# Supplementary material for: Thermal-structural hybrid Lagrangian solver and numerical simulation-based correction of shape deformation of stainless-steel parts produced by laser powder bed fusion
Source: Sci Rep. 2023 Oct 16;13:17535. doi: 10.1038/s41598-023-43968-0 (PMC10579232; doi:10.1038/s41598-023-43968-0)
Supplement: Supplementary file 1 — Supplementary Information 1. [file 41598_2023_43968_MOESM1_ESM.zip]

Archive with 7 entries (7 files):
- lat_sol_printed_cutoff.stl
- lattice.stl
- compare_printed.pvsm
- compare_printed_cutoff.pvsm
- lat_printed.stl
- lat_printed_cutoff.stl
- lat_sol_printed.stl
