# Supplementary material for: Thermal-structural hybrid Lagrangian solver and numerical simulation-based correction of shape deformation of stainless-steel parts produced by laser powder bed fusion
Source: Sci Rep. 2023 Oct 16;13:17535. doi: 10.1038/s41598-023-43968-0 (PMC10579232; doi:10.1038/s41598-023-43968-0)
Supplement: Supplementary file 1 — Supplementary Information 1. [file 41598_2023_43968_MOESM1_ESM.zip › compare_printed.pvsm]

<ParaView>
  <ServerManagerState version="5.9.1">
    <Proxy group="animation" type="AnimationScene" id="263" servers="16">
      <Property name="AnimationTime" id="263.AnimationTime" number_of_elements="1">
        <Element index="0" value="0"/>
      </Property>
      <Property name="Cues" id="263.Cues" number_of_elements="1">
        <Proxy value="265"/>
        <Domain name="groups" id="263.Cues.groups"/>
      </Property>
      <Property name="Duration" id="263.Duration" number_of_elements="1">
        <Element index="0" value="10"/>
      </Property>
      <Property name="EndTime" id="263.EndTime" number_of_elements="1">
        <Element index="0" value="1"/>
      </Property>
      <Property name="FramesPerTimestep" id="263.FramesPerTimestep" number_of_elements="1">
        <Element index="0" value="1"/>
        <Domain name="range" id="263.FramesPerTimestep.range"/>
      </Property>
      <Property name="GoToFirst" id="263.GoToFirst"/>
      <Property name="GoToLast" id="263.GoToLast"/>
      <Property name="GoToNext" id="263.GoToNext"/>
      <Property name="GoToPrevious" id="263.GoToPrevious"/>
      <Property name="LockEndTime" id="263.LockEndTime" number_of_elements="1">
        <Element index="0" value="0"/>
        <Domain name="bool" id="263.LockEndTime.bool"/>
      </Property>
      <Property name="LockStartTime" id="263.LockStartTime" number_of_elements="1">
        <Element index="0" value="0"/>
        <Domain name="bool" id="263.LockStartTime.bool"/>
      </Property>
      <Property name="Loop" id="263.Loop" number_of_elements="1">
        <Element index="0" value="0"/>
        <Domain name="bool" id="263.Loop.bool"/>
      </Property>
      <Property name="NumberOfFrames" id="263.NumberOfFrames" number_of_elements="1">
        <Element index="0" value="10"/>
        <Domain name="range" id="263.NumberOfFrames.range"/>
      </Property>
      <Property name="Play" id="263.Play"/>
      <Property name="PlayMode" id="263.PlayMode" number_of_elements="1">
        <Element index="0" value="0"/>
        <Domain name="enum" id="263.PlayMode.enum">
          <Entry value="0" text="Sequence"/>
          <Entry value="1" text="Real Time"/>
          <Entry value="2" text="Snap To TimeSteps"/>
        </Domain>
      </Property>
      <Property name="StartTime" id="263.StartTime" number_of_elements="1">
        <Element index="0" value="0"/>
      </Property>
      <Property name="Stop" id="263.Stop"/>
      <Property name="TimeKeeper" id="263.TimeKeeper" number_of_elements="1">
        <Proxy value="256"/>
      </Property>
      <Property name="ViewModules" id="263.ViewModules" number_of_elements="1">
        <Proxy value="14786"/>
        <Domain name="groups" id="263.ViewModules.groups"/>
      </Property>
    </Proxy>
    <Proxy group="animation" type="TimeAnimationCue" id="265" servers="16">
      <Property name="AnimatedDomainName" id="265.AnimatedDomainName" number_of_elements="1">
        <Element index="0" value=""/>
      </Property>
      <Property name="AnimatedElement" id="265.AnimatedElement" number_of_elements="1">
        <Element index="0" value="0"/>
      </Property>
      <Property name="AnimatedPropertyName" id="265.AnimatedPropertyName" number_of_elements="1">
        <Element index="0" value="Time"/>
      </Property>
      <Property name="AnimatedProxy" id="265.AnimatedProxy" number_of_elements="1">
        <Proxy value="256"/>
        <Domain name="groups" id="265.AnimatedProxy.groups"/>
      </Property>
      <Property name="Enabled" id="265.Enabled" number_of_elements="1">
        <Element index="0" value="1"/>
        <Domain name="bool" id="265.Enabled.bool"/>
      </Property>
      <Property name="EndTime" id="265.EndTime" number_of_elements="1">
        <Element index="0" value="1"/>
      </Property>
      <Property name="KeyFrames" id="265.KeyFrames">
        <Domain name="groups" id="265.KeyFrames.groups"/>
      </Property>
      <Property name="LastAddedKeyFrameIndex" id="265.LastAddedKeyFrameIndex"/>
      <Property name="StartTime" id="265.StartTime" number_of_elements="1">
        <Element index="0" value="0"/>
      </Property>
      <Property name="TimeMode" id="265.TimeMode" number_of_elements="1">
        <Element index="0" value="0"/>
        <Domain name="enum" id="265.TimeMode.enum">
          <Entry value="0" text="Normalized"/>
          <Entry value="1" text="Relative"/>
        </Domain>
      </Property>
      <Property name="UseAnimationTime" id="265.UseAnimationTime" number_of_elements="1">
        <Element index="0" value="1"/>
        <Domain name="bool" id="265.UseAnimationTime.bool"/>
      </Property>
    </Proxy>
    <Proxy group="misc" type="ViewLayout" id="14787" servers="20">
      <Property name="PreviewMode" id="14787.PreviewMode" number_of_elements="2">
        <Element index="0" value="0"/>
        <Element index="1" value="0"/>
      </Property>
      <Property name="SeparatorColor" id="14787.SeparatorColor" number_of_elements="3">
        <Element index="0" value="0.937"/>
        <Element index="1" value="0.922"/>
        <Element index="2" value="0.906"/>
        <Domain name="range" id="14787.SeparatorColor.range"/>
      </Property>
      <Property name="SeparatorWidth" id="14787.SeparatorWidth" number_of_elements="1">
        <Element index="0" value="1"/>
        <Domain name="range" id="14787.SeparatorWidth.range"/>
      </Property>
      <Layout number_of_elements="1">
        <Item direction="0" fraction="0.5" view="14786"/>
      </Layout>
    </Proxy>
    <Proxy group="lookup_tables" type="PVLookupTable" id="14102" servers="21">
      <Property name="AboveRangeColor" id="14102.AboveRangeColor" number_of_elements="3">
        <Element index="0" value="0.5"/>
        <Element index="1" value="0.5"/>
        <Element index="2" value="0.5"/>
      </Property>
      <Property name="ActiveAnnotatedValues" id="14102.ActiveAnnotatedValues"/>
      <Property name="AllowDuplicateScalars" id="14102.AllowDuplicateScalars" number_of_elements="1">
        <Element index="0" value="1"/>
        <Domain name="bool" id="14102.AllowDuplicateScalars.bool"/>
      </Property>
      <Property name="Annotations" id="14102.Annotations"/>
      <Property name="AnnotationsInitialized" id="14102.AnnotationsInitialized" number_of_elements="1">
        <Element index="0" value="0"/>
        <Domain name="bool" id="14102.AnnotationsInitialized.bool"/>
      </Property>
      <Property name="AutomaticDataHistogramComputation" id="14102.AutomaticDataHistogramComputation" number_of_elements="1">
        <Element index="0" value="0"/>
        <Domain name="bool" id="14102.AutomaticDataHistogramComputation.bool"/>
      </Property>
      <Property name="AutomaticRescaleRangeMode" id="14102.AutomaticRescaleRangeMode" number_of_elements="1">
        <Element index="0" value="0"/>
        <Domain name="enum" id="14102.AutomaticRescaleRangeMode.enum">
          <Entry value="-1" text="Never"/>
          <Entry value="0" text="Grow and update on &#x27;Apply&#x27;"/>
          <Entry value="1" text="Grow and update every timestep"/>
          <Entry value="2" text="Update on &#x27;Apply&#x27;"/>
          <Entry value="3" text="Clamp and update every timestep"/>
        </Domain>
      </Property>
      <Property name="BelowRangeColor" id="14102.BelowRangeColor" number_of_elements="3">
        <Element index="0" value="0"/>
        <Element index="1" value="0"/>
        <Element index="2" value="0"/>
      </Property>
      <Property name="Build" id="14102.Build"/>
      <Property name="ColorSpace" id="14102.ColorSpace" number_of_elements="1">
        <Element index="0" value="3"/>
        <Domain name="enum" id="14102.ColorSpace.enum">
          <Entry value="0" text="RGB"/>
          <Entry value="1" text="HSV"/>
          <Entry value="2" text="Lab"/>
          <Entry value="3" text="Diverging"/>
          <Entry value="4" text="Lab/CIEDE2000"/>
          <Entry value="5" text="Step"/>
        </Domain>
      </Property>
      <Property name="DataHistogramNumberOfBins" id="14102.DataHistogramNumberOfBins" number_of_elements="1">
        <Element index="0" value="10"/>
      </Property>
      <Property name="Discretize" id="14102.Discretize" number_of_elements="1">
        <Element index="0" value="1"/>
        <Domain name="bool" id="14102.Discretize.bool"/>
      </Property>
      <Property name="EnableOpacityMapping" id="14102.EnableOpacityMapping" number_of_elements="1">
        <Element index="0" value="0"/>
        <Domain name="bool" id="14102.EnableOpacityMapping.bool"/>
      </Property>
      <Property name="HSVWrap" id="14102.HSVWrap" number_of_elements="1">
        <Element index="0" value="0"/>
        <Domain name="bool" id="14102.HSVWrap.bool"/>
      </Property>
      <Property name="IndexedColors" id="14102.IndexedColors"/>
      <Property name="IndexedLookup" id="14102.IndexedLookup" number_of_elements="1">
        <Element index="0" value="0"/>
        <Domain name="bool" id="14102.IndexedLookup.bool"/>
      </Property>
      <Property name="IndexedOpacities" id="14102.IndexedOpacities"/>
      <Property name="NanColor" id="14102.NanColor" number_of_elements="3">
        <Element index="0" value="1"/>
        <Element index="1" value="1"/>
        <Element index="2" value="0"/>
      </Property>
      <Property name="NanOpacity" id="14102.NanOpacity" number_of_elements="1">
        <Element index="0" value="1"/>
        <Domain name="range" id="14102.NanOpacity.range"/>
      </Property>
      <Property name="NumberOfTableValues" id="14102.NumberOfTableValues" number_of_elements="1">
        <Element index="0" value="256"/>
        <Domain name="range" id="14102.NumberOfTableValues.range"/>
      </Property>
      <Property name="RGBPoints" id="14102.RGBPoints" number_of_elements="12">
        <Element index="0" value="0"/>
        <Element index="1" value="0.231373"/>
        <Element index="2" value="0.298039"/>
        <Element index="3" value="0.752941"/>
        <Element index="4" value="5.878906683738906e-39"/>
        <Element index="5" value="0.865003"/>
        <Element index="6" value="0.865003"/>
        <Element index="7" value="0.865003"/>
        <Element index="8" value="1.1757813367477812e-38"/>
        <Element index="9" value="0.705882"/>
        <Element index="10" value="0.0156863"/>
        <Element index="11" value="0.14902"/>
      </Property>
      <Property name="RescaleOnVisibilityChange" id="14102.RescaleOnVisibilityChange" number_of_elements="1">
        <Element index="0" value="0"/>
        <Domain name="bool" id="14102.RescaleOnVisibilityChange.bool"/>
      </Property>
      <Property name="ScalarOpacityFunction" id="14102.ScalarOpacityFunction" number_of_elements="1">
        <Proxy value="14101"/>
      </Property>
      <Property name="ScalarRangeInitialized" id="14102.ScalarRangeInitialized" number_of_elements="1">
        <Element index="0" value="1"/>
        <Domain name="bool" id="14102.ScalarRangeInitialized.bool"/>
      </Property>
      <Property name="ShowDataHistogram" id="14102.ShowDataHistogram" number_of_elements="1">
        <Element index="0" value="0"/>
        <Domain name="bool" id="14102.ShowDataHistogram.bool"/>
      </Property>
      <Property name="ShowIndexedColorActiveValues" id="14102.ShowIndexedColorActiveValues" number_of_elements="1">
        <Element index="0" value="0"/>
        <Domain name="bool" id="14102.ShowIndexedColorActiveValues.bool"/>
      </Property>
      <Property name="UseAboveRangeColor" id="14102.UseAboveRangeColor" number_of_elements="1">
        <Element index="0" value="0"/>
        <Domain name="bool" id="14102.UseAboveRangeColor.bool"/>
      </Property>
      <Property name="UseBelowRangeColor" id="14102.UseBelowRangeColor" number_of_elements="1">
        <Element index="0" value="0"/>
        <Domain name="bool" id="14102.UseBelowRangeColor.bool"/>
      </Property>
      <Property name="UseLogScale" id="14102.UseLogScale" number_of_elements="1">
        <Element index="0" value="0"/>
        <Domain name="bool" id="14102.UseLogScale.bool"/>
      </Property>
      <Property name="UseOpacityControlPointsFreehandDrawing" id="14102.UseOpacityControlPointsFreehandDrawing" number_of_elements="1">
        <Element index="0" value="0"/>
        <Domain name="bool" id="14102.UseOpacityControlPointsFreehandDrawing.bool"/>
      </Property>
      <Property name="VectorComponent" id="14102.VectorComponent" number_of_elements="1">
        <Element index="0" value="0"/>
        <Domain name="range" id="14102.VectorComponent.range"/>
      </Property>
      <Property name="VectorMode" id="14102.VectorMode" number_of_elements="1">
        <Element index="0" value="0"/>
        <Domain name="enum" id="14102.VectorMode.enum">
          <Entry value="0" text="Magnitude"/>
          <Entry value="1" text="Component"/>
        </Domain>
      </Property>
    </Proxy>
    <Proxy group="materials" type="MaterialLibrary" id="261" servers="21">
      <Property name="LoadMaterials" id="261.LoadMaterials" number_of_elements="1">
        <Element index="0" value=""/>
      </Property>
    </Proxy>
    <Proxy group="piecewise_functions" type="PiecewiseFunction" id="14101" servers="21">
      <Property name="AllowDuplicateScalars" id="14101.AllowDuplicateScalars" number_of_elements="1">
        <Element index="0" value="1"/>
        <Domain name="bool" id="14101.AllowDuplicateScalars.bool"/>
      </Property>
      <Property name="Points" id="14101.Points" number_of_elements="8">
        <Element index="0" value="0"/>
        <Element index="1" value="0"/>
        <Element index="2" value="0.5"/>
        <Element index="3" value="0"/>
        <Element index="4" value="1.1757813367477812e-38"/>
        <Element index="5" value="1"/>
        <Element index="6" value="0.5"/>
        <Element index="7" value="0"/>
      </Property>
      <Property name="ScalarRangeInitialized" id="14101.ScalarRangeInitialized" number_of_elements="1">
        <Element index="0" value="1"/>
        <Domain name="bool" id="14101.ScalarRangeInitialized.bool"/>
      </Property>
      <Property name="UseLogScale" id="14101.UseLogScale" number_of_elements="1">
        <Element index="0" value="0"/>
        <Domain name="bool" id="14101.UseLogScale.bool"/>
      </Property>
    </Proxy>
    <Proxy group="misc" type="RepresentationAnimationHelper" id="14788" servers="16">
      <Property name="Source" id="14788.Source" number_of_elements="1">
        <Proxy value="13896"/>
      </Property>
    </Proxy>
    <Proxy group="representations" type="GridAxesRepresentation" id="13884" servers="21">
      <Property name="GridAxesVisibility" id="13884.GridAxesVisibility" number_of_elements="1">
        <Element index="0" value="0"/>
        <Domain name="bool" id="13884.GridAxesVisibility.bool"/>
      </Property>
      <Property name="Input" id="13884.Input">
        <Domain name="input_array_any" id="13884.Input.input_array_any"/>
      </Property>
      <Property name="Position" id="13884.Position" number_of_elements="3">
        <Element index="0" value="0"/>
        <Element index="1" value="0"/>
        <Element index="2" value="0"/>
        <Domain name="range" id="13884.Position.range"/>
      </Property>
      <Property name="Scale" id="13884.Scale" number_of_elements="3">
        <Element index="0" value="1"/>
        <Element index="1" value="1"/>
        <Element index="2" value="1"/>
        <Domain name="range" id="13884.Scale.range"/>
      </Property>
      <Property name="AxesToLabel" id="13884.AxesToLabel" number_of_elements="1">
        <Element index="0" value="63"/>
        <Domain name="range" id="13884.AxesToLabel.range"/>
      </Property>
      <Property name="CullBackface" id="13884.CullBackface" number_of_elements="1">
        <Element index="0" value="0"/>
        <Domain name="bool" id="13884.CullBackface.bool"/>
      </Property>
      <Property name="CullFrontface" id="13884.CullFrontface" number_of_elements="1">
        <Element index="0" value="1"/>
        <Domain name="bool" id="13884.CullFrontface.bool"/>
      </Property>
      <Property name="CustomBounds" id="13884.CustomBounds" number_of_elements="6">
        <Element index="0" value="0"/>
        <Element index="1" value="1"/>
        <Element index="2" value="0"/>
        <Element index="3" value="1"/>
        <Element index="4" value="0"/>
        <Element index="5" value="1"/>
        <Domain name="range" id="13884.CustomBounds.range"/>
      </Property>
      <Property name="FacesToRender" id="13884.FacesToRender" number_of_elements="1">
        <Element index="0" value="63"/>
        <Domain name="range" id="13884.FacesToRender.range"/>
      </Property>
      <Property name="GridColor" id="13884.GridColor" number_of_elements="3">
        <Element index="0" value="0"/>
        <Element index="1" value="0"/>
        <Element index="2" value="0"/>
        <Domain name="range" id="13884.GridColor.range"/>
      </Property>
      <Property name="LabelUniqueEdgesOnly" id="13884.LabelUniqueEdgesOnly" number_of_elements="1">
        <Element index="0" value="1"/>
        <Domain name="bool" id="13884.LabelUniqueEdgesOnly.bool"/>
      </Property>
      <Property name="ShowEdges" id="13884.ShowEdges" number_of_elements="1">
        <Element index="0" value="1"/>
        <Domain name="bool" id="13884.ShowEdges.bool"/>
      </Property>
      <Property name="ShowGrid" id="13884.ShowGrid" number_of_elements="1">
        <Element index="0" value="0"/>
        <Domain name="bool" id="13884.ShowGrid.bool"/>
      </Property>
      <Property name="ShowTicks" id="13884.ShowTicks" number_of_elements="1">
        <Element index="0" value="1"/>
        <Domain name="bool" id="13884.ShowTicks.bool"/>
      </Property>
      <Property name="UseCustomBounds" id="13884.UseCustomBounds" number_of_elements="1">
        <Element index="0" value="0"/>
        <Domain name="bool" id="13884.UseCustomBounds.bool"/>
      </Property>
      <Property name="XAxisLabels" id="13884.XAxisLabels">
        <Domain name="scalar_range" id="13884.XAxisLabels.scalar_range"/>
      </Property>
      <Property name="XAxisNotation" id="13884.XAxisNotation" number_of_elements="1">
        <Element index="0" value="0"/>
        <Domain name="enum" id="13884.XAxisNotation.enum">
          <Entry value="0" text="Mixed"/>
          <Entry value="1" text="Scientific"/>
          <Entry value="2" text="Fixed"/>
        </Domain>
      </Property>
      <Property name="XAxisPrecision" id="13884.XAxisPrecision" number_of_elements="1">
        <Element index="0" value="2"/>
        <Domain name="range" id="13884.XAxisPrecision.range"/>
      </Property>
      <Property name="XAxisUseCustomLabels" id="13884.XAxisUseCustomLabels" number_of_elements="1">
        <Element index="0" value="0"/>
        <Domain name="bool" id="13884.XAxisUseCustomLabels.bool"/>
      </Property>
      <Property name="XLabelBold" id="13884.XLabelBold" number_of_elements="1">
        <Element index="0" value="0"/>
        <Domain name="bool" id="13884.XLabelBold.bool"/>
      </Property>
      <Property name="XLabelColor" id="13884.XLabelColor" number_of_elements="3">
        <Element index="0" value="0"/>
        <Element index="1" value="0"/>
        <Element index="2" value="0"/>
        <Domain name="range" id="13884.XLabelColor.range"/>
      </Property>
      <Property name="XLabelFontFamily" id="13884.XLabelFontFamily" number_of_elements="1">
        <Element index="0" value="0"/>
        <Domain name="enum" id="13884.XLabelFontFamily.enum">
          <Entry value="0" text="Arial"/>
          <Entry value="1" text="Courier"/>
          <Entry value="2" text="Times"/>
          <Entry value="4" text="File"/>
        </Domain>
      </Property>
      <Property name="XLabelFontFile" id="13884.XLabelFontFile" number_of_elements="1">
        <Element index="0" value=""/>
      </Property>
      <Property name="XLabelFontSize" id="13884.XLabelFontSize" number_of_elements="1">
        <Element index="0" value="12"/>
        <Domain name="range" id="13884.XLabelFontSize.range"/>
      </Property>
      <Property name="XLabelItalic" id="13884.XLabelItalic" number_of_elements="1">
        <Element index="0" value="0"/>
        <Domain name="bool" id="13884.XLabelItalic.bool"/>
      </Property>
      <Property name="XLabelOpacity" id="13884.XLabelOpacity" number_of_elements="1">
        <Element index="0" value="1"/>
        <Domain name="range" id="13884.XLabelOpacity.range"/>
      </Property>
      <Property name="XLabelShadow" id="13884.XLabelShadow" number_of_elements="1">
        <Element index="0" value="0"/>
        <Domain name="bool" id="13884.XLabelShadow.bool"/>
      </Property>
      <Property name="XTitle" id="13884.XTitle" number_of_elements="1">
        <Element index="0" value="X Axis"/>
      </Property>
      <Property name="XTitleBold" id="13884.XTitleBold" number_of_elements="1">
        <Element index="0" value="0"/>
        <Domain name="bool" id="13884.XTitleBold.bool"/>
      </Property>
      <Property name="XTitleColor" id="13884.XTitleColor" number_of_elements="3">
        <Element index="0" value="0"/>
        <Element index="1" value="0"/>
        <Element index="2" value="0"/>
        <Domain name="range" id="13884.XTitleColor.range"/>
      </Property>
      <Property name="XTitleFontFamily" id="13884.XTitleFontFamily" number_of_elements="1">
        <Element index="0" value="0"/>
        <Domain name="enum" id="13884.XTitleFontFamily.enum">
          <Entry value="0" text="Arial"/>
          <Entry value="1" text="Courier"/>
          <Entry value="2" text="Times"/>
          <Entry value="4" text="File"/>
        </Domain>
      </Property>
      <Property name="XTitleFontFile" id="13884.XTitleFontFile" number_of_elements="1">
        <Element index="0" value=""/>
      </Property>
      <Property name="XTitleFontSize" id="13884.XTitleFontSize" number_of_elements="1">
        <Element index="0" value="12"/>
        <Domain name="range" id="13884.XTitleFontSize.range"/>
      </Property>
      <Property name="XTitleItalic" id="13884.XTitleItalic" number_of_elements="1">
        <Element index="0" value="0"/>
        <Domain name="bool" id="13884.XTitleItalic.bool"/>
      </Property>
      <Property name="XTitleOpacity" id="13884.XTitleOpacity" number_of_elements="1">
        <Element index="0" value="1"/>
        <Domain name="range" id="13884.XTitleOpacity.range"/>
      </Property>
      <Property name="XTitleShadow" id="13884.XTitleShadow" number_of_elements="1">
        <Element index="0" value="0"/>
        <Domain name="bool" id="13884.XTitleShadow.bool"/>
      </Property>
      <Property name="YAxisLabels" id="13884.YAxisLabels">
        <Domain name="scalar_range" id="13884.YAxisLabels.scalar_range"/>
      </Property>
      <Property name="YAxisNotation" id="13884.YAxisNotation" number_of_elements="1">
        <Element index="0" value="0"/>
        <Domain name="enum" id="13884.YAxisNotation.enum">
          <Entry value="0" text="Mixed"/>
          <Entry value="1" text="Scientific"/>
          <Entry value="2" text="Fixed"/>
        </Domain>
      </Property>
      <Property name="YAxisPrecision" id="13884.YAxisPrecision" number_of_elements="1">
        <Element index="0" value="2"/>
        <Domain name="range" id="13884.YAxisPrecision.range"/>
      </Property>
      <Property name="YAxisUseCustomLabels" id="13884.YAxisUseCustomLabels" number_of_elements="1">
        <Element index="0" value="0"/>
        <Domain name="bool" id="13884.YAxisUseCustomLabels.bool"/>
      </Property>
      <Property name="YLabelBold" id="13884.YLabelBold" number_of_elements="1">
        <Element index="0" value="0"/>
        <Domain name="bool" id="13884.YLabelBold.bool"/>
      </Property>
      <Property name="YLabelColor" id="13884.YLabelColor" number_of_elements="3">
        <Element index="0" value="0"/>
        <Element index="1" value="0"/>
        <Element index="2" value="0"/>
        <Domain name="range" id="13884.YLabelColor.range"/>
      </Property>
      <Property name="YLabelFontFamily" id="13884.YLabelFontFamily" number_of_elements="1">
        <Element index="0" value="0"/>
        <Domain name="enum" id="13884.YLabelFontFamily.enum">
          <Entry value="0" text="Arial"/>
          <Entry value="1" text="Courier"/>
          <Entry value="2" text="Times"/>
          <Entry value="4" text="File"/>
        </Domain>
      </Property>
      <Property name="YLabelFontFile" id="13884.YLabelFontFile" number_of_elements="1">
        <Element index="0" value=""/>
      </Property>
      <Property name="YLabelFontSize" id="13884.YLabelFontSize" number_of_elements="1">
        <Element index="0" value="12"/>
        <Domain name="range" id="13884.YLabelFontSize.range"/>
      </Property>
      <Property name="YLabelItalic" id="13884.YLabelItalic" number_of_elements="1">
        <Element index="0" value="0"/>
        <Domain name="bool" id="13884.YLabelItalic.bool"/>
      </Property>
      <Property name="YLabelOpacity" id="13884.YLabelOpacity" number_of_elements="1">
        <Element index="0" value="1"/>
        <Domain name="range" id="13884.YLabelOpacity.range"/>
      </Property>
      <Property name="YLabelShadow" id="13884.YLabelShadow" number_of_elements="1">
        <Element index="0" value="0"/>
        <Domain name="bool" id="13884.YLabelShadow.bool"/>
      </Property>
      <Property name="YTitle" id="13884.YTitle" number_of_elements="1">
        <Element index="0" value="Y Axis"/>
      </Property>
      <Property name="YTitleBold" id="13884.YTitleBold" number_of_elements="1">
        <Element index="0" value="0"/>
        <Domain name="bool" id="13884.YTitleBold.bool"/>
      </Property>
      <Property name="YTitleColor" id="13884.YTitleColor" number_of_elements="3">
        <Element index="0" value="0"/>
        <Element index="1" value="0"/>
        <Element index="2" value="0"/>
        <Domain name="range" id="13884.YTitleColor.range"/>
      </Property>
      <Property name="YTitleFontFamily" id="13884.YTitleFontFamily" number_of_elements="1">
        <Element index="0" value="0"/>
        <Domain name="enum" id="13884.YTitleFontFamily.enum">
          <Entry value="0" text="Arial"/>
          <Entry value="1" text="Courier"/>
          <Entry value="2" text="Times"/>
          <Entry value="4" text="File"/>
        </Domain>
      </Property>
      <Property name="YTitleFontFile" id="13884.YTitleFontFile" number_of_elements="1">
        <Element index="0" value=""/>
      </Property>
      <Property name="YTitleFontSize" id="13884.YTitleFontSize" number_of_elements="1">
        <Element index="0" value="12"/>
        <Domain name="range" id="13884.YTitleFontSize.range"/>
      </Property>
      <Property name="YTitleItalic" id="13884.YTitleItalic" number_of_elements="1">
        <Element index="0" value="0"/>
        <Domain name="bool" id="13884.YTitleItalic.bool"/>
      </Property>
      <Property name="YTitleOpacity" id="13884.YTitleOpacity" number_of_elements="1">
        <Element index="0" value="1"/>
        <Domain name="range" id="13884.YTitleOpacity.range"/>
      </Property>
      <Property name="YTitleShadow" id="13884.YTitleShadow" number_of_elements="1">
        <Element index="0" value="0"/>
        <Domain name="bool" id="13884.YTitleShadow.bool"/>
      </Property>
      <Property name="ZAxisLabels" id="13884.ZAxisLabels">
        <Domain name="scalar_range" id="13884.ZAxisLabels.scalar_range"/>
      </Property>
      <Property name="ZAxisNotation" id="13884.ZAxisNotation" number_of_elements="1">
        <Element index="0" value="0"/>
        <Domain name="enum" id="13884.ZAxisNotation.enum">
          <Entry value="0" text="Mixed"/>
          <Entry value="1" text="Scientific"/>
          <Entry value="2" text="Fixed"/>
        </Domain>
      </Property>
      <Property name="ZAxisPrecision" id="13884.ZAxisPrecision" number_of_elements="1">
        <Element index="0" value="2"/>
        <Domain name="range" id="13884.ZAxisPrecision.range"/>
      </Property>
      <Property name="ZAxisUseCustomLabels" id="13884.ZAxisUseCustomLabels" number_of_elements="1">
        <Element index="0" value="0"/>
        <Domain name="bool" id="13884.ZAxisUseCustomLabels.bool"/>
      </Property>
      <Property name="ZLabelBold" id="13884.ZLabelBold" number_of_elements="1">
        <Element index="0" value="0"/>
        <Domain name="bool" id="13884.ZLabelBold.bool"/>
      </Property>
      <Property name="ZLabelColor" id="13884.ZLabelColor" number_of_elements="3">
        <Element index="0" value="0"/>
        <Element index="1" value="0"/>
        <Element index="2" value="0"/>
        <Domain name="range" id="13884.ZLabelColor.range"/>
      </Property>
      <Property name="ZLabelFontFamily" id="13884.ZLabelFontFamily" number_of_elements="1">
        <Element index="0" value="0"/>
        <Domain name="enum" id="13884.ZLabelFontFamily.enum">
          <Entry value="0" text="Arial"/>
          <Entry value="1" text="Courier"/>
          <Entry value="2" text="Times"/>
          <Entry value="4" text="File"/>
        </Domain>
      </Property>
      <Property name="ZLabelFontFile" id="13884.ZLabelFontFile" number_of_elements="1">
        <Element index="0" value=""/>
      </Property>
      <Property name="ZLabelFontSize" id="13884.ZLabelFontSize" number_of_elements="1">
        <Element index="0" value="12"/>
        <Domain name="range" id="13884.ZLabelFontSize.range"/>
      </Property>
      <Property name="ZLabelItalic" id="13884.ZLabelItalic" number_of_elements="1">
        <Element index="0" value="0"/>
        <Domain name="bool" id="13884.ZLabelItalic.bool"/>
      </Property>
      <Property name="ZLabelOpacity" id="13884.ZLabelOpacity" number_of_elements="1">
        <Element index="0" value="1"/>
        <Domain name="range" id="13884.ZLabelOpacity.range"/>
      </Property>
      <Property name="ZLabelShadow" id="13884.ZLabelShadow" number_of_elements="1">
        <Element index="0" value="0"/>
        <Domain name="bool" id="13884.ZLabelShadow.bool"/>
      </Property>
      <Property name="ZTitle" id="13884.ZTitle" number_of_elements="1">
        <Element index="0" value="Z Axis"/>
      </Property>
      <Property name="ZTitleBold" id="13884.ZTitleBold" number_of_elements="1">
        <Element index="0" value="0"/>
        <Domain name="bool" id="13884.ZTitleBold.bool"/>
      </Property>
      <Property name="ZTitleColor" id="13884.ZTitleColor" number_of_elements="3">
        <Element index="0" value="0"/>
        <Element index="1" value="0"/>
        <Element index="2" value="0"/>
        <Domain name="range" id="13884.ZTitleColor.range"/>
      </Property>
      <Property name="ZTitleFontFamily" id="13884.ZTitleFontFamily" number_of_elements="1">
        <Element index="0" value="0"/>
        <Domain name="enum" id="13884.ZTitleFontFamily.enum">
          <Entry value="0" text="Arial"/>
          <Entry value="1" text="Courier"/>
          <Entry value="2" text="Times"/>
          <Entry value="4" text="File"/>
        </Domain>
      </Property>
      <Property name="ZTitleFontFile" id="13884.ZTitleFontFile" number_of_elements="1">
        <Element index="0" value=""/>
      </Property>
      <Property name="ZTitleFontSize" id="13884.ZTitleFontSize" number_of_elements="1">
        <Element index="0" value="12"/>
        <Domain name="range" id="13884.ZTitleFontSize.range"/>
      </Property>
      <Property name="ZTitleItalic" id="13884.ZTitleItalic" number_of_elements="1">
        <Element index="0" value="0"/>
        <Domain name="bool" id="13884.ZTitleItalic.bool"/>
      </Property>
      <Property name="ZTitleOpacity" id="13884.ZTitleOpacity" number_of_elements="1">
        <Element index="0" value="1"/>
        <Domain name="range" id="13884.ZTitleOpacity.range"/>
      </Property>
      <Property name="ZTitleShadow" id="13884.ZTitleShadow" number_of_elements="1">
        <Element index="0" value="0"/>
        <Domain name="bool" id="13884.ZTitleShadow.bool"/>
      </Property>
    </Proxy>
    <Proxy group="sources" type="ArrowSource" id="13944" servers="1">
      <Property name="Invert" id="13944.Invert" number_of_elements="1">
        <Element index="0" value="0"/>
        <Domain name="bool" id="13944.Invert.bool"/>
      </Property>
      <Property name="ShaftRadius" id="13944.ShaftRadius" number_of_elements="1">
        <Element index="0" value="0.03"/>
        <Domain name="range" id="13944.ShaftRadius.range"/>
      </Property>
      <Property name="ShaftResolution" id="13944.ShaftResolution" number_of_elements="1">
        <Element index="0" value="6"/>
        <Domain name="range" id="13944.ShaftResolution.range"/>
      </Property>
      <Property name="TipLength" id="13944.TipLength" number_of_elements="1">
        <Element index="0" value="0.35"/>
        <Domain name="range" id="13944.TipLength.range"/>
      </Property>
      <Property name="TipRadius" id="13944.TipRadius" number_of_elements="1">
        <Element index="0" value="0.1"/>
        <Domain name="range" id="13944.TipRadius.range"/>
      </Property>
      <Property name="TipResolution" id="13944.TipResolution" number_of_elements="1">
        <Element index="0" value="6"/>
        <Domain name="range" id="13944.TipResolution.range"/>
      </Property>
    </Proxy>
    <Proxy group="sources" type="ConeSource" id="13955" servers="1">
      <Property name="Capping" id="13955.Capping" number_of_elements="1">
        <Element index="0" value="1"/>
        <Domain name="bool" id="13955.Capping.bool"/>
      </Property>
      <Property name="Center" id="13955.Center" number_of_elements="3">
        <Element index="0" value="0"/>
        <Element index="1" value="0"/>
        <Element index="2" value="0"/>
        <Domain name="range" id="13955.Center.range"/>
      </Property>
      <Property name="Direction" id="13955.Direction" number_of_elements="3">
        <Element index="0" value="1"/>
        <Element index="1" value="0"/>
        <Element index="2" value="0"/>
        <Domain name="range" id="13955.Direction.range"/>
      </Property>
      <Property name="Height" id="13955.Height" number_of_elements="1">
        <Element index="0" value="1"/>
        <Domain name="range" id="13955.Height.range"/>
      </Property>
      <Property name="Radius" id="13955.Radius" number_of_elements="1">
        <Element index="0" value="0.5"/>
        <Domain name="range" id="13955.Radius.range"/>
      </Property>
      <Property name="Resolution" id="13955.Resolution" number_of_elements="1">
        <Element index="0" value="6"/>
        <Domain name="range" id="13955.Resolution.range"/>
      </Property>
    </Proxy>
    <Proxy group="sources" type="CubeSource" id="13966" servers="1">
      <Property name="Center" id="13966.Center" number_of_elements="3">
        <Element index="0" value="0"/>
        <Element index="1" value="0"/>
        <Element index="2" value="0"/>
        <Domain name="range" id="13966.Center.range"/>
      </Property>
      <Property name="XLength" id="13966.XLength" number_of_elements="1">
        <Element index="0" value="1"/>
        <Domain name="range" id="13966.XLength.range"/>
      </Property>
      <Property name="YLength" id="13966.YLength" number_of_elements="1">
        <Element index="0" value="1"/>
        <Domain name="range" id="13966.YLength.range"/>
      </Property>
      <Property name="ZLength" id="13966.ZLength" number_of_elements="1">
        <Element index="0" value="1"/>
        <Domain name="range" id="13966.ZLength.range"/>
      </Property>
    </Proxy>
    <Proxy group="sources" type="CylinderSource" id="13977" servers="1">
      <Property name="Capping" id="13977.Capping" number_of_elements="1">
        <Element index="0" value="1"/>
        <Domain name="bool" id="13977.Capping.bool"/>
      </Property>
      <Property name="Center" id="13977.Center" number_of_elements="3">
        <Element index="0" value="0"/>
        <Element index="1" value="0"/>
        <Element index="2" value="0"/>
        <Domain name="range" id="13977.Center.range"/>
      </Property>
      <Property name="Height" id="13977.Height" number_of_elements="1">
        <Element index="0" value="1"/>
        <Domain name="range" id="13977.Height.range"/>
      </Property>
      <Property name="Radius" id="13977.Radius" number_of_elements="1">
        <Element index="0" value="0.5"/>
        <Domain name="range" id="13977.Radius.range"/>
      </Property>
      <Property name="Resolution" id="13977.Resolution" number_of_elements="1">
        <Element index="0" value="6"/>
        <Domain name="range" id="13977.Resolution.range"/>
      </Property>
    </Proxy>
    <Proxy group="sources" type="LineSource" id="13988" servers="1">
      <Property name="Point1" id="13988.Point1" number_of_elements="3">
        <Element index="0" value="-0.5"/>
        <Element index="1" value="0"/>
        <Element index="2" value="0"/>
        <Domain name="range" id="13988.Point1.range"/>
      </Property>
      <Property name="Point2" id="13988.Point2" number_of_elements="3">
        <Element index="0" value="0.5"/>
        <Element index="1" value="0"/>
        <Element index="2" value="0"/>
        <Domain name="range" id="13988.Point2.range"/>
      </Property>
      <Property name="RefinementRatios" id="13988.RefinementRatios" number_of_elements="2">
        <Element index="0" value="0"/>
        <Element index="1" value="1"/>
        <Domain name="range" id="13988.RefinementRatios.range"/>
      </Property>
      <Property name="Resolution" id="13988.Resolution" number_of_elements="1">
        <Element index="0" value="6"/>
        <Domain name="range" id="13988.Resolution.range"/>
      </Property>
      <Property name="UseRegularRefinement" id="13988.UseRegularRefinement" number_of_elements="1">
        <Element index="0" value="1"/>
        <Domain name="bool" id="13988.UseRegularRefinement.bool"/>
      </Property>
    </Proxy>
    <Proxy group="sources" type="SphereSource" id="13999" servers="1">
      <Property name="Center" id="13999.Center" number_of_elements="3">
        <Element index="0" value="0"/>
        <Element index="1" value="0"/>
        <Element index="2" value="0"/>
        <Domain name="range" id="13999.Center.range"/>
      </Property>
      <Property name="EndPhi" id="13999.EndPhi" number_of_elements="1">
        <Element index="0" value="180"/>
        <Domain name="range" id="13999.EndPhi.range"/>
      </Property>
      <Property name="EndTheta" id="13999.EndTheta" number_of_elements="1">
        <Element index="0" value="360"/>
        <Domain name="range" id="13999.EndTheta.range"/>
      </Property>
      <Property name="PhiResolution" id="13999.PhiResolution" number_of_elements="1">
        <Element index="0" value="8"/>
        <Domain name="range" id="13999.PhiResolution.range"/>
      </Property>
      <Property name="Radius" id="13999.Radius" number_of_elements="1">
        <Element index="0" value="0.5"/>
        <Domain name="range" id="13999.Radius.range"/>
      </Property>
      <Property name="StartPhi" id="13999.StartPhi" number_of_elements="1">
        <Element index="0" value="0"/>
        <Domain name="range" id="13999.StartPhi.range"/>
      </Property>
      <Property name="StartTheta" id="13999.StartTheta" number_of_elements="1">
        <Element index="0" value="0"/>
        <Domain name="range" id="13999.StartTheta.range"/>
      </Property>
      <Property name="ThetaResolution" id="13999.ThetaResolution" number_of_elements="1">
        <Element index="0" value="8"/>
        <Domain name="range" id="13999.ThetaResolution.range"/>
      </Property>
    </Proxy>
    <Proxy group="sources" type="GlyphSource2D" id="14010" servers="1">
      <Property name="Center" id="14010.Center" number_of_elements="3">
        <Element index="0" value="0"/>
        <Element index="1" value="0"/>
        <Element index="2" value="0"/>
        <Domain name="range" id="14010.Center.range"/>
      </Property>
      <Property name="Filled" id="14010.Filled" number_of_elements="1">
        <Element index="0" value="0"/>
        <Domain name="bool" id="14010.Filled.bool"/>
      </Property>
      <Property name="GlyphType" id="14010.GlyphType" number_of_elements="1">
        <Element index="0" value="9"/>
        <Domain name="enum" id="14010.GlyphType.enum">
          <Entry value="1" text="Vertex"/>
          <Entry value="2" text="Dash"/>
          <Entry value="3" text="Cross"/>
          <Entry value="4" text="ThickCross"/>
          <Entry value="5" text="Triangle"/>
          <Entry value="6" text="Square"/>
          <Entry value="7" text="Circle"/>
          <Entry value="8" text="Diamond"/>
          <Entry value="9" text="Arrow"/>
          <Entry value="10" text="ThickArrow"/>
          <Entry value="11" text="HookedArrow"/>
          <Entry value="12" text="EdgeArrow"/>
        </Domain>
      </Property>
    </Proxy>
    <Proxy group="internal_filters" type="PipelineConnection" id="14021" servers="1">
      <Property name="AllowNullInput" id="14021.AllowNullInput" number_of_elements="1">
        <Element index="0" value="1"/>
        <Domain name="bool" id="14021.AllowNullInput.bool"/>
      </Property>
      <Property name="Input" id="14021.Input">
        <Domain name="groups" id="14021.Input.groups"/>
        <Domain name="input_type" id="14021.Input.input_type"/>
      </Property>
    </Proxy>
    <Proxy group="piecewise_functions" type="PiecewiseFunction" id="14032" servers="21">
      <Property name="AllowDuplicateScalars" id="14032.AllowDuplicateScalars" number_of_elements="1">
        <Element index="0" value="1"/>
        <Domain name="bool" id="14032.AllowDuplicateScalars.bool"/>
      </Property>
      <Property name="Points" id="14032.Points" number_of_elements="8">
        <Element index="0" value="0"/>
        <Element index="1" value="0"/>
        <Element index="2" value="0.5"/>
        <Element index="3" value="0"/>
        <Element index="4" value="1"/>
        <Element index="5" value="1"/>
        <Element index="6" value="0.5"/>
        <Element index="7" value="0"/>
      </Property>
      <Property name="ScalarRangeInitialized" id="14032.ScalarRangeInitialized" number_of_elements="1">
        <Element index="0" value="0"/>
        <Domain name="bool" id="14032.ScalarRangeInitialized.bool"/>
      </Property>
      <Property name="UseLogScale" id="14032.UseLogScale" number_of_elements="1">
        <Element index="0" value="0"/>
        <Domain name="bool" id="14032.UseLogScale.bool"/>
      </Property>
    </Proxy>
    <Proxy group="piecewise_functions" type="PiecewiseFunction" id="14033" servers="21">
      <Property name="AllowDuplicateScalars" id="14033.AllowDuplicateScalars" number_of_elements="1">
        <Element index="0" value="1"/>
        <Domain name="bool" id="14033.AllowDuplicateScalars.bool"/>
      </Property>
      <Property name="Points" id="14033.Points" number_of_elements="8">
        <Element index="0" value="0"/>
        <Element index="1" value="0"/>
        <Element index="2" value="0.5"/>
        <Element index="3" value="0"/>
        <Element index="4" value="1"/>
        <Element index="5" value="1"/>
        <Element index="6" value="0.5"/>
        <Element index="7" value="0"/>
      </Property>
      <Property name="ScalarRangeInitialized" id="14033.ScalarRangeInitialized" number_of_elements="1">
        <Element index="0" value="1"/>
        <Domain name="bool" id="14033.ScalarRangeInitialized.bool"/>
      </Property>
      <Property name="UseLogScale" id="14033.UseLogScale" number_of_elements="1">
        <Element index="0" value="0"/>
        <Domain name="bool" id="14033.UseLogScale.bool"/>
      </Property>
    </Proxy>
    <Proxy group="representations" type="PolarAxesRepresentation" id="13933" servers="21">
      <Property name="ArcMajorTickSize" id="13933.ArcMajorTickSize" number_of_elements="1">
        <Element index="0" value="0"/>
        <Domain name="range" id="13933.ArcMajorTickSize.range"/>
      </Property>
      <Property name="ArcMajorTickThickness" id="13933.ArcMajorTickThickness" number_of_elements="1">
        <Element index="0" value="1"/>
        <Domain name="range" id="13933.ArcMajorTickThickness.range"/>
      </Property>
      <Property name="ArcMinorTickVisibility" id="13933.ArcMinorTickVisibility" number_of_elements="1">
        <Element index="0" value="0"/>
        <Domain name="bool" id="13933.ArcMinorTickVisibility.bool"/>
      </Property>
      <Property name="ArcTickRatioSize" id="13933.ArcTickRatioSize" number_of_elements="1">
        <Element index="0" value="0.3"/>
        <Domain name="range" id="13933.ArcTickRatioSize.range"/>
      </Property>
      <Property name="ArcTickRatioThickness" id="13933.ArcTickRatioThickness" number_of_elements="1">
        <Element index="0" value="0.5"/>
        <Domain name="range" id="13933.ArcTickRatioThickness.range"/>
      </Property>
      <Property name="ArcTickVisibility" id="13933.ArcTickVisibility" number_of_elements="1">
        <Element index="0" value="1"/>
        <Domain name="bool" id="13933.ArcTickVisibility.bool"/>
      </Property>
      <Property name="ArcTicksOriginToPolarAxis" id="13933.ArcTicksOriginToPolarAxis" number_of_elements="1">
        <Element index="0" value="1"/>
        <Domain name="bool" id="13933.ArcTicksOriginToPolarAxis.bool"/>
      </Property>
      <Property name="AutoSubdividePolarAxis" id="13933.AutoSubdividePolarAxis" number_of_elements="1">
        <Element index="0" value="1"/>
        <Domain name="bool" id="13933.AutoSubdividePolarAxis.bool"/>
      </Property>
      <Property name="AxisMinorTickVisibility" id="13933.AxisMinorTickVisibility" number_of_elements="1">
        <Element index="0" value="0"/>
        <Domain name="bool" id="13933.AxisMinorTickVisibility.bool"/>
      </Property>
      <Property name="AxisTickVisibility" id="13933.AxisTickVisibility" number_of_elements="1">
        <Element index="0" value="1"/>
        <Domain name="bool" id="13933.AxisTickVisibility.bool"/>
      </Property>
      <Property name="CustomBounds" id="13933.CustomBounds" number_of_elements="6">
        <Element index="0" value="0"/>
        <Element index="1" value="1"/>
        <Element index="2" value="0"/>
        <Element index="3" value="1"/>
        <Element index="4" value="0"/>
        <Element index="5" value="1"/>
      </Property>
      <Property name="CustomRange" id="13933.CustomRange" number_of_elements="2">
        <Element index="0" value="0"/>
        <Element index="1" value="1"/>
      </Property>
      <Property name="DataBounds" id="13933.DataBounds" number_of_elements="6">
        <Element index="0" value="1"/>
        <Element index="1" value="-1"/>
        <Element index="2" value="1"/>
        <Element index="3" value="-1"/>
        <Element index="4" value="1"/>
        <Element index="5" value="-1"/>
      </Property>
      <Property name="DeltaAngleMajor" id="13933.DeltaAngleMajor" number_of_elements="1">
        <Element index="0" value="10"/>
        <Domain name="range" id="13933.DeltaAngleMajor.range"/>
      </Property>
      <Property name="DeltaAngleMinor" id="13933.DeltaAngleMinor" number_of_elements="1">
        <Element index="0" value="5"/>
        <Domain name="range" id="13933.DeltaAngleMinor.range"/>
      </Property>
      <Property name="DeltaRangeMajor" id="13933.DeltaRangeMajor" number_of_elements="1">
        <Element index="0" value="10"/>
      </Property>
      <Property name="DeltaRangeMinor" id="13933.DeltaRangeMinor" number_of_elements="1">
        <Element index="0" value="5"/>
      </Property>
      <Property name="DistanceLODThreshold" id="13933.DistanceLODThreshold" number_of_elements="1">
        <Element index="0" value="0.7"/>
        <Domain name="range" id="13933.DistanceLODThreshold.range"/>
      </Property>
      <Property name="DrawPolarArcsGridlines" id="13933.DrawPolarArcsGridlines" number_of_elements="1">
        <Element index="0" value="1"/>
        <Domain name="bool" id="13933.DrawPolarArcsGridlines.bool"/>
      </Property>
      <Property name="DrawRadialGridlines" id="13933.DrawRadialGridlines" number_of_elements="1">
        <Element index="0" value="1"/>
        <Domain name="bool" id="13933.DrawRadialGridlines.bool"/>
      </Property>
      <Property name="EnableCustomBounds" id="13933.EnableCustomBounds" number_of_elements="3">
        <Element index="0" value="0"/>
        <Element index="1" value="0"/>
        <Element index="2" value="0"/>
      </Property>
      <Property name="EnableCustomRange" id="13933.EnableCustomRange" number_of_elements="1">
        <Element index="0" value="0"/>
        <Domain name="bool" id="13933.EnableCustomRange.bool"/>
      </Property>
      <Property name="EnableDistanceLOD" id="13933.EnableDistanceLOD" number_of_elements="1">
        <Element index="0" value="1"/>
        <Domain name="bool" id="13933.EnableDistanceLOD.bool"/>
      </Property>
      <Property name="EnableViewAngleLOD" id="13933.EnableViewAngleLOD" number_of_elements="1">
        <Element index="0" value="1"/>
        <Domain name="bool" id="13933.EnableViewAngleLOD.bool"/>
      </Property>
      <Property name="Input" id="13933.Input" number_of_elements="1">
        <Proxy value="13896" output_port="0"/>
        <Domain name="input_type" id="13933.Input.input_type"/>
      </Property>
      <Property name="LastRadialAxisColor" id="13933.LastRadialAxisColor" number_of_elements="3">
        <Element index="0" value="1"/>
        <Element index="1" value="1"/>
        <Element index="2" value="1"/>
        <Domain name="range" id="13933.LastRadialAxisColor.range"/>
      </Property>
      <Property name="LastRadialAxisMajorTickSize" id="13933.LastRadialAxisMajorTickSize" number_of_elements="1">
        <Element index="0" value="0"/>
        <Domain name="range" id="13933.LastRadialAxisMajorTickSize.range"/>
      </Property>
      <Property name="LastRadialAxisMajorTickThickness" id="13933.LastRadialAxisMajorTickThickness" number_of_elements="1">
        <Element index="0" value="1"/>
        <Domain name="range" id="13933.LastRadialAxisMajorTickThickness.range"/>
      </Property>
      <Property name="LastRadialAxisTickRatioSize" id="13933.LastRadialAxisTickRatioSize" number_of_elements="1">
        <Element index="0" value="0.3"/>
        <Domain name="range" id="13933.LastRadialAxisTickRatioSize.range"/>
      </Property>
      <Property name="LastRadialAxisTickRatioThickness" id="13933.LastRadialAxisTickRatioThickness" number_of_elements="1">
        <Element index="0" value="0.5"/>
        <Domain name="range" id="13933.LastRadialAxisTickRatioThickness.range"/>
      </Property>
      <Property name="MaximumAngle" id="13933.MaximumAngle" number_of_elements="1">
        <Element index="0" value="90"/>
        <Domain name="range" id="13933.MaximumAngle.range"/>
      </Property>
      <Property name="MinimumAngle" id="13933.MinimumAngle" number_of_elements="1">
        <Element index="0" value="0"/>
        <Domain name="range" id="13933.MinimumAngle.range"/>
      </Property>
      <Property name="MinimumRadius" id="13933.MinimumRadius" number_of_elements="1">
        <Element index="0" value="0"/>
        <Domain name="range" id="13933.MinimumRadius.range"/>
      </Property>
      <Property name="NumberOfPolarAxis" id="13933.NumberOfPolarAxis" number_of_elements="1">
        <Element index="0" value="0"/>
        <Domain name="range" id="13933.NumberOfPolarAxis.range"/>
      </Property>
      <Property name="NumberOfRadialAxes" id="13933.NumberOfRadialAxes" number_of_elements="1">
        <Element index="0" value="0"/>
        <Domain name="range" id="13933.NumberOfRadialAxes.range"/>
      </Property>
      <Property name="Orientation" id="13933.Orientation" number_of_elements="3">
        <Element index="0" value="0"/>
        <Element index="1" value="0"/>
        <Element index="2" value="0"/>
        <Domain name="range" id="13933.Orientation.range"/>
      </Property>
      <Property name="PolarArcsColor" id="13933.PolarArcsColor" number_of_elements="3">
        <Element index="0" value="1"/>
        <Element index="1" value="1"/>
        <Element index="2" value="1"/>
        <Domain name="range" id="13933.PolarArcsColor.range"/>
      </Property>
      <Property name="PolarArcsVisibility" id="13933.PolarArcsVisibility" number_of_elements="1">
        <Element index="0" value="1"/>
        <Domain name="bool" id="13933.PolarArcsVisibility.bool"/>
      </Property>
      <Property name="PolarAxisColor" id="13933.PolarAxisColor" number_of_elements="3">
        <Element index="0" value="1"/>
        <Element index="1" value="1"/>
        <Element index="2" value="1"/>
        <Domain name="range" id="13933.PolarAxisColor.range"/>
      </Property>
      <Property name="PolarAxisMajorTickSize" id="13933.PolarAxisMajorTickSize" number_of_elements="1">
        <Element index="0" value="0"/>
        <Domain name="range" id="13933.PolarAxisMajorTickSize.range"/>
      </Property>
      <Property name="PolarAxisMajorTickThickness" id="13933.PolarAxisMajorTickThickness" number_of_elements="1">
        <Element index="0" value="1"/>
        <Domain name="range" id="13933.PolarAxisMajorTickThickness.range"/>
      </Property>
      <Property name="PolarAxisTickRatioSize" id="13933.PolarAxisTickRatioSize" number_of_elements="1">
        <Element index="0" value="0.3"/>
        <Domain name="range" id="13933.PolarAxisTickRatioSize.range"/>
      </Property>
      <Property name="PolarAxisTickRatioThickness" id="13933.PolarAxisTickRatioThickness" number_of_elements="1">
        <Element index="0" value="0.5"/>
        <Domain name="range" id="13933.PolarAxisTickRatioThickness.range"/>
      </Property>
      <Property name="PolarAxisTitle" id="13933.PolarAxisTitle" number_of_elements="1">
        <Element index="0" value="Radial Distance"/>
      </Property>
      <Property name="PolarAxisTitleLocation" id="13933.PolarAxisTitleLocation" number_of_elements="1">
        <Element index="0" value="0"/>
        <Domain name="enum" id="13933.PolarAxisTitleLocation.enum">
          <Entry value="0" text="Bottom"/>
          <Entry value="1" text="Extern"/>
        </Domain>
      </Property>
      <Property name="PolarAxisTitleVisibility" id="13933.PolarAxisTitleVisibility" number_of_elements="1">
        <Element index="0" value="1"/>
        <Domain name="bool" id="13933.PolarAxisTitleVisibility.bool"/>
      </Property>
      <Property name="PolarAxisVisibility" id="13933.PolarAxisVisibility" number_of_elements="1">
        <Element index="0" value="1"/>
        <Domain name="bool" id="13933.PolarAxisVisibility.bool"/>
      </Property>
      <Property name="PolarLabelExponentLocation" id="13933.PolarLabelExponentLocation" number_of_elements="1">
        <Element index="0" value="2"/>
        <Domain name="enum" id="13933.PolarLabelExponentLocation.enum">
          <Entry value="0" text="Bottom"/>
          <Entry value="1" text="Extern"/>
          <Entry value="2" text="Labels"/>
        </Domain>
      </Property>
      <Property name="PolarLabelFormat" id="13933.PolarLabelFormat" number_of_elements="1">
        <Element index="0" value="%-#6.3g"/>
      </Property>
      <Property name="PolarLabelVisibility" id="13933.PolarLabelVisibility" number_of_elements="1">
        <Element index="0" value="1"/>
        <Domain name="bool" id="13933.PolarLabelVisibility.bool"/>
      </Property>
      <Property name="PolarTicksVisibility" id="13933.PolarTicksVisibility" number_of_elements="1">
        <Element index="0" value="1"/>
        <Domain name="bool" id="13933.PolarTicksVisibility.bool"/>
      </Property>
      <Property name="Position" id="13933.Position" number_of_elements="3">
        <Element index="0" value="0"/>
        <Element index="1" value="0"/>
        <Element index="2" value="0"/>
        <Domain name="range" id="13933.Position.range"/>
      </Property>
      <Property name="RadialAxesOriginToPolarAxis" id="13933.RadialAxesOriginToPolarAxis" number_of_elements="1">
        <Element index="0" value="1"/>
        <Domain name="bool" id="13933.RadialAxesOriginToPolarAxis.bool"/>
      </Property>
      <Property name="RadialAxesVisibility" id="13933.RadialAxesVisibility" number_of_elements="1">
        <Element index="0" value="1"/>
        <Domain name="bool" id="13933.RadialAxesVisibility.bool"/>
      </Property>
      <Property name="RadialLabelFormat" id="13933.RadialLabelFormat" number_of_elements="1">
        <Element index="0" value="%-#3.1f"/>
      </Property>
      <Property name="RadialLabelLocation" id="13933.RadialLabelLocation" number_of_elements="1">
        <Element index="0" value="0"/>
        <Domain name="enum" id="13933.RadialLabelLocation.enum">
          <Entry value="0" text="Bottom"/>
          <Entry value="1" text="Extern"/>
        </Domain>
      </Property>
      <Property name="RadialLabelVisibility" id="13933.RadialLabelVisibility" number_of_elements="1">
        <Element index="0" value="1"/>
        <Domain name="bool" id="13933.RadialLabelVisibility.bool"/>
      </Property>
      <Property name="RadialUnitsVisibility" id="13933.RadialUnitsVisibility" number_of_elements="1">
        <Element index="0" value="1"/>
        <Domain name="bool" id="13933.RadialUnitsVisibility.bool"/>
      </Property>
      <Property name="Ratio" id="13933.Ratio" number_of_elements="1">
        <Element index="0" value="1"/>
        <Domain name="range" id="13933.Ratio.range"/>
      </Property>
      <Property name="Scale" id="13933.Scale" number_of_elements="3">
        <Element index="0" value="1"/>
        <Element index="1" value="1"/>
        <Element index="2" value="1"/>
        <Domain name="range" id="13933.Scale.range"/>
      </Property>
      <Property name="ScreenSize" id="13933.ScreenSize" number_of_elements="1">
        <Element index="0" value="10"/>
        <Domain name="range" id="13933.ScreenSize.range"/>
      </Property>
      <Property name="SecondaryPolarArcsColor" id="13933.SecondaryPolarArcsColor" number_of_elements="3">
        <Element index="0" value="1"/>
        <Element index="1" value="1"/>
        <Element index="2" value="1"/>
        <Domain name="range" id="13933.SecondaryPolarArcsColor.range"/>
      </Property>
      <Property name="SecondaryRadialAxesColor" id="13933.SecondaryRadialAxesColor" number_of_elements="3">
        <Element index="0" value="1"/>
        <Element index="1" value="1"/>
        <Element index="2" value="1"/>
        <Domain name="range" id="13933.SecondaryRadialAxesColor.range"/>
      </Property>
      <Property name="SmallestVisiblePolarAngle" id="13933.SmallestVisiblePolarAngle" number_of_elements="1">
        <Element index="0" value="0.5"/>
        <Domain name="range" id="13933.SmallestVisiblePolarAngle.range"/>
      </Property>
      <Property name="TickLocation" id="13933.TickLocation" number_of_elements="1">
        <Element index="0" value="2"/>
        <Domain name="enum" id="13933.TickLocation.enum">
          <Entry value="0" text="Inside"/>
          <Entry value="1" text="Outside"/>
          <Entry value="2" text="Both"/>
        </Domain>
      </Property>
      <Property name="Use2DMode" id="13933.Use2DMode" number_of_elements="1">
        <Element index="0" value="0"/>
        <Domain name="bool" id="13933.Use2DMode.bool"/>
      </Property>
      <Property name="UseLogAxis" id="13933.UseLogAxis" number_of_elements="1">
        <Element index="0" value="0"/>
        <Domain name="bool" id="13933.UseLogAxis.bool"/>
      </Property>
      <Property name="ViewAngleLODThreshold" id="13933.ViewAngleLODThreshold" number_of_elements="1">
        <Element index="0" value="0.7"/>
        <Domain name="range" id="13933.ViewAngleLODThreshold.range"/>
      </Property>
      <Property name="Visibility" id="13933.Visibility" number_of_elements="1">
        <Element index="0" value="0"/>
        <Domain name="bool" id="13933.Visibility.bool"/>
      </Property>
      <Property name="LastRadialAxisTextBold" id="13933.LastRadialAxisTextBold" number_of_elements="1">
        <Element index="0" value="0"/>
        <Domain name="bool" id="13933.LastRadialAxisTextBold.bool"/>
      </Property>
      <Property name="LastRadialAxisTextColor" id="13933.LastRadialAxisTextColor" number_of_elements="3">
        <Element index="0" value="0"/>
        <Element index="1" value="0"/>
        <Element index="2" value="0"/>
        <Domain name="range" id="13933.LastRadialAxisTextColor.range"/>
      </Property>
      <Property name="LastRadialAxisTextFontFamily" id="13933.LastRadialAxisTextFontFamily" number_of_elements="1">
        <Element index="0" value="0"/>
        <Domain name="enum" id="13933.LastRadialAxisTextFontFamily.enum">
          <Entry value="0" text="Arial"/>
          <Entry value="1" text="Courier"/>
          <Entry value="2" text="Times"/>
          <Entry value="4" text="File"/>
        </Domain>
      </Property>
      <Property name="LastRadialAxisTextFontFile" id="13933.LastRadialAxisTextFontFile" number_of_elements="1">
        <Element index="0" value=""/>
      </Property>
      <Property name="LastRadialAxisTextFontSize" id="13933.LastRadialAxisTextFontSize" number_of_elements="1">
        <Element index="0" value="12"/>
        <Domain name="range" id="13933.LastRadialAxisTextFontSize.range"/>
      </Property>
      <Property name="LastRadialAxisTextItalic" id="13933.LastRadialAxisTextItalic" number_of_elements="1">
        <Element index="0" value="0"/>
        <Domain name="bool" id="13933.LastRadialAxisTextItalic.bool"/>
      </Property>
      <Property name="LastRadialAxisTextOpacity" id="13933.LastRadialAxisTextOpacity" number_of_elements="1">
        <Element index="0" value="1"/>
        <Domain name="range" id="13933.LastRadialAxisTextOpacity.range"/>
      </Property>
      <Property name="LastRadialAxisTextShadow" id="13933.LastRadialAxisTextShadow" number_of_elements="1">
        <Element index="0" value="0"/>
        <Domain name="bool" id="13933.LastRadialAxisTextShadow.bool"/>
      </Property>
      <Property name="PolarAxisLabelBold" id="13933.PolarAxisLabelBold" number_of_elements="1">
        <Element index="0" value="0"/>
        <Domain name="bool" id="13933.PolarAxisLabelBold.bool"/>
      </Property>
      <Property name="PolarAxisLabelColor" id="13933.PolarAxisLabelColor" number_of_elements="3">
        <Element index="0" value="0"/>
        <Element index="1" value="0"/>
        <Element index="2" value="0"/>
        <Domain name="range" id="13933.PolarAxisLabelColor.range"/>
      </Property>
      <Property name="PolarAxisLabelFontFamily" id="13933.PolarAxisLabelFontFamily" number_of_elements="1">
        <Element index="0" value="0"/>
        <Domain name="enum" id="13933.PolarAxisLabelFontFamily.enum">
          <Entry value="0" text="Arial"/>
          <Entry value="1" text="Courier"/>
          <Entry value="2" text="Times"/>
          <Entry value="4" text="File"/>
        </Domain>
      </Property>
      <Property name="PolarAxisLabelFontFile" id="13933.PolarAxisLabelFontFile" number_of_elements="1">
        <Element index="0" value=""/>
      </Property>
      <Property name="PolarAxisLabelFontSize" id="13933.PolarAxisLabelFontSize" number_of_elements="1">
        <Element index="0" value="12"/>
        <Domain name="range" id="13933.PolarAxisLabelFontSize.range"/>
      </Property>
      <Property name="PolarAxisLabelItalic" id="13933.PolarAxisLabelItalic" number_of_elements="1">
        <Element index="0" value="0"/>
        <Domain name="bool" id="13933.PolarAxisLabelItalic.bool"/>
      </Property>
      <Property name="PolarAxisLabelOpacity" id="13933.PolarAxisLabelOpacity" number_of_elements="1">
        <Element index="0" value="1"/>
        <Domain name="range" id="13933.PolarAxisLabelOpacity.range"/>
      </Property>
      <Property name="PolarAxisLabelShadow" id="13933.PolarAxisLabelShadow" number_of_elements="1">
        <Element index="0" value="0"/>
        <Domain name="bool" id="13933.PolarAxisLabelShadow.bool"/>
      </Property>
      <Property name="PolarAxisTitleBold" id="13933.PolarAxisTitleBold" number_of_elements="1">
        <Element index="0" value="0"/>
        <Domain name="bool" id="13933.PolarAxisTitleBold.bool"/>
      </Property>
      <Property name="PolarAxisTitleColor" id="13933.PolarAxisTitleColor" number_of_elements="3">
        <Element index="0" value="0"/>
        <Element index="1" value="0"/>
        <Element index="2" value="0"/>
        <Domain name="range" id="13933.PolarAxisTitleColor.range"/>
      </Property>
      <Property name="PolarAxisTitleFontFamily" id="13933.PolarAxisTitleFontFamily" number_of_elements="1">
        <Element index="0" value="0"/>
        <Domain name="enum" id="13933.PolarAxisTitleFontFamily.enum">
          <Entry value="0" text="Arial"/>
          <Entry value="1" text="Courier"/>
          <Entry value="2" text="Times"/>
          <Entry value="4" text="File"/>
        </Domain>
      </Property>
      <Property name="PolarAxisTitleFontFile" id="13933.PolarAxisTitleFontFile" number_of_elements="1">
        <Element index="0" value=""/>
      </Property>
      <Property name="PolarAxisTitleFontSize" id="13933.PolarAxisTitleFontSize" number_of_elements="1">
        <Element index="0" value="12"/>
        <Domain name="range" id="13933.PolarAxisTitleFontSize.range"/>
      </Property>
      <Property name="PolarAxisTitleItalic" id="13933.PolarAxisTitleItalic" number_of_elements="1">
        <Element index="0" value="0"/>
        <Domain name="bool" id="13933.PolarAxisTitleItalic.bool"/>
      </Property>
      <Property name="PolarAxisTitleOpacity" id="13933.PolarAxisTitleOpacity" number_of_elements="1">
        <Element index="0" value="1"/>
        <Domain name="range" id="13933.PolarAxisTitleOpacity.range"/>
      </Property>
      <Property name="PolarAxisTitleShadow" id="13933.PolarAxisTitleShadow" number_of_elements="1">
        <Element index="0" value="0"/>
        <Domain name="bool" id="13933.PolarAxisTitleShadow.bool"/>
      </Property>
      <Property name="SecondaryRadialAxesTextBold" id="13933.SecondaryRadialAxesTextBold" number_of_elements="1">
        <Element index="0" value="0"/>
        <Domain name="bool" id="13933.SecondaryRadialAxesTextBold.bool"/>
      </Property>
      <Property name="SecondaryRadialAxesTextColor" id="13933.SecondaryRadialAxesTextColor" number_of_elements="3">
        <Element index="0" value="0"/>
        <Element index="1" value="0"/>
        <Element index="2" value="0"/>
        <Domain name="range" id="13933.SecondaryRadialAxesTextColor.range"/>
      </Property>
      <Property name="SecondaryRadialAxesTextFontFamily" id="13933.SecondaryRadialAxesTextFontFamily" number_of_elements="1">
        <Element index="0" value="0"/>
        <Domain name="enum" id="13933.SecondaryRadialAxesTextFontFamily.enum">
          <Entry value="0" text="Arial"/>
          <Entry value="1" text="Courier"/>
          <Entry value="2" text="Times"/>
          <Entry value="4" text="File"/>
        </Domain>
      </Property>
      <Property name="SecondaryRadialAxesTextFontFile" id="13933.SecondaryRadialAxesTextFontFile" number_of_elements="1">
        <Element index="0" value=""/>
      </Property>
      <Property name="SecondaryRadialAxesTextFontSize" id="13933.SecondaryRadialAxesTextFontSize" number_of_elements="1">
        <Element index="0" value="12"/>
        <Domain name="range" id="13933.SecondaryRadialAxesTextFontSize.range"/>
      </Property>
      <Property name="SecondaryRadialAxesTextItalic" id="13933.SecondaryRadialAxesTextItalic" number_of_elements="1">
        <Element index="0" value="0"/>
        <Domain name="bool" id="13933.SecondaryRadialAxesTextItalic.bool"/>
      </Property>
      <Property name="SecondaryRadialAxesTextOpacity" id="13933.SecondaryRadialAxesTextOpacity" number_of_elements="1">
        <Element index="0" value="1"/>
        <Domain name="range" id="13933.SecondaryRadialAxesTextOpacity.range"/>
      </Property>
      <Property name="SecondaryRadialAxesTextShadow" id="13933.SecondaryRadialAxesTextShadow" number_of_elements="1">
        <Element index="0" value="0"/>
        <Domain name="bool" id="13933.SecondaryRadialAxesTextShadow.bool"/>
      </Property>
    </Proxy>
    <Proxy group="piecewise_functions" type="PiecewiseFunction" id="14034" servers="21">
      <Property name="AllowDuplicateScalars" id="14034.AllowDuplicateScalars" number_of_elements="1">
        <Element index="0" value="1"/>
        <Domain name="bool" id="14034.AllowDuplicateScalars.bool"/>
      </Property>
      <Property name="Points" id="14034.Points" number_of_elements="8">
        <Element index="0" value="0"/>
        <Element index="1" value="0"/>
        <Element index="2" value="0.5"/>
        <Element index="3" value="0"/>
        <Element index="4" value="1"/>
        <Element index="5" value="1"/>
        <Element index="6" value="0.5"/>
        <Element index="7" value="0"/>
      </Property>
      <Property name="ScalarRangeInitialized" id="14034.ScalarRangeInitialized" number_of_elements="1">
        <Element index="0" value="1"/>
        <Domain name="bool" id="14034.ScalarRangeInitialized.bool"/>
      </Property>
      <Property name="UseLogScale" id="14034.UseLogScale" number_of_elements="1">
        <Element index="0" value="0"/>
        <Domain name="bool" id="14034.UseLogScale.bool"/>
      </Property>
    </Proxy>
    <Proxy group="misc" type="RepresentationAnimationHelper" id="14789" servers="16">
      <Property name="Source" id="14789.Source" number_of_elements="1">
        <Proxy value="14129"/>
      </Property>
    </Proxy>
    <Proxy group="representations" type="GridAxesRepresentation" id="14117" servers="21">
      <Property name="GridAxesVisibility" id="14117.GridAxesVisibility" number_of_elements="1">
        <Element index="0" value="0"/>
        <Domain name="bool" id="14117.GridAxesVisibility.bool"/>
      </Property>
      <Property name="Input" id="14117.Input">
        <Domain name="input_array_any" id="14117.Input.input_array_any"/>
      </Property>
      <Property name="Position" id="14117.Position" number_of_elements="3">
        <Element index="0" value="0"/>
        <Element index="1" value="0"/>
        <Element index="2" value="0"/>
        <Domain name="range" id="14117.Position.range"/>
      </Property>
      <Property name="Scale" id="14117.Scale" number_of_elements="3">
        <Element index="0" value="1"/>
        <Element index="1" value="1"/>
        <Element index="2" value="1"/>
        <Domain name="range" id="14117.Scale.range"/>
      </Property>
      <Property name="AxesToLabel" id="14117.AxesToLabel" number_of_elements="1">
        <Element index="0" value="63"/>
        <Domain name="range" id="14117.AxesToLabel.range"/>
      </Property>
      <Property name="CullBackface" id="14117.CullBackface" number_of_elements="1">
        <Element index="0" value="0"/>
        <Domain name="bool" id="14117.CullBackface.bool"/>
      </Property>
      <Property name="CullFrontface" id="14117.CullFrontface" number_of_elements="1">
        <Element index="0" value="1"/>
        <Domain name="bool" id="14117.CullFrontface.bool"/>
      </Property>
      <Property name="CustomBounds" id="14117.CustomBounds" number_of_elements="6">
        <Element index="0" value="0"/>
        <Element index="1" value="1"/>
        <Element index="2" value="0"/>
        <Element index="3" value="1"/>
        <Element index="4" value="0"/>
        <Element index="5" value="1"/>
        <Domain name="range" id="14117.CustomBounds.range"/>
      </Property>
      <Property name="FacesToRender" id="14117.FacesToRender" number_of_elements="1">
        <Element index="0" value="63"/>
        <Domain name="range" id="14117.FacesToRender.range"/>
      </Property>
      <Property name="GridColor" id="14117.GridColor" number_of_elements="3">
        <Element index="0" value="0"/>
        <Element index="1" value="0"/>
        <Element index="2" value="0"/>
        <Domain name="range" id="14117.GridColor.range"/>
      </Property>
      <Property name="LabelUniqueEdgesOnly" id="14117.LabelUniqueEdgesOnly" number_of_elements="1">
        <Element index="0" value="1"/>
        <Domain name="bool" id="14117.LabelUniqueEdgesOnly.bool"/>
      </Property>
      <Property name="ShowEdges" id="14117.ShowEdges" number_of_elements="1">
        <Element index="0" value="1"/>
        <Domain name="bool" id="14117.ShowEdges.bool"/>
      </Property>
      <Property name="ShowGrid" id="14117.ShowGrid" number_of_elements="1">
        <Element index="0" value="0"/>
        <Domain name="bool" id="14117.ShowGrid.bool"/>
      </Property>
      <Property name="ShowTicks" id="14117.ShowTicks" number_of_elements="1">
        <Element index="0" value="1"/>
        <Domain name="bool" id="14117.ShowTicks.bool"/>
      </Property>
      <Property name="UseCustomBounds" id="14117.UseCustomBounds" number_of_elements="1">
        <Element index="0" value="0"/>
        <Domain name="bool" id="14117.UseCustomBounds.bool"/>
      </Property>
      <Property name="XAxisLabels" id="14117.XAxisLabels">
        <Domain name="scalar_range" id="14117.XAxisLabels.scalar_range"/>
      </Property>
      <Property name="XAxisNotation" id="14117.XAxisNotation" number_of_elements="1">
        <Element index="0" value="0"/>
        <Domain name="enum" id="14117.XAxisNotation.enum">
          <Entry value="0" text="Mixed"/>
          <Entry value="1" text="Scientific"/>
          <Entry value="2" text="Fixed"/>
        </Domain>
      </Property>
      <Property name="XAxisPrecision" id="14117.XAxisPrecision" number_of_elements="1">
        <Element index="0" value="2"/>
        <Domain name="range" id="14117.XAxisPrecision.range"/>
      </Property>
      <Property name="XAxisUseCustomLabels" id="14117.XAxisUseCustomLabels" number_of_elements="1">
        <Element index="0" value="0"/>
        <Domain name="bool" id="14117.XAxisUseCustomLabels.bool"/>
      </Property>
      <Property name="XLabelBold" id="14117.XLabelBold" number_of_elements="1">
        <Element index="0" value="0"/>
        <Domain name="bool" id="14117.XLabelBold.bool"/>
      </Property>
      <Property name="XLabelColor" id="14117.XLabelColor" number_of_elements="3">
        <Element index="0" value="0"/>
        <Element index="1" value="0"/>
        <Element index="2" value="0"/>
        <Domain name="range" id="14117.XLabelColor.range"/>
      </Property>
      <Property name="XLabelFontFamily" id="14117.XLabelFontFamily" number_of_elements="1">
        <Element index="0" value="0"/>
        <Domain name="enum" id="14117.XLabelFontFamily.enum">
          <Entry value="0" text="Arial"/>
          <Entry value="1" text="Courier"/>
          <Entry value="2" text="Times"/>
          <Entry value="4" text="File"/>
        </Domain>
      </Property>
      <Property name="XLabelFontFile" id="14117.XLabelFontFile" number_of_elements="1">
        <Element index="0" value=""/>
      </Property>
      <Property name="XLabelFontSize" id="14117.XLabelFontSize" number_of_elements="1">
        <Element index="0" value="12"/>
        <Domain name="range" id="14117.XLabelFontSize.range"/>
      </Property>
      <Property name="XLabelItalic" id="14117.XLabelItalic" number_of_elements="1">
        <Element index="0" value="0"/>
        <Domain name="bool" id="14117.XLabelItalic.bool"/>
      </Property>
      <Property name="XLabelOpacity" id="14117.XLabelOpacity" number_of_elements="1">
        <Element index="0" value="1"/>
        <Domain name="range" id="14117.XLabelOpacity.range"/>
      </Property>
      <Property name="XLabelShadow" id="14117.XLabelShadow" number_of_elements="1">
        <Element index="0" value="0"/>
        <Domain name="bool" id="14117.XLabelShadow.bool"/>
      </Property>
      <Property name="XTitle" id="14117.XTitle" number_of_elements="1">
        <Element index="0" value="X Axis"/>
      </Property>
      <Property name="XTitleBold" id="14117.XTitleBold" number_of_elements="1">
        <Element index="0" value="0"/>
        <Domain name="bool" id="14117.XTitleBold.bool"/>
      </Property>
      <Property name="XTitleColor" id="14117.XTitleColor" number_of_elements="3">
        <Element index="0" value="0"/>
        <Element index="1" value="0"/>
        <Element index="2" value="0"/>
        <Domain name="range" id="14117.XTitleColor.range"/>
      </Property>
      <Property name="XTitleFontFamily" id="14117.XTitleFontFamily" number_of_elements="1">
        <Element index="0" value="0"/>
        <Domain name="enum" id="14117.XTitleFontFamily.enum">
          <Entry value="0" text="Arial"/>
          <Entry value="1" text="Courier"/>
          <Entry value="2" text="Times"/>
          <Entry value="4" text="File"/>
        </Domain>
      </Property>
      <Property name="XTitleFontFile" id="14117.XTitleFontFile" number_of_elements="1">
        <Element index="0" value=""/>
      </Property>
      <Property name="XTitleFontSize" id="14117.XTitleFontSize" number_of_elements="1">
        <Element index="0" value="12"/>
        <Domain name="range" id="14117.XTitleFontSize.range"/>
      </Property>
      <Property name="XTitleItalic" id="14117.XTitleItalic" number_of_elements="1">
        <Element index="0" value="0"/>
        <Domain name="bool" id="14117.XTitleItalic.bool"/>
      </Property>
      <Property name="XTitleOpacity" id="14117.XTitleOpacity" number_of_elements="1">
        <Element index="0" value="1"/>
        <Domain name="range" id="14117.XTitleOpacity.range"/>
      </Property>
      <Property name="XTitleShadow" id="14117.XTitleShadow" number_of_elements="1">
        <Element index="0" value="0"/>
        <Domain name="bool" id="14117.XTitleShadow.bool"/>
      </Property>
      <Property name="YAxisLabels" id="14117.YAxisLabels">
        <Domain name="scalar_range" id="14117.YAxisLabels.scalar_range"/>
      </Property>
      <Property name="YAxisNotation" id="14117.YAxisNotation" number_of_elements="1">
        <Element index="0" value="0"/>
        <Domain name="enum" id="14117.YAxisNotation.enum">
          <Entry value="0" text="Mixed"/>
          <Entry value="1" text="Scientific"/>
          <Entry value="2" text="Fixed"/>
        </Domain>
      </Property>
      <Property name="YAxisPrecision" id="14117.YAxisPrecision" number_of_elements="1">
        <Element index="0" value="2"/>
        <Domain name="range" id="14117.YAxisPrecision.range"/>
      </Property>
      <Property name="YAxisUseCustomLabels" id="14117.YAxisUseCustomLabels" number_of_elements="1">
        <Element index="0" value="0"/>
        <Domain name="bool" id="14117.YAxisUseCustomLabels.bool"/>
      </Property>
      <Property name="YLabelBold" id="14117.YLabelBold" number_of_elements="1">
        <Element index="0" value="0"/>
        <Domain name="bool" id="14117.YLabelBold.bool"/>
      </Property>
      <Property name="YLabelColor" id="14117.YLabelColor" number_of_elements="3">
        <Element index="0" value="0"/>
        <Element index="1" value="0"/>
        <Element index="2" value="0"/>
        <Domain name="range" id="14117.YLabelColor.range"/>
      </Property>
      <Property name="YLabelFontFamily" id="14117.YLabelFontFamily" number_of_elements="1">
        <Element index="0" value="0"/>
        <Domain name="enum" id="14117.YLabelFontFamily.enum">
          <Entry value="0" text="Arial"/>
          <Entry value="1" text="Courier"/>
          <Entry value="2" text="Times"/>
          <Entry value="4" text="File"/>
        </Domain>
      </Property>
      <Property name="YLabelFontFile" id="14117.YLabelFontFile" number_of_elements="1">
        <Element index="0" value=""/>
      </Property>
      <Property name="YLabelFontSize" id="14117.YLabelFontSize" number_of_elements="1">
        <Element index="0" value="12"/>
        <Domain name="range" id="14117.YLabelFontSize.range"/>
      </Property>
      <Property name="YLabelItalic" id="14117.YLabelItalic" number_of_elements="1">
        <Element index="0" value="0"/>
        <Domain name="bool" id="14117.YLabelItalic.bool"/>
      </Property>
      <Property name="YLabelOpacity" id="14117.YLabelOpacity" number_of_elements="1">
        <Element index="0" value="1"/>
        <Domain name="range" id="14117.YLabelOpacity.range"/>
      </Property>
      <Property name="YLabelShadow" id="14117.YLabelShadow" number_of_elements="1">
        <Element index="0" value="0"/>
        <Domain name="bool" id="14117.YLabelShadow.bool"/>
      </Property>
      <Property name="YTitle" id="14117.YTitle" number_of_elements="1">
        <Element index="0" value="Y Axis"/>
      </Property>
      <Property name="YTitleBold" id="14117.YTitleBold" number_of_elements="1">
        <Element index="0" value="0"/>
        <Domain name="bool" id="14117.YTitleBold.bool"/>
      </Property>
      <Property name="YTitleColor" id="14117.YTitleColor" number_of_elements="3">
        <Element index="0" value="0"/>
        <Element index="1" value="0"/>
        <Element index="2" value="0"/>
        <Domain name="range" id="14117.YTitleColor.range"/>
      </Property>
      <Property name="YTitleFontFamily" id="14117.YTitleFontFamily" number_of_elements="1">
        <Element index="0" value="0"/>
        <Domain name="enum" id="14117.YTitleFontFamily.enum">
          <Entry value="0" text="Arial"/>
          <Entry value="1" text="Courier"/>
          <Entry value="2" text="Times"/>
          <Entry value="4" text="File"/>
        </Domain>
      </Property>
      <Property name="YTitleFontFile" id="14117.YTitleFontFile" number_of_elements="1">
        <Element index="0" value=""/>
      </Property>
      <Property name="YTitleFontSize" id="14117.YTitleFontSize" number_of_elements="1">
        <Element index="0" value="12"/>
        <Domain name="range" id="14117.YTitleFontSize.range"/>
      </Property>
      <Property name="YTitleItalic" id="14117.YTitleItalic" number_of_elements="1">
        <Element index="0" value="0"/>
        <Domain name="bool" id="14117.YTitleItalic.bool"/>
      </Property>
      <Property name="YTitleOpacity" id="14117.YTitleOpacity" number_of_elements="1">
        <Element index="0" value="1"/>
        <Domain name="range" id="14117.YTitleOpacity.range"/>
      </Property>
      <Property name="YTitleShadow" id="14117.YTitleShadow" number_of_elements="1">
        <Element index="0" value="0"/>
        <Domain name="bool" id="14117.YTitleShadow.bool"/>
      </Property>
      <Property name="ZAxisLabels" id="14117.ZAxisLabels">
        <Domain name="scalar_range" id="14117.ZAxisLabels.scalar_range"/>
      </Property>
      <Property name="ZAxisNotation" id="14117.ZAxisNotation" number_of_elements="1">
        <Element index="0" value="0"/>
        <Domain name="enum" id="14117.ZAxisNotation.enum">
          <Entry value="0" text="Mixed"/>
          <Entry value="1" text="Scientific"/>
          <Entry value="2" text="Fixed"/>
        </Domain>
      </Property>
      <Property name="ZAxisPrecision" id="14117.ZAxisPrecision" number_of_elements="1">
        <Element index="0" value="2"/>
        <Domain name="range" id="14117.ZAxisPrecision.range"/>
      </Property>
      <Property name="ZAxisUseCustomLabels" id="14117.ZAxisUseCustomLabels" number_of_elements="1">
        <Element index="0" value="0"/>
        <Domain name="bool" id="14117.ZAxisUseCustomLabels.bool"/>
      </Property>
      <Property name="ZLabelBold" id="14117.ZLabelBold" number_of_elements="1">
        <Element index="0" value="0"/>
        <Domain name="bool" id="14117.ZLabelBold.bool"/>
      </Property>
      <Property name="ZLabelColor" id="14117.ZLabelColor" number_of_elements="3">
        <Element index="0" value="0"/>
        <Element index="1" value="0"/>
        <Element index="2" value="0"/>
        <Domain name="range" id="14117.ZLabelColor.range"/>
      </Property>
      <Property name="ZLabelFontFamily" id="14117.ZLabelFontFamily" number_of_elements="1">
        <Element index="0" value="0"/>
        <Domain name="enum" id="14117.ZLabelFontFamily.enum">
          <Entry value="0" text="Arial"/>
          <Entry value="1" text="Courier"/>
          <Entry value="2" text="Times"/>
          <Entry value="4" text="File"/>
        </Domain>
      </Property>
      <Property name="ZLabelFontFile" id="14117.ZLabelFontFile" number_of_elements="1">
        <Element index="0" value=""/>
      </Property>
      <Property name="ZLabelFontSize" id="14117.ZLabelFontSize" number_of_elements="1">
        <Element index="0" value="12"/>
        <Domain name="range" id="14117.ZLabelFontSize.range"/>
      </Property>
      <Property name="ZLabelItalic" id="14117.ZLabelItalic" number_of_elements="1">
        <Element index="0" value="0"/>
        <Domain name="bool" id="14117.ZLabelItalic.bool"/>
      </Property>
      <Property name="ZLabelOpacity" id="14117.ZLabelOpacity" number_of_elements="1">
        <Element index="0" value="1"/>
        <Domain name="range" id="14117.ZLabelOpacity.range"/>
      </Property>
      <Property name="ZLabelShadow" id="14117.ZLabelShadow" number_of_elements="1">
        <Element index="0" value="0"/>
        <Domain name="bool" id="14117.ZLabelShadow.bool"/>
      </Property>
      <Property name="ZTitle" id="14117.ZTitle" number_of_elements="1">
        <Element index="0" value="Z Axis"/>
      </Property>
      <Property name="ZTitleBold" id="14117.ZTitleBold" number_of_elements="1">
        <Element index="0" value="0"/>
        <Domain name="bool" id="14117.ZTitleBold.bool"/>
      </Property>
      <Property name="ZTitleColor" id="14117.ZTitleColor" number_of_elements="3">
        <Element index="0" value="0"/>
        <Element index="1" value="0"/>
        <Element index="2" value="0"/>
        <Domain name="range" id="14117.ZTitleColor.range"/>
      </Property>
      <Property name="ZTitleFontFamily" id="14117.ZTitleFontFamily" number_of_elements="1">
        <Element index="0" value="0"/>
        <Domain name="enum" id="14117.ZTitleFontFamily.enum">
          <Entry value="0" text="Arial"/>
          <Entry value="1" text="Courier"/>
          <Entry value="2" text="Times"/>
          <Entry value="4" text="File"/>
        </Domain>
      </Property>
      <Property name="ZTitleFontFile" id="14117.ZTitleFontFile" number_of_elements="1">
        <Element index="0" value=""/>
      </Property>
      <Property name="ZTitleFontSize" id="14117.ZTitleFontSize" number_of_elements="1">
        <Element index="0" value="12"/>
        <Domain name="range" id="14117.ZTitleFontSize.range"/>
      </Property>
      <Property name="ZTitleItalic" id="14117.ZTitleItalic" number_of_elements="1">
        <Element index="0" value="0"/>
        <Domain name="bool" id="14117.ZTitleItalic.bool"/>
      </Property>
      <Property name="ZTitleOpacity" id="14117.ZTitleOpacity" number_of_elements="1">
        <Element index="0" value="1"/>
        <Domain name="range" id="14117.ZTitleOpacity.range"/>
      </Property>
      <Property name="ZTitleShadow" id="14117.ZTitleShadow" number_of_elements="1">
        <Element index="0" value="0"/>
        <Domain name="bool" id="14117.ZTitleShadow.bool"/>
      </Property>
    </Proxy>
    <Proxy group="sources" type="ArrowSource" id="14177" servers="1">
      <Property name="Invert" id="14177.Invert" number_of_elements="1">
        <Element index="0" value="0"/>
        <Domain name="bool" id="14177.Invert.bool"/>
      </Property>
      <Property name="ShaftRadius" id="14177.ShaftRadius" number_of_elements="1">
        <Element index="0" value="0.03"/>
        <Domain name="range" id="14177.ShaftRadius.range"/>
      </Property>
      <Property name="ShaftResolution" id="14177.ShaftResolution" number_of_elements="1">
        <Element index="0" value="6"/>
        <Domain name="range" id="14177.ShaftResolution.range"/>
      </Property>
      <Property name="TipLength" id="14177.TipLength" number_of_elements="1">
        <Element index="0" value="0.35"/>
        <Domain name="range" id="14177.TipLength.range"/>
      </Property>
      <Property name="TipRadius" id="14177.TipRadius" number_of_elements="1">
        <Element index="0" value="0.1"/>
        <Domain name="range" id="14177.TipRadius.range"/>
      </Property>
      <Property name="TipResolution" id="14177.TipResolution" number_of_elements="1">
        <Element index="0" value="6"/>
        <Domain name="range" id="14177.TipResolution.range"/>
      </Property>
    </Proxy>
    <Proxy group="sources" type="ConeSource" id="14188" servers="1">
      <Property name="Capping" id="14188.Capping" number_of_elements="1">
        <Element index="0" value="1"/>
        <Domain name="bool" id="14188.Capping.bool"/>
      </Property>
      <Property name="Center" id="14188.Center" number_of_elements="3">
        <Element index="0" value="0"/>
        <Element index="1" value="0"/>
        <Element index="2" value="0"/>
        <Domain name="range" id="14188.Center.range"/>
      </Property>
      <Property name="Direction" id="14188.Direction" number_of_elements="3">
        <Element index="0" value="1"/>
        <Element index="1" value="0"/>
        <Element index="2" value="0"/>
        <Domain name="range" id="14188.Direction.range"/>
      </Property>
      <Property name="Height" id="14188.Height" number_of_elements="1">
        <Element index="0" value="1"/>
        <Domain name="range" id="14188.Height.range"/>
      </Property>
      <Property name="Radius" id="14188.Radius" number_of_elements="1">
        <Element index="0" value="0.5"/>
        <Domain name="range" id="14188.Radius.range"/>
      </Property>
      <Property name="Resolution" id="14188.Resolution" number_of_elements="1">
        <Element index="0" value="6"/>
        <Domain name="range" id="14188.Resolution.range"/>
      </Property>
    </Proxy>
    <Proxy group="sources" type="CubeSource" id="14199" servers="1">
      <Property name="Center" id="14199.Center" number_of_elements="3">
        <Element index="0" value="0"/>
        <Element index="1" value="0"/>
        <Element index="2" value="0"/>
        <Domain name="range" id="14199.Center.range"/>
      </Property>
      <Property name="XLength" id="14199.XLength" number_of_elements="1">
        <Element index="0" value="1"/>
        <Domain name="range" id="14199.XLength.range"/>
      </Property>
      <Property name="YLength" id="14199.YLength" number_of_elements="1">
        <Element index="0" value="1"/>
        <Domain name="range" id="14199.YLength.range"/>
      </Property>
      <Property name="ZLength" id="14199.ZLength" number_of_elements="1">
        <Element index="0" value="1"/>
        <Domain name="range" id="14199.ZLength.range"/>
      </Property>
    </Proxy>
    <Proxy group="sources" type="CylinderSource" id="14210" servers="1">
      <Property name="Capping" id="14210.Capping" number_of_elements="1">
        <Element index="0" value="1"/>
        <Domain name="bool" id="14210.Capping.bool"/>
      </Property>
      <Property name="Center" id="14210.Center" number_of_elements="3">
        <Element index="0" value="0"/>
        <Element index="1" value="0"/>
        <Element index="2" value="0"/>
        <Domain name="range" id="14210.Center.range"/>
      </Property>
      <Property name="Height" id="14210.Height" number_of_elements="1">
        <Element index="0" value="1"/>
        <Domain name="range" id="14210.Height.range"/>
      </Property>
      <Property name="Radius" id="14210.Radius" number_of_elements="1">
        <Element index="0" value="0.5"/>
        <Domain name="range" id="14210.Radius.range"/>
      </Property>
      <Property name="Resolution" id="14210.Resolution" number_of_elements="1">
        <Element index="0" value="6"/>
        <Domain name="range" id="14210.Resolution.range"/>
      </Property>
    </Proxy>
    <Proxy group="sources" type="LineSource" id="14221" servers="1">
      <Property name="Point1" id="14221.Point1" number_of_elements="3">
        <Element index="0" value="-0.5"/>
        <Element index="1" value="0"/>
        <Element index="2" value="0"/>
        <Domain name="range" id="14221.Point1.range"/>
      </Property>
      <Property name="Point2" id="14221.Point2" number_of_elements="3">
        <Element index="0" value="0.5"/>
        <Element index="1" value="0"/>
        <Element index="2" value="0"/>
        <Domain name="range" id="14221.Point2.range"/>
      </Property>
      <Property name="RefinementRatios" id="14221.RefinementRatios" number_of_elements="2">
        <Element index="0" value="0"/>
        <Element index="1" value="1"/>
        <Domain name="range" id="14221.RefinementRatios.range"/>
      </Property>
      <Property name="Resolution" id="14221.Resolution" number_of_elements="1">
        <Element index="0" value="6"/>
        <Domain name="range" id="14221.Resolution.range"/>
      </Property>
      <Property name="UseRegularRefinement" id="14221.UseRegularRefinement" number_of_elements="1">
        <Element index="0" value="1"/>
        <Domain name="bool" id="14221.UseRegularRefinement.bool"/>
      </Property>
    </Proxy>
    <Proxy group="sources" type="SphereSource" id="14232" servers="1">
      <Property name="Center" id="14232.Center" number_of_elements="3">
        <Element index="0" value="0"/>
        <Element index="1" value="0"/>
        <Element index="2" value="0"/>
        <Domain name="range" id="14232.Center.range"/>
      </Property>
      <Property name="EndPhi" id="14232.EndPhi" number_of_elements="1">
        <Element index="0" value="180"/>
        <Domain name="range" id="14232.EndPhi.range"/>
      </Property>
      <Property name="EndTheta" id="14232.EndTheta" number_of_elements="1">
        <Element index="0" value="360"/>
        <Domain name="range" id="14232.EndTheta.range"/>
      </Property>
      <Property name="PhiResolution" id="14232.PhiResolution" number_of_elements="1">
        <Element index="0" value="8"/>
        <Domain name="range" id="14232.PhiResolution.range"/>
      </Property>
      <Property name="Radius" id="14232.Radius" number_of_elements="1">
        <Element index="0" value="0.5"/>
        <Domain name="range" id="14232.Radius.range"/>
      </Property>
      <Property name="StartPhi" id="14232.StartPhi" number_of_elements="1">
        <Element index="0" value="0"/>
        <Domain name="range" id="14232.StartPhi.range"/>
      </Property>
      <Property name="StartTheta" id="14232.StartTheta" number_of_elements="1">
        <Element index="0" value="0"/>
        <Domain name="range" id="14232.StartTheta.range"/>
      </Property>
      <Property name="ThetaResolution" id="14232.ThetaResolution" number_of_elements="1">
        <Element index="0" value="8"/>
        <Domain name="range" id="14232.ThetaResolution.range"/>
      </Property>
    </Proxy>
    <Proxy group="sources" type="GlyphSource2D" id="14243" servers="1">
      <Property name="Center" id="14243.Center" number_of_elements="3">
        <Element index="0" value="0"/>
        <Element index="1" value="0"/>
        <Element index="2" value="0"/>
        <Domain name="range" id="14243.Center.range"/>
      </Property>
      <Property name="Filled" id="14243.Filled" number_of_elements="1">
        <Element index="0" value="0"/>
        <Domain name="bool" id="14243.Filled.bool"/>
      </Property>
      <Property name="GlyphType" id="14243.GlyphType" number_of_elements="1">
        <Element index="0" value="9"/>
        <Domain name="enum" id="14243.GlyphType.enum">
          <Entry value="1" text="Vertex"/>
          <Entry value="2" text="Dash"/>
          <Entry value="3" text="Cross"/>
          <Entry value="4" text="ThickCross"/>
          <Entry value="5" text="Triangle"/>
          <Entry value="6" text="Square"/>
          <Entry value="7" text="Circle"/>
          <Entry value="8" text="Diamond"/>
          <Entry value="9" text="Arrow"/>
          <Entry value="10" text="ThickArrow"/>
          <Entry value="11" text="HookedArrow"/>
          <Entry value="12" text="EdgeArrow"/>
        </Domain>
      </Property>
    </Proxy>
    <Proxy group="internal_filters" type="PipelineConnection" id="14254" servers="1">
      <Property name="AllowNullInput" id="14254.AllowNullInput" number_of_elements="1">
        <Element index="0" value="1"/>
        <Domain name="bool" id="14254.AllowNullInput.bool"/>
      </Property>
      <Property name="Input" id="14254.Input">
        <Domain name="groups" id="14254.Input.groups"/>
        <Domain name="input_type" id="14254.Input.input_type"/>
      </Property>
    </Proxy>
    <Proxy group="piecewise_functions" type="PiecewiseFunction" id="14265" servers="21">
      <Property name="AllowDuplicateScalars" id="14265.AllowDuplicateScalars" number_of_elements="1">
        <Element index="0" value="1"/>
        <Domain name="bool" id="14265.AllowDuplicateScalars.bool"/>
      </Property>
      <Property name="Points" id="14265.Points" number_of_elements="8">
        <Element index="0" value="0"/>
        <Element index="1" value="0"/>
        <Element index="2" value="0.5"/>
        <Element index="3" value="0"/>
        <Element index="4" value="1"/>
        <Element index="5" value="1"/>
        <Element index="6" value="0.5"/>
        <Element index="7" value="0"/>
      </Property>
      <Property name="ScalarRangeInitialized" id="14265.ScalarRangeInitialized" number_of_elements="1">
        <Element index="0" value="0"/>
        <Domain name="bool" id="14265.ScalarRangeInitialized.bool"/>
      </Property>
      <Property name="UseLogScale" id="14265.UseLogScale" number_of_elements="1">
        <Element index="0" value="0"/>
        <Domain name="bool" id="14265.UseLogScale.bool"/>
      </Property>
    </Proxy>
    <Proxy group="piecewise_functions" type="PiecewiseFunction" id="14266" servers="21">
      <Property name="AllowDuplicateScalars" id="14266.AllowDuplicateScalars" number_of_elements="1">
        <Element index="0" value="1"/>
        <Domain name="bool" id="14266.AllowDuplicateScalars.bool"/>
      </Property>
      <Property name="Points" id="14266.Points" number_of_elements="8">
        <Element index="0" value="0"/>
        <Element index="1" value="0"/>
        <Element index="2" value="0.5"/>
        <Element index="3" value="0"/>
        <Element index="4" value="1"/>
        <Element index="5" value="1"/>
        <Element index="6" value="0.5"/>
        <Element index="7" value="0"/>
      </Property>
      <Property name="ScalarRangeInitialized" id="14266.ScalarRangeInitialized" number_of_elements="1">
        <Element index="0" value="1"/>
        <Domain name="bool" id="14266.ScalarRangeInitialized.bool"/>
      </Property>
      <Property name="UseLogScale" id="14266.UseLogScale" number_of_elements="1">
        <Element index="0" value="0"/>
        <Domain name="bool" id="14266.UseLogScale.bool"/>
      </Property>
    </Proxy>
    <Proxy group="representations" type="PolarAxesRepresentation" id="14166" servers="21">
      <Property name="ArcMajorTickSize" id="14166.ArcMajorTickSize" number_of_elements="1">
        <Element index="0" value="0"/>
        <Domain name="range" id="14166.ArcMajorTickSize.range"/>
      </Property>
      <Property name="ArcMajorTickThickness" id="14166.ArcMajorTickThickness" number_of_elements="1">
        <Element index="0" value="1"/>
        <Domain name="range" id="14166.ArcMajorTickThickness.range"/>
      </Property>
      <Property name="ArcMinorTickVisibility" id="14166.ArcMinorTickVisibility" number_of_elements="1">
        <Element index="0" value="0"/>
        <Domain name="bool" id="14166.ArcMinorTickVisibility.bool"/>
      </Property>
      <Property name="ArcTickRatioSize" id="14166.ArcTickRatioSize" number_of_elements="1">
        <Element index="0" value="0.3"/>
        <Domain name="range" id="14166.ArcTickRatioSize.range"/>
      </Property>
      <Property name="ArcTickRatioThickness" id="14166.ArcTickRatioThickness" number_of_elements="1">
        <Element index="0" value="0.5"/>
        <Domain name="range" id="14166.ArcTickRatioThickness.range"/>
      </Property>
      <Property name="ArcTickVisibility" id="14166.ArcTickVisibility" number_of_elements="1">
        <Element index="0" value="1"/>
        <Domain name="bool" id="14166.ArcTickVisibility.bool"/>
      </Property>
      <Property name="ArcTicksOriginToPolarAxis" id="14166.ArcTicksOriginToPolarAxis" number_of_elements="1">
        <Element index="0" value="1"/>
        <Domain name="bool" id="14166.ArcTicksOriginToPolarAxis.bool"/>
      </Property>
      <Property name="AutoSubdividePolarAxis" id="14166.AutoSubdividePolarAxis" number_of_elements="1">
        <Element index="0" value="1"/>
        <Domain name="bool" id="14166.AutoSubdividePolarAxis.bool"/>
      </Property>
      <Property name="AxisMinorTickVisibility" id="14166.AxisMinorTickVisibility" number_of_elements="1">
        <Element index="0" value="0"/>
        <Domain name="bool" id="14166.AxisMinorTickVisibility.bool"/>
      </Property>
      <Property name="AxisTickVisibility" id="14166.AxisTickVisibility" number_of_elements="1">
        <Element index="0" value="1"/>
        <Domain name="bool" id="14166.AxisTickVisibility.bool"/>
      </Property>
      <Property name="CustomBounds" id="14166.CustomBounds" number_of_elements="6">
        <Element index="0" value="0"/>
        <Element index="1" value="1"/>
        <Element index="2" value="0"/>
        <Element index="3" value="1"/>
        <Element index="4" value="0"/>
        <Element index="5" value="1"/>
      </Property>
      <Property name="CustomRange" id="14166.CustomRange" number_of_elements="2">
        <Element index="0" value="0"/>
        <Element index="1" value="1"/>
      </Property>
      <Property name="DataBounds" id="14166.DataBounds" number_of_elements="6">
        <Element index="0" value="1"/>
        <Element index="1" value="-1"/>
        <Element index="2" value="1"/>
        <Element index="3" value="-1"/>
        <Element index="4" value="1"/>
        <Element index="5" value="-1"/>
      </Property>
      <Property name="DeltaAngleMajor" id="14166.DeltaAngleMajor" number_of_elements="1">
        <Element index="0" value="10"/>
        <Domain name="range" id="14166.DeltaAngleMajor.range"/>
      </Property>
      <Property name="DeltaAngleMinor" id="14166.DeltaAngleMinor" number_of_elements="1">
        <Element index="0" value="5"/>
        <Domain name="range" id="14166.DeltaAngleMinor.range"/>
      </Property>
      <Property name="DeltaRangeMajor" id="14166.DeltaRangeMajor" number_of_elements="1">
        <Element index="0" value="10"/>
      </Property>
      <Property name="DeltaRangeMinor" id="14166.DeltaRangeMinor" number_of_elements="1">
        <Element index="0" value="5"/>
      </Property>
      <Property name="DistanceLODThreshold" id="14166.DistanceLODThreshold" number_of_elements="1">
        <Element index="0" value="0.7"/>
        <Domain name="range" id="14166.DistanceLODThreshold.range"/>
      </Property>
      <Property name="DrawPolarArcsGridlines" id="14166.DrawPolarArcsGridlines" number_of_elements="1">
        <Element index="0" value="1"/>
        <Domain name="bool" id="14166.DrawPolarArcsGridlines.bool"/>
      </Property>
      <Property name="DrawRadialGridlines" id="14166.DrawRadialGridlines" number_of_elements="1">
        <Element index="0" value="1"/>
        <Domain name="bool" id="14166.DrawRadialGridlines.bool"/>
      </Property>
      <Property name="EnableCustomBounds" id="14166.EnableCustomBounds" number_of_elements="3">
        <Element index="0" value="0"/>
        <Element index="1" value="0"/>
        <Element index="2" value="0"/>
      </Property>
      <Property name="EnableCustomRange" id="14166.EnableCustomRange" number_of_elements="1">
        <Element index="0" value="0"/>
        <Domain name="bool" id="14166.EnableCustomRange.bool"/>
      </Property>
      <Property name="EnableDistanceLOD" id="14166.EnableDistanceLOD" number_of_elements="1">
        <Element index="0" value="1"/>
        <Domain name="bool" id="14166.EnableDistanceLOD.bool"/>
      </Property>
      <Property name="EnableViewAngleLOD" id="14166.EnableViewAngleLOD" number_of_elements="1">
        <Element index="0" value="1"/>
        <Domain name="bool" id="14166.EnableViewAngleLOD.bool"/>
      </Property>
      <Property name="Input" id="14166.Input" number_of_elements="1">
        <Proxy value="14129" output_port="0"/>
        <Domain name="input_type" id="14166.Input.input_type"/>
      </Property>
      <Property name="LastRadialAxisColor" id="14166.LastRadialAxisColor" number_of_elements="3">
        <Element index="0" value="1"/>
        <Element index="1" value="1"/>
        <Element index="2" value="1"/>
        <Domain name="range" id="14166.LastRadialAxisColor.range"/>
      </Property>
      <Property name="LastRadialAxisMajorTickSize" id="14166.LastRadialAxisMajorTickSize" number_of_elements="1">
        <Element index="0" value="0"/>
        <Domain name="range" id="14166.LastRadialAxisMajorTickSize.range"/>
      </Property>
      <Property name="LastRadialAxisMajorTickThickness" id="14166.LastRadialAxisMajorTickThickness" number_of_elements="1">
        <Element index="0" value="1"/>
        <Domain name="range" id="14166.LastRadialAxisMajorTickThickness.range"/>
      </Property>
      <Property name="LastRadialAxisTickRatioSize" id="14166.LastRadialAxisTickRatioSize" number_of_elements="1">
        <Element index="0" value="0.3"/>
        <Domain name="range" id="14166.LastRadialAxisTickRatioSize.range"/>
      </Property>
      <Property name="LastRadialAxisTickRatioThickness" id="14166.LastRadialAxisTickRatioThickness" number_of_elements="1">
        <Element index="0" value="0.5"/>
        <Domain name="range" id="14166.LastRadialAxisTickRatioThickness.range"/>
      </Property>
      <Property name="MaximumAngle" id="14166.MaximumAngle" number_of_elements="1">
        <Element index="0" value="90"/>
        <Domain name="range" id="14166.MaximumAngle.range"/>
      </Property>
      <Property name="MinimumAngle" id="14166.MinimumAngle" number_of_elements="1">
        <Element index="0" value="0"/>
        <Domain name="range" id="14166.MinimumAngle.range"/>
      </Property>
      <Property name="MinimumRadius" id="14166.MinimumRadius" number_of_elements="1">
        <Element index="0" value="0"/>
        <Domain name="range" id="14166.MinimumRadius.range"/>
      </Property>
      <Property name="NumberOfPolarAxis" id="14166.NumberOfPolarAxis" number_of_elements="1">
        <Element index="0" value="0"/>
        <Domain name="range" id="14166.NumberOfPolarAxis.range"/>
      </Property>
      <Property name="NumberOfRadialAxes" id="14166.NumberOfRadialAxes" number_of_elements="1">
        <Element index="0" value="0"/>
        <Domain name="range" id="14166.NumberOfRadialAxes.range"/>
      </Property>
      <Property name="Orientation" id="14166.Orientation" number_of_elements="3">
        <Element index="0" value="0"/>
        <Element index="1" value="0"/>
        <Element index="2" value="0"/>
        <Domain name="range" id="14166.Orientation.range"/>
      </Property>
      <Property name="PolarArcsColor" id="14166.PolarArcsColor" number_of_elements="3">
        <Element index="0" value="1"/>
        <Element index="1" value="1"/>
        <Element index="2" value="1"/>
        <Domain name="range" id="14166.PolarArcsColor.range"/>
      </Property>
      <Property name="PolarArcsVisibility" id="14166.PolarArcsVisibility" number_of_elements="1">
        <Element index="0" value="1"/>
        <Domain name="bool" id="14166.PolarArcsVisibility.bool"/>
      </Property>
      <Property name="PolarAxisColor" id="14166.PolarAxisColor" number_of_elements="3">
        <Element index="0" value="1"/>
        <Element index="1" value="1"/>
        <Element index="2" value="1"/>
        <Domain name="range" id="14166.PolarAxisColor.range"/>
      </Property>
      <Property name="PolarAxisMajorTickSize" id="14166.PolarAxisMajorTickSize" number_of_elements="1">
        <Element index="0" value="0"/>
        <Domain name="range" id="14166.PolarAxisMajorTickSize.range"/>
      </Property>
      <Property name="PolarAxisMajorTickThickness" id="14166.PolarAxisMajorTickThickness" number_of_elements="1">
        <Element index="0" value="1"/>
        <Domain name="range" id="14166.PolarAxisMajorTickThickness.range"/>
      </Property>
      <Property name="PolarAxisTickRatioSize" id="14166.PolarAxisTickRatioSize" number_of_elements="1">
        <Element index="0" value="0.3"/>
        <Domain name="range" id="14166.PolarAxisTickRatioSize.range"/>
      </Property>
      <Property name="PolarAxisTickRatioThickness" id="14166.PolarAxisTickRatioThickness" number_of_elements="1">
        <Element index="0" value="0.5"/>
        <Domain name="range" id="14166.PolarAxisTickRatioThickness.range"/>
      </Property>
      <Property name="PolarAxisTitle" id="14166.PolarAxisTitle" number_of_elements="1">
        <Element index="0" value="Radial Distance"/>
      </Property>
      <Property name="PolarAxisTitleLocation" id="14166.PolarAxisTitleLocation" number_of_elements="1">
        <Element index="0" value="0"/>
        <Domain name="enum" id="14166.PolarAxisTitleLocation.enum">
          <Entry value="0" text="Bottom"/>
          <Entry value="1" text="Extern"/>
        </Domain>
      </Property>
      <Property name="PolarAxisTitleVisibility" id="14166.PolarAxisTitleVisibility" number_of_elements="1">
        <Element index="0" value="1"/>
        <Domain name="bool" id="14166.PolarAxisTitleVisibility.bool"/>
      </Property>
      <Property name="PolarAxisVisibility" id="14166.PolarAxisVisibility" number_of_elements="1">
        <Element index="0" value="1"/>
        <Domain name="bool" id="14166.PolarAxisVisibility.bool"/>
      </Property>
      <Property name="PolarLabelExponentLocation" id="14166.PolarLabelExponentLocation" number_of_elements="1">
        <Element index="0" value="2"/>
        <Domain name="enum" id="14166.PolarLabelExponentLocation.enum">
          <Entry value="0" text="Bottom"/>
          <Entry value="1" text="Extern"/>
          <Entry value="2" text="Labels"/>
        </Domain>
      </Property>
      <Property name="PolarLabelFormat" id="14166.PolarLabelFormat" number_of_elements="1">
        <Element index="0" value="%-#6.3g"/>
      </Property>
      <Property name="PolarLabelVisibility" id="14166.PolarLabelVisibility" number_of_elements="1">
        <Element index="0" value="1"/>
        <Domain name="bool" id="14166.PolarLabelVisibility.bool"/>
      </Property>
      <Property name="PolarTicksVisibility" id="14166.PolarTicksVisibility" number_of_elements="1">
        <Element index="0" value="1"/>
        <Domain name="bool" id="14166.PolarTicksVisibility.bool"/>
      </Property>
      <Property name="Position" id="14166.Position" number_of_elements="3">
        <Element index="0" value="0"/>
        <Element index="1" value="0"/>
        <Element index="2" value="0"/>
        <Domain name="range" id="14166.Position.range"/>
      </Property>
      <Property name="RadialAxesOriginToPolarAxis" id="14166.RadialAxesOriginToPolarAxis" number_of_elements="1">
        <Element index="0" value="1"/>
        <Domain name="bool" id="14166.RadialAxesOriginToPolarAxis.bool"/>
      </Property>
      <Property name="RadialAxesVisibility" id="14166.RadialAxesVisibility" number_of_elements="1">
        <Element index="0" value="1"/>
        <Domain name="bool" id="14166.RadialAxesVisibility.bool"/>
      </Property>
      <Property name="RadialLabelFormat" id="14166.RadialLabelFormat" number_of_elements="1">
        <Element index="0" value="%-#3.1f"/>
      </Property>
      <Property name="RadialLabelLocation" id="14166.RadialLabelLocation" number_of_elements="1">
        <Element index="0" value="0"/>
        <Domain name="enum" id="14166.RadialLabelLocation.enum">
          <Entry value="0" text="Bottom"/>
          <Entry value="1" text="Extern"/>
        </Domain>
      </Property>
      <Property name="RadialLabelVisibility" id="14166.RadialLabelVisibility" number_of_elements="1">
        <Element index="0" value="1"/>
        <Domain name="bool" id="14166.RadialLabelVisibility.bool"/>
      </Property>
      <Property name="RadialUnitsVisibility" id="14166.RadialUnitsVisibility" number_of_elements="1">
        <Element index="0" value="1"/>
        <Domain name="bool" id="14166.RadialUnitsVisibility.bool"/>
      </Property>
      <Property name="Ratio" id="14166.Ratio" number_of_elements="1">
        <Element index="0" value="1"/>
        <Domain name="range" id="14166.Ratio.range"/>
      </Property>
      <Property name="Scale" id="14166.Scale" number_of_elements="3">
        <Element index="0" value="1"/>
        <Element index="1" value="1"/>
        <Element index="2" value="1"/>
        <Domain name="range" id="14166.Scale.range"/>
      </Property>
      <Property name="ScreenSize" id="14166.ScreenSize" number_of_elements="1">
        <Element index="0" value="10"/>
        <Domain name="range" id="14166.ScreenSize.range"/>
      </Property>
      <Property name="SecondaryPolarArcsColor" id="14166.SecondaryPolarArcsColor" number_of_elements="3">
        <Element index="0" value="1"/>
        <Element index="1" value="1"/>
        <Element index="2" value="1"/>
        <Domain name="range" id="14166.SecondaryPolarArcsColor.range"/>
      </Property>
      <Property name="SecondaryRadialAxesColor" id="14166.SecondaryRadialAxesColor" number_of_elements="3">
        <Element index="0" value="1"/>
        <Element index="1" value="1"/>
        <Element index="2" value="1"/>
        <Domain name="range" id="14166.SecondaryRadialAxesColor.range"/>
      </Property>
      <Property name="SmallestVisiblePolarAngle" id="14166.SmallestVisiblePolarAngle" number_of_elements="1">
        <Element index="0" value="0.5"/>
        <Domain name="range" id="14166.SmallestVisiblePolarAngle.range"/>
      </Property>
      <Property name="TickLocation" id="14166.TickLocation" number_of_elements="1">
        <Element index="0" value="2"/>
        <Domain name="enum" id="14166.TickLocation.enum">
          <Entry value="0" text="Inside"/>
          <Entry value="1" text="Outside"/>
          <Entry value="2" text="Both"/>
        </Domain>
      </Property>
      <Property name="Use2DMode" id="14166.Use2DMode" number_of_elements="1">
        <Element index="0" value="0"/>
        <Domain name="bool" id="14166.Use2DMode.bool"/>
      </Property>
      <Property name="UseLogAxis" id="14166.UseLogAxis" number_of_elements="1">
        <Element index="0" value="0"/>
        <Domain name="bool" id="14166.UseLogAxis.bool"/>
      </Property>
      <Property name="ViewAngleLODThreshold" id="14166.ViewAngleLODThreshold" number_of_elements="1">
        <Element index="0" value="0.7"/>
        <Domain name="range" id="14166.ViewAngleLODThreshold.range"/>
      </Property>
      <Property name="Visibility" id="14166.Visibility" number_of_elements="1">
        <Element index="0" value="0"/>
        <Domain name="bool" id="14166.Visibility.bool"/>
      </Property>
      <Property name="LastRadialAxisTextBold" id="14166.LastRadialAxisTextBold" number_of_elements="1">
        <Element index="0" value="0"/>
        <Domain name="bool" id="14166.LastRadialAxisTextBold.bool"/>
      </Property>
      <Property name="LastRadialAxisTextColor" id="14166.LastRadialAxisTextColor" number_of_elements="3">
        <Element index="0" value="0"/>
        <Element index="1" value="0"/>
        <Element index="2" value="0"/>
        <Domain name="range" id="14166.LastRadialAxisTextColor.range"/>
      </Property>
      <Property name="LastRadialAxisTextFontFamily" id="14166.LastRadialAxisTextFontFamily" number_of_elements="1">
        <Element index="0" value="0"/>
        <Domain name="enum" id="14166.LastRadialAxisTextFontFamily.enum">
          <Entry value="0" text="Arial"/>
          <Entry value="1" text="Courier"/>
          <Entry value="2" text="Times"/>
          <Entry value="4" text="File"/>
        </Domain>
      </Property>
      <Property name="LastRadialAxisTextFontFile" id="14166.LastRadialAxisTextFontFile" number_of_elements="1">
        <Element index="0" value=""/>
      </Property>
      <Property name="LastRadialAxisTextFontSize" id="14166.LastRadialAxisTextFontSize" number_of_elements="1">
        <Element index="0" value="12"/>
        <Domain name="range" id="14166.LastRadialAxisTextFontSize.range"/>
      </Property>
      <Property name="LastRadialAxisTextItalic" id="14166.LastRadialAxisTextItalic" number_of_elements="1">
        <Element index="0" value="0"/>
        <Domain name="bool" id="14166.LastRadialAxisTextItalic.bool"/>
      </Property>
      <Property name="LastRadialAxisTextOpacity" id="14166.LastRadialAxisTextOpacity" number_of_elements="1">
        <Element index="0" value="1"/>
        <Domain name="range" id="14166.LastRadialAxisTextOpacity.range"/>
      </Property>
      <Property name="LastRadialAxisTextShadow" id="14166.LastRadialAxisTextShadow" number_of_elements="1">
        <Element index="0" value="0"/>
        <Domain name="bool" id="14166.LastRadialAxisTextShadow.bool"/>
      </Property>
      <Property name="PolarAxisLabelBold" id="14166.PolarAxisLabelBold" number_of_elements="1">
        <Element index="0" value="0"/>
        <Domain name="bool" id="14166.PolarAxisLabelBold.bool"/>
      </Property>
      <Property name="PolarAxisLabelColor" id="14166.PolarAxisLabelColor" number_of_elements="3">
        <Element index="0" value="0"/>
        <Element index="1" value="0"/>
        <Element index="2" value="0"/>
        <Domain name="range" id="14166.PolarAxisLabelColor.range"/>
      </Property>
      <Property name="PolarAxisLabelFontFamily" id="14166.PolarAxisLabelFontFamily" number_of_elements="1">
        <Element index="0" value="0"/>
        <Domain name="enum" id="14166.PolarAxisLabelFontFamily.enum">
          <Entry value="0" text="Arial"/>
          <Entry value="1" text="Courier"/>
          <Entry value="2" text="Times"/>
          <Entry value="4" text="File"/>
        </Domain>
      </Property>
      <Property name="PolarAxisLabelFontFile" id="14166.PolarAxisLabelFontFile" number_of_elements="1">
        <Element index="0" value=""/>
      </Property>
      <Property name="PolarAxisLabelFontSize" id="14166.PolarAxisLabelFontSize" number_of_elements="1">
        <Element index="0" value="12"/>
        <Domain name="range" id="14166.PolarAxisLabelFontSize.range"/>
      </Property>
      <Property name="PolarAxisLabelItalic" id="14166.PolarAxisLabelItalic" number_of_elements="1">
        <Element index="0" value="0"/>
        <Domain name="bool" id="14166.PolarAxisLabelItalic.bool"/>
      </Property>
      <Property name="PolarAxisLabelOpacity" id="14166.PolarAxisLabelOpacity" number_of_elements="1">
        <Element index="0" value="1"/>
        <Domain name="range" id="14166.PolarAxisLabelOpacity.range"/>
      </Property>
      <Property name="PolarAxisLabelShadow" id="14166.PolarAxisLabelShadow" number_of_elements="1">
        <Element index="0" value="0"/>
        <Domain name="bool" id="14166.PolarAxisLabelShadow.bool"/>
      </Property>
      <Property name="PolarAxisTitleBold" id="14166.PolarAxisTitleBold" number_of_elements="1">
        <Element index="0" value="0"/>
        <Domain name="bool" id="14166.PolarAxisTitleBold.bool"/>
      </Property>
      <Property name="PolarAxisTitleColor" id="14166.PolarAxisTitleColor" number_of_elements="3">
        <Element index="0" value="0"/>
        <Element index="1" value="0"/>
        <Element index="2" value="0"/>
        <Domain name="range" id="14166.PolarAxisTitleColor.range"/>
      </Property>
      <Property name="PolarAxisTitleFontFamily" id="14166.PolarAxisTitleFontFamily" number_of_elements="1">
        <Element index="0" value="0"/>
        <Domain name="enum" id="14166.PolarAxisTitleFontFamily.enum">
          <Entry value="0" text="Arial"/>
          <Entry value="1" text="Courier"/>
          <Entry value="2" text="Times"/>
          <Entry value="4" text="File"/>
        </Domain>
      </Property>
      <Property name="PolarAxisTitleFontFile" id="14166.PolarAxisTitleFontFile" number_of_elements="1">
        <Element index="0" value=""/>
      </Property>
      <Property name="PolarAxisTitleFontSize" id="14166.PolarAxisTitleFontSize" number_of_elements="1">
        <Element index="0" value="12"/>
        <Domain name="range" id="14166.PolarAxisTitleFontSize.range"/>
      </Property>
      <Property name="PolarAxisTitleItalic" id="14166.PolarAxisTitleItalic" number_of_elements="1">
        <Element index="0" value="0"/>
        <Domain name="bool" id="14166.PolarAxisTitleItalic.bool"/>
      </Property>
      <Property name="PolarAxisTitleOpacity" id="14166.PolarAxisTitleOpacity" number_of_elements="1">
        <Element index="0" value="1"/>
        <Domain name="range" id="14166.PolarAxisTitleOpacity.range"/>
      </Property>
      <Property name="PolarAxisTitleShadow" id="14166.PolarAxisTitleShadow" number_of_elements="1">
        <Element index="0" value="0"/>
        <Domain name="bool" id="14166.PolarAxisTitleShadow.bool"/>
      </Property>
      <Property name="SecondaryRadialAxesTextBold" id="14166.SecondaryRadialAxesTextBold" number_of_elements="1">
        <Element index="0" value="0"/>
        <Domain name="bool" id="14166.SecondaryRadialAxesTextBold.bool"/>
      </Property>
      <Property name="SecondaryRadialAxesTextColor" id="14166.SecondaryRadialAxesTextColor" number_of_elements="3">
        <Element index="0" value="0"/>
        <Element index="1" value="0"/>
        <Element index="2" value="0"/>
        <Domain name="range" id="14166.SecondaryRadialAxesTextColor.range"/>
      </Property>
      <Property name="SecondaryRadialAxesTextFontFamily" id="14166.SecondaryRadialAxesTextFontFamily" number_of_elements="1">
        <Element index="0" value="0"/>
        <Domain name="enum" id="14166.SecondaryRadialAxesTextFontFamily.enum">
          <Entry value="0" text="Arial"/>
          <Entry value="1" text="Courier"/>
          <Entry value="2" text="Times"/>
          <Entry value="4" text="File"/>
        </Domain>
      </Property>
      <Property name="SecondaryRadialAxesTextFontFile" id="14166.SecondaryRadialAxesTextFontFile" number_of_elements="1">
        <Element index="0" value=""/>
      </Property>
      <Property name="SecondaryRadialAxesTextFontSize" id="14166.SecondaryRadialAxesTextFontSize" number_of_elements="1">
        <Element index="0" value="12"/>
        <Domain name="range" id="14166.SecondaryRadialAxesTextFontSize.range"/>
      </Property>
      <Property name="SecondaryRadialAxesTextItalic" id="14166.SecondaryRadialAxesTextItalic" number_of_elements="1">
        <Element index="0" value="0"/>
        <Domain name="bool" id="14166.SecondaryRadialAxesTextItalic.bool"/>
      </Property>
      <Property name="SecondaryRadialAxesTextOpacity" id="14166.SecondaryRadialAxesTextOpacity" number_of_elements="1">
        <Element index="0" value="1"/>
        <Domain name="range" id="14166.SecondaryRadialAxesTextOpacity.range"/>
      </Property>
      <Property name="SecondaryRadialAxesTextShadow" id="14166.SecondaryRadialAxesTextShadow" number_of_elements="1">
        <Element index="0" value="0"/>
        <Domain name="bool" id="14166.SecondaryRadialAxesTextShadow.bool"/>
      </Property>
    </Proxy>
    <Proxy group="piecewise_functions" type="PiecewiseFunction" id="14267" servers="21">
      <Property name="AllowDuplicateScalars" id="14267.AllowDuplicateScalars" number_of_elements="1">
        <Element index="0" value="1"/>
        <Domain name="bool" id="14267.AllowDuplicateScalars.bool"/>
      </Property>
      <Property name="Points" id="14267.Points" number_of_elements="8">
        <Element index="0" value="0"/>
        <Element index="1" value="0"/>
        <Element index="2" value="0.5"/>
        <Element index="3" value="0"/>
        <Element index="4" value="1"/>
        <Element index="5" value="1"/>
        <Element index="6" value="0.5"/>
        <Element index="7" value="0"/>
      </Property>
      <Property name="ScalarRangeInitialized" id="14267.ScalarRangeInitialized" number_of_elements="1">
        <Element index="0" value="1"/>
        <Domain name="bool" id="14267.ScalarRangeInitialized.bool"/>
      </Property>
      <Property name="UseLogScale" id="14267.UseLogScale" number_of_elements="1">
        <Element index="0" value="0"/>
        <Domain name="bool" id="14267.UseLogScale.bool"/>
      </Property>
    </Proxy>
    <Proxy group="misc" type="RepresentationAnimationHelper" id="14790" servers="16">
      <Property name="Source" id="14790.Source" number_of_elements="1">
        <Proxy value="14354"/>
      </Property>
    </Proxy>
    <Proxy group="representations" type="GridAxesRepresentation" id="14342" servers="21">
      <Property name="GridAxesVisibility" id="14342.GridAxesVisibility" number_of_elements="1">
        <Element index="0" value="0"/>
        <Domain name="bool" id="14342.GridAxesVisibility.bool"/>
      </Property>
      <Property name="Input" id="14342.Input">
        <Domain name="input_array_any" id="14342.Input.input_array_any"/>
      </Property>
      <Property name="Position" id="14342.Position" number_of_elements="3">
        <Element index="0" value="0"/>
        <Element index="1" value="0"/>
        <Element index="2" value="0"/>
        <Domain name="range" id="14342.Position.range"/>
      </Property>
      <Property name="Scale" id="14342.Scale" number_of_elements="3">
        <Element index="0" value="1"/>
        <Element index="1" value="1"/>
        <Element index="2" value="1"/>
        <Domain name="range" id="14342.Scale.range"/>
      </Property>
      <Property name="AxesToLabel" id="14342.AxesToLabel" number_of_elements="1">
        <Element index="0" value="63"/>
        <Domain name="range" id="14342.AxesToLabel.range"/>
      </Property>
      <Property name="CullBackface" id="14342.CullBackface" number_of_elements="1">
        <Element index="0" value="0"/>
        <Domain name="bool" id="14342.CullBackface.bool"/>
      </Property>
      <Property name="CullFrontface" id="14342.CullFrontface" number_of_elements="1">
        <Element index="0" value="1"/>
        <Domain name="bool" id="14342.CullFrontface.bool"/>
      </Property>
      <Property name="CustomBounds" id="14342.CustomBounds" number_of_elements="6">
        <Element index="0" value="0"/>
        <Element index="1" value="1"/>
        <Element index="2" value="0"/>
        <Element index="3" value="1"/>
        <Element index="4" value="0"/>
        <Element index="5" value="1"/>
        <Domain name="range" id="14342.CustomBounds.range"/>
      </Property>
      <Property name="FacesToRender" id="14342.FacesToRender" number_of_elements="1">
        <Element index="0" value="63"/>
        <Domain name="range" id="14342.FacesToRender.range"/>
      </Property>
      <Property name="GridColor" id="14342.GridColor" number_of_elements="3">
        <Element index="0" value="0"/>
        <Element index="1" value="0"/>
        <Element index="2" value="0"/>
        <Domain name="range" id="14342.GridColor.range"/>
      </Property>
      <Property name="LabelUniqueEdgesOnly" id="14342.LabelUniqueEdgesOnly" number_of_elements="1">
        <Element index="0" value="1"/>
        <Domain name="bool" id="14342.LabelUniqueEdgesOnly.bool"/>
      </Property>
      <Property name="ShowEdges" id="14342.ShowEdges" number_of_elements="1">
        <Element index="0" value="1"/>
        <Domain name="bool" id="14342.ShowEdges.bool"/>
      </Property>
      <Property name="ShowGrid" id="14342.ShowGrid" number_of_elements="1">
        <Element index="0" value="0"/>
        <Domain name="bool" id="14342.ShowGrid.bool"/>
      </Property>
      <Property name="ShowTicks" id="14342.ShowTicks" number_of_elements="1">
        <Element index="0" value="1"/>
        <Domain name="bool" id="14342.ShowTicks.bool"/>
      </Property>
      <Property name="UseCustomBounds" id="14342.UseCustomBounds" number_of_elements="1">
        <Element index="0" value="0"/>
        <Domain name="bool" id="14342.UseCustomBounds.bool"/>
      </Property>
      <Property name="XAxisLabels" id="14342.XAxisLabels">
        <Domain name="scalar_range" id="14342.XAxisLabels.scalar_range"/>
      </Property>
      <Property name="XAxisNotation" id="14342.XAxisNotation" number_of_elements="1">
        <Element index="0" value="0"/>
        <Domain name="enum" id="14342.XAxisNotation.enum">
          <Entry value="0" text="Mixed"/>
          <Entry value="1" text="Scientific"/>
          <Entry value="2" text="Fixed"/>
        </Domain>
      </Property>
      <Property name="XAxisPrecision" id="14342.XAxisPrecision" number_of_elements="1">
        <Element index="0" value="2"/>
        <Domain name="range" id="14342.XAxisPrecision.range"/>
      </Property>
      <Property name="XAxisUseCustomLabels" id="14342.XAxisUseCustomLabels" number_of_elements="1">
        <Element index="0" value="0"/>
        <Domain name="bool" id="14342.XAxisUseCustomLabels.bool"/>
      </Property>
      <Property name="XLabelBold" id="14342.XLabelBold" number_of_elements="1">
        <Element index="0" value="0"/>
        <Domain name="bool" id="14342.XLabelBold.bool"/>
      </Property>
      <Property name="XLabelColor" id="14342.XLabelColor" number_of_elements="3">
        <Element index="0" value="0"/>
        <Element index="1" value="0"/>
        <Element index="2" value="0"/>
        <Domain name="range" id="14342.XLabelColor.range"/>
      </Property>
      <Property name="XLabelFontFamily" id="14342.XLabelFontFamily" number_of_elements="1">
        <Element index="0" value="0"/>
        <Domain name="enum" id="14342.XLabelFontFamily.enum">
          <Entry value="0" text="Arial"/>
          <Entry value="1" text="Courier"/>
          <Entry value="2" text="Times"/>
          <Entry value="4" text="File"/>
        </Domain>
      </Property>
      <Property name="XLabelFontFile" id="14342.XLabelFontFile" number_of_elements="1">
        <Element index="0" value=""/>
      </Property>
      <Property name="XLabelFontSize" id="14342.XLabelFontSize" number_of_elements="1">
        <Element index="0" value="12"/>
        <Domain name="range" id="14342.XLabelFontSize.range"/>
      </Property>
      <Property name="XLabelItalic" id="14342.XLabelItalic" number_of_elements="1">
        <Element index="0" value="0"/>
        <Domain name="bool" id="14342.XLabelItalic.bool"/>
      </Property>
      <Property name="XLabelOpacity" id="14342.XLabelOpacity" number_of_elements="1">
        <Element index="0" value="1"/>
        <Domain name="range" id="14342.XLabelOpacity.range"/>
      </Property>
      <Property name="XLabelShadow" id="14342.XLabelShadow" number_of_elements="1">
        <Element index="0" value="0"/>
        <Domain name="bool" id="14342.XLabelShadow.bool"/>
      </Property>
      <Property name="XTitle" id="14342.XTitle" number_of_elements="1">
        <Element index="0" value="X Axis"/>
      </Property>
      <Property name="XTitleBold" id="14342.XTitleBold" number_of_elements="1">
        <Element index="0" value="0"/>
        <Domain name="bool" id="14342.XTitleBold.bool"/>
      </Property>
      <Property name="XTitleColor" id="14342.XTitleColor" number_of_elements="3">
        <Element index="0" value="0"/>
        <Element index="1" value="0"/>
        <Element index="2" value="0"/>
        <Domain name="range" id="14342.XTitleColor.range"/>
      </Property>
      <Property name="XTitleFontFamily" id="14342.XTitleFontFamily" number_of_elements="1">
        <Element index="0" value="0"/>
        <Domain name="enum" id="14342.XTitleFontFamily.enum">
          <Entry value="0" text="Arial"/>
          <Entry value="1" text="Courier"/>
          <Entry value="2" text="Times"/>
          <Entry value="4" text="File"/>
        </Domain>
      </Property>
      <Property name="XTitleFontFile" id="14342.XTitleFontFile" number_of_elements="1">
        <Element index="0" value=""/>
      </Property>
      <Property name="XTitleFontSize" id="14342.XTitleFontSize" number_of_elements="1">
        <Element index="0" value="12"/>
        <Domain name="range" id="14342.XTitleFontSize.range"/>
      </Property>
      <Property name="XTitleItalic" id="14342.XTitleItalic" number_of_elements="1">
        <Element index="0" value="0"/>
        <Domain name="bool" id="14342.XTitleItalic.bool"/>
      </Property>
      <Property name="XTitleOpacity" id="14342.XTitleOpacity" number_of_elements="1">
        <Element index="0" value="1"/>
        <Domain name="range" id="14342.XTitleOpacity.range"/>
      </Property>
      <Property name="XTitleShadow" id="14342.XTitleShadow" number_of_elements="1">
        <Element index="0" value="0"/>
        <Domain name="bool" id="14342.XTitleShadow.bool"/>
      </Property>
      <Property name="YAxisLabels" id="14342.YAxisLabels">
        <Domain name="scalar_range" id="14342.YAxisLabels.scalar_range"/>
      </Property>
      <Property name="YAxisNotation" id="14342.YAxisNotation" number_of_elements="1">
        <Element index="0" value="0"/>
        <Domain name="enum" id="14342.YAxisNotation.enum">
          <Entry value="0" text="Mixed"/>
          <Entry value="1" text="Scientific"/>
          <Entry value="2" text="Fixed"/>
        </Domain>
      </Property>
      <Property name="YAxisPrecision" id="14342.YAxisPrecision" number_of_elements="1">
        <Element index="0" value="2"/>
        <Domain name="range" id="14342.YAxisPrecision.range"/>
      </Property>
      <Property name="YAxisUseCustomLabels" id="14342.YAxisUseCustomLabels" number_of_elements="1">
        <Element index="0" value="0"/>
        <Domain name="bool" id="14342.YAxisUseCustomLabels.bool"/>
      </Property>
      <Property name="YLabelBold" id="14342.YLabelBold" number_of_elements="1">
        <Element index="0" value="0"/>
        <Domain name="bool" id="14342.YLabelBold.bool"/>
      </Property>
      <Property name="YLabelColor" id="14342.YLabelColor" number_of_elements="3">
        <Element index="0" value="0"/>
        <Element index="1" value="0"/>
        <Element index="2" value="0"/>
        <Domain name="range" id="14342.YLabelColor.range"/>
      </Property>
      <Property name="YLabelFontFamily" id="14342.YLabelFontFamily" number_of_elements="1">
        <Element index="0" value="0"/>
        <Domain name="enum" id="14342.YLabelFontFamily.enum">
          <Entry value="0" text="Arial"/>
          <Entry value="1" text="Courier"/>
          <Entry value="2" text="Times"/>
          <Entry value="4" text="File"/>
        </Domain>
      </Property>
      <Property name="YLabelFontFile" id="14342.YLabelFontFile" number_of_elements="1">
        <Element index="0" value=""/>
      </Property>
      <Property name="YLabelFontSize" id="14342.YLabelFontSize" number_of_elements="1">
        <Element index="0" value="12"/>
        <Domain name="range" id="14342.YLabelFontSize.range"/>
      </Property>
      <Property name="YLabelItalic" id="14342.YLabelItalic" number_of_elements="1">
        <Element index="0" value="0"/>
        <Domain name="bool" id="14342.YLabelItalic.bool"/>
      </Property>
      <Property name="YLabelOpacity" id="14342.YLabelOpacity" number_of_elements="1">
        <Element index="0" value="1"/>
        <Domain name="range" id="14342.YLabelOpacity.range"/>
      </Property>
      <Property name="YLabelShadow" id="14342.YLabelShadow" number_of_elements="1">
        <Element index="0" value="0"/>
        <Domain name="bool" id="14342.YLabelShadow.bool"/>
      </Property>
      <Property name="YTitle" id="14342.YTitle" number_of_elements="1">
        <Element index="0" value="Y Axis"/>
      </Property>
      <Property name="YTitleBold" id="14342.YTitleBold" number_of_elements="1">
        <Element index="0" value="0"/>
        <Domain name="bool" id="14342.YTitleBold.bool"/>
      </Property>
      <Property name="YTitleColor" id="14342.YTitleColor" number_of_elements="3">
        <Element index="0" value="0"/>
        <Element index="1" value="0"/>
        <Element index="2" value="0"/>
        <Domain name="range" id="14342.YTitleColor.range"/>
      </Property>
      <Property name="YTitleFontFamily" id="14342.YTitleFontFamily" number_of_elements="1">
        <Element index="0" value="0"/>
        <Domain name="enum" id="14342.YTitleFontFamily.enum">
          <Entry value="0" text="Arial"/>
          <Entry value="1" text="Courier"/>
          <Entry value="2" text="Times"/>
          <Entry value="4" text="File"/>
        </Domain>
      </Property>
      <Property name="YTitleFontFile" id="14342.YTitleFontFile" number_of_elements="1">
        <Element index="0" value=""/>
      </Property>
      <Property name="YTitleFontSize" id="14342.YTitleFontSize" number_of_elements="1">
        <Element index="0" value="12"/>
        <Domain name="range" id="14342.YTitleFontSize.range"/>
      </Property>
      <Property name="YTitleItalic" id="14342.YTitleItalic" number_of_elements="1">
        <Element index="0" value="0"/>
        <Domain name="bool" id="14342.YTitleItalic.bool"/>
      </Property>
      <Property name="YTitleOpacity" id="14342.YTitleOpacity" number_of_elements="1">
        <Element index="0" value="1"/>
        <Domain name="range" id="14342.YTitleOpacity.range"/>
      </Property>
      <Property name="YTitleShadow" id="14342.YTitleShadow" number_of_elements="1">
        <Element index="0" value="0"/>
        <Domain name="bool" id="14342.YTitleShadow.bool"/>
      </Property>
      <Property name="ZAxisLabels" id="14342.ZAxisLabels">
        <Domain name="scalar_range" id="14342.ZAxisLabels.scalar_range"/>
      </Property>
      <Property name="ZAxisNotation" id="14342.ZAxisNotation" number_of_elements="1">
        <Element index="0" value="0"/>
        <Domain name="enum" id="14342.ZAxisNotation.enum">
          <Entry value="0" text="Mixed"/>
          <Entry value="1" text="Scientific"/>
          <Entry value="2" text="Fixed"/>
        </Domain>
      </Property>
      <Property name="ZAxisPrecision" id="14342.ZAxisPrecision" number_of_elements="1">
        <Element index="0" value="2"/>
        <Domain name="range" id="14342.ZAxisPrecision.range"/>
      </Property>
      <Property name="ZAxisUseCustomLabels" id="14342.ZAxisUseCustomLabels" number_of_elements="1">
        <Element index="0" value="0"/>
        <Domain name="bool" id="14342.ZAxisUseCustomLabels.bool"/>
      </Property>
      <Property name="ZLabelBold" id="14342.ZLabelBold" number_of_elements="1">
        <Element index="0" value="0"/>
        <Domain name="bool" id="14342.ZLabelBold.bool"/>
      </Property>
      <Property name="ZLabelColor" id="14342.ZLabelColor" number_of_elements="3">
        <Element index="0" value="0"/>
        <Element index="1" value="0"/>
        <Element index="2" value="0"/>
        <Domain name="range" id="14342.ZLabelColor.range"/>
      </Property>
      <Property name="ZLabelFontFamily" id="14342.ZLabelFontFamily" number_of_elements="1">
        <Element index="0" value="0"/>
        <Domain name="enum" id="14342.ZLabelFontFamily.enum">
          <Entry value="0" text="Arial"/>
          <Entry value="1" text="Courier"/>
          <Entry value="2" text="Times"/>
          <Entry value="4" text="File"/>
        </Domain>
      </Property>
      <Property name="ZLabelFontFile" id="14342.ZLabelFontFile" number_of_elements="1">
        <Element index="0" value=""/>
      </Property>
      <Property name="ZLabelFontSize" id="14342.ZLabelFontSize" number_of_elements="1">
        <Element index="0" value="12"/>
        <Domain name="range" id="14342.ZLabelFontSize.range"/>
      </Property>
      <Property name="ZLabelItalic" id="14342.ZLabelItalic" number_of_elements="1">
        <Element index="0" value="0"/>
        <Domain name="bool" id="14342.ZLabelItalic.bool"/>
      </Property>
      <Property name="ZLabelOpacity" id="14342.ZLabelOpacity" number_of_elements="1">
        <Element index="0" value="1"/>
        <Domain name="range" id="14342.ZLabelOpacity.range"/>
      </Property>
      <Property name="ZLabelShadow" id="14342.ZLabelShadow" number_of_elements="1">
        <Element index="0" value="0"/>
        <Domain name="bool" id="14342.ZLabelShadow.bool"/>
      </Property>
      <Property name="ZTitle" id="14342.ZTitle" number_of_elements="1">
        <Element index="0" value="Z Axis"/>
      </Property>
      <Property name="ZTitleBold" id="14342.ZTitleBold" number_of_elements="1">
        <Element index="0" value="0"/>
        <Domain name="bool" id="14342.ZTitleBold.bool"/>
      </Property>
      <Property name="ZTitleColor" id="14342.ZTitleColor" number_of_elements="3">
        <Element index="0" value="0"/>
        <Element index="1" value="0"/>
        <Element index="2" value="0"/>
        <Domain name="range" id="14342.ZTitleColor.range"/>
      </Property>
      <Property name="ZTitleFontFamily" id="14342.ZTitleFontFamily" number_of_elements="1">
        <Element index="0" value="0"/>
        <Domain name="enum" id="14342.ZTitleFontFamily.enum">
          <Entry value="0" text="Arial"/>
          <Entry value="1" text="Courier"/>
          <Entry value="2" text="Times"/>
          <Entry value="4" text="File"/>
        </Domain>
      </Property>
      <Property name="ZTitleFontFile" id="14342.ZTitleFontFile" number_of_elements="1">
        <Element index="0" value=""/>
      </Property>
      <Property name="ZTitleFontSize" id="14342.ZTitleFontSize" number_of_elements="1">
        <Element index="0" value="12"/>
        <Domain name="range" id="14342.ZTitleFontSize.range"/>
      </Property>
      <Property name="ZTitleItalic" id="14342.ZTitleItalic" number_of_elements="1">
        <Element index="0" value="0"/>
        <Domain name="bool" id="14342.ZTitleItalic.bool"/>
      </Property>
      <Property name="ZTitleOpacity" id="14342.ZTitleOpacity" number_of_elements="1">
        <Element index="0" value="1"/>
        <Domain name="range" id="14342.ZTitleOpacity.range"/>
      </Property>
      <Property name="ZTitleShadow" id="14342.ZTitleShadow" number_of_elements="1">
        <Element index="0" value="0"/>
        <Domain name="bool" id="14342.ZTitleShadow.bool"/>
      </Property>
    </Proxy>
    <Proxy group="sources" type="ArrowSource" id="14402" servers="1">
      <Property name="Invert" id="14402.Invert" number_of_elements="1">
        <Element index="0" value="0"/>
        <Domain name="bool" id="14402.Invert.bool"/>
      </Property>
      <Property name="ShaftRadius" id="14402.ShaftRadius" number_of_elements="1">
        <Element index="0" value="0.03"/>
        <Domain name="range" id="14402.ShaftRadius.range"/>
      </Property>
      <Property name="ShaftResolution" id="14402.ShaftResolution" number_of_elements="1">
        <Element index="0" value="6"/>
        <Domain name="range" id="14402.ShaftResolution.range"/>
      </Property>
      <Property name="TipLength" id="14402.TipLength" number_of_elements="1">
        <Element index="0" value="0.35"/>
        <Domain name="range" id="14402.TipLength.range"/>
      </Property>
      <Property name="TipRadius" id="14402.TipRadius" number_of_elements="1">
        <Element index="0" value="0.1"/>
        <Domain name="range" id="14402.TipRadius.range"/>
      </Property>
      <Property name="TipResolution" id="14402.TipResolution" number_of_elements="1">
        <Element index="0" value="6"/>
        <Domain name="range" id="14402.TipResolution.range"/>
      </Property>
    </Proxy>
    <Proxy group="sources" type="ConeSource" id="14413" servers="1">
      <Property name="Capping" id="14413.Capping" number_of_elements="1">
        <Element index="0" value="1"/>
        <Domain name="bool" id="14413.Capping.bool"/>
      </Property>
      <Property name="Center" id="14413.Center" number_of_elements="3">
        <Element index="0" value="0"/>
        <Element index="1" value="0"/>
        <Element index="2" value="0"/>
        <Domain name="range" id="14413.Center.range"/>
      </Property>
      <Property name="Direction" id="14413.Direction" number_of_elements="3">
        <Element index="0" value="1"/>
        <Element index="1" value="0"/>
        <Element index="2" value="0"/>
        <Domain name="range" id="14413.Direction.range"/>
      </Property>
      <Property name="Height" id="14413.Height" number_of_elements="1">
        <Element index="0" value="1"/>
        <Domain name="range" id="14413.Height.range"/>
      </Property>
      <Property name="Radius" id="14413.Radius" number_of_elements="1">
        <Element index="0" value="0.5"/>
        <Domain name="range" id="14413.Radius.range"/>
      </Property>
      <Property name="Resolution" id="14413.Resolution" number_of_elements="1">
        <Element index="0" value="6"/>
        <Domain name="range" id="14413.Resolution.range"/>
      </Property>
    </Proxy>
    <Proxy group="sources" type="CubeSource" id="14424" servers="1">
      <Property name="Center" id="14424.Center" number_of_elements="3">
        <Element index="0" value="0"/>
        <Element index="1" value="0"/>
        <Element index="2" value="0"/>
        <Domain name="range" id="14424.Center.range"/>
      </Property>
      <Property name="XLength" id="14424.XLength" number_of_elements="1">
        <Element index="0" value="1"/>
        <Domain name="range" id="14424.XLength.range"/>
      </Property>
      <Property name="YLength" id="14424.YLength" number_of_elements="1">
        <Element index="0" value="1"/>
        <Domain name="range" id="14424.YLength.range"/>
      </Property>
      <Property name="ZLength" id="14424.ZLength" number_of_elements="1">
        <Element index="0" value="1"/>
        <Domain name="range" id="14424.ZLength.range"/>
      </Property>
    </Proxy>
    <Proxy group="sources" type="CylinderSource" id="14435" servers="1">
      <Property name="Capping" id="14435.Capping" number_of_elements="1">
        <Element index="0" value="1"/>
        <Domain name="bool" id="14435.Capping.bool"/>
      </Property>
      <Property name="Center" id="14435.Center" number_of_elements="3">
        <Element index="0" value="0"/>
        <Element index="1" value="0"/>
        <Element index="2" value="0"/>
        <Domain name="range" id="14435.Center.range"/>
      </Property>
      <Property name="Height" id="14435.Height" number_of_elements="1">
        <Element index="0" value="1"/>
        <Domain name="range" id="14435.Height.range"/>
      </Property>
      <Property name="Radius" id="14435.Radius" number_of_elements="1">
        <Element index="0" value="0.5"/>
        <Domain name="range" id="14435.Radius.range"/>
      </Property>
      <Property name="Resolution" id="14435.Resolution" number_of_elements="1">
        <Element index="0" value="6"/>
        <Domain name="range" id="14435.Resolution.range"/>
      </Property>
    </Proxy>
    <Proxy group="sources" type="LineSource" id="14446" servers="1">
      <Property name="Point1" id="14446.Point1" number_of_elements="3">
        <Element index="0" value="-0.5"/>
        <Element index="1" value="0"/>
        <Element index="2" value="0"/>
        <Domain name="range" id="14446.Point1.range"/>
      </Property>
      <Property name="Point2" id="14446.Point2" number_of_elements="3">
        <Element index="0" value="0.5"/>
        <Element index="1" value="0"/>
        <Element index="2" value="0"/>
        <Domain name="range" id="14446.Point2.range"/>
      </Property>
      <Property name="RefinementRatios" id="14446.RefinementRatios" number_of_elements="2">
        <Element index="0" value="0"/>
        <Element index="1" value="1"/>
        <Domain name="range" id="14446.RefinementRatios.range"/>
      </Property>
      <Property name="Resolution" id="14446.Resolution" number_of_elements="1">
        <Element index="0" value="6"/>
        <Domain name="range" id="14446.Resolution.range"/>
      </Property>
      <Property name="UseRegularRefinement" id="14446.UseRegularRefinement" number_of_elements="1">
        <Element index="0" value="1"/>
        <Domain name="bool" id="14446.UseRegularRefinement.bool"/>
      </Property>
    </Proxy>
    <Proxy group="sources" type="SphereSource" id="14457" servers="1">
      <Property name="Center" id="14457.Center" number_of_elements="3">
        <Element index="0" value="0"/>
        <Element index="1" value="0"/>
        <Element index="2" value="0"/>
        <Domain name="range" id="14457.Center.range"/>
      </Property>
      <Property name="EndPhi" id="14457.EndPhi" number_of_elements="1">
        <Element index="0" value="180"/>
        <Domain name="range" id="14457.EndPhi.range"/>
      </Property>
      <Property name="EndTheta" id="14457.EndTheta" number_of_elements="1">
        <Element index="0" value="360"/>
        <Domain name="range" id="14457.EndTheta.range"/>
      </Property>
      <Property name="PhiResolution" id="14457.PhiResolution" number_of_elements="1">
        <Element index="0" value="8"/>
        <Domain name="range" id="14457.PhiResolution.range"/>
      </Property>
      <Property name="Radius" id="14457.Radius" number_of_elements="1">
        <Element index="0" value="0.5"/>
        <Domain name="range" id="14457.Radius.range"/>
      </Property>
      <Property name="StartPhi" id="14457.StartPhi" number_of_elements="1">
        <Element index="0" value="0"/>
        <Domain name="range" id="14457.StartPhi.range"/>
      </Property>
      <Property name="StartTheta" id="14457.StartTheta" number_of_elements="1">
        <Element index="0" value="0"/>
        <Domain name="range" id="14457.StartTheta.range"/>
      </Property>
      <Property name="ThetaResolution" id="14457.ThetaResolution" number_of_elements="1">
        <Element index="0" value="8"/>
        <Domain name="range" id="14457.ThetaResolution.range"/>
      </Property>
    </Proxy>
    <Proxy group="sources" type="GlyphSource2D" id="14468" servers="1">
      <Property name="Center" id="14468.Center" number_of_elements="3">
        <Element index="0" value="0"/>
        <Element index="1" value="0"/>
        <Element index="2" value="0"/>
        <Domain name="range" id="14468.Center.range"/>
      </Property>
      <Property name="Filled" id="14468.Filled" number_of_elements="1">
        <Element index="0" value="0"/>
        <Domain name="bool" id="14468.Filled.bool"/>
      </Property>
      <Property name="GlyphType" id="14468.GlyphType" number_of_elements="1">
        <Element index="0" value="9"/>
        <Domain name="enum" id="14468.GlyphType.enum">
          <Entry value="1" text="Vertex"/>
          <Entry value="2" text="Dash"/>
          <Entry value="3" text="Cross"/>
          <Entry value="4" text="ThickCross"/>
          <Entry value="5" text="Triangle"/>
          <Entry value="6" text="Square"/>
          <Entry value="7" text="Circle"/>
          <Entry value="8" text="Diamond"/>
          <Entry value="9" text="Arrow"/>
          <Entry value="10" text="ThickArrow"/>
          <Entry value="11" text="HookedArrow"/>
          <Entry value="12" text="EdgeArrow"/>
        </Domain>
      </Property>
    </Proxy>
    <Proxy group="internal_filters" type="PipelineConnection" id="14479" servers="1">
      <Property name="AllowNullInput" id="14479.AllowNullInput" number_of_elements="1">
        <Element index="0" value="1"/>
        <Domain name="bool" id="14479.AllowNullInput.bool"/>
      </Property>
      <Property name="Input" id="14479.Input">
        <Domain name="groups" id="14479.Input.groups"/>
        <Domain name="input_type" id="14479.Input.input_type"/>
      </Property>
    </Proxy>
    <Proxy group="piecewise_functions" type="PiecewiseFunction" id="14490" servers="21">
      <Property name="AllowDuplicateScalars" id="14490.AllowDuplicateScalars" number_of_elements="1">
        <Element index="0" value="1"/>
        <Domain name="bool" id="14490.AllowDuplicateScalars.bool"/>
      </Property>
      <Property name="Points" id="14490.Points" number_of_elements="8">
        <Element index="0" value="0"/>
        <Element index="1" value="0"/>
        <Element index="2" value="0.5"/>
        <Element index="3" value="0"/>
        <Element index="4" value="1"/>
        <Element index="5" value="1"/>
        <Element index="6" value="0.5"/>
        <Element index="7" value="0"/>
      </Property>
      <Property name="ScalarRangeInitialized" id="14490.ScalarRangeInitialized" number_of_elements="1">
        <Element index="0" value="0"/>
        <Domain name="bool" id="14490.ScalarRangeInitialized.bool"/>
      </Property>
      <Property name="UseLogScale" id="14490.UseLogScale" number_of_elements="1">
        <Element index="0" value="0"/>
        <Domain name="bool" id="14490.UseLogScale.bool"/>
      </Property>
    </Proxy>
    <Proxy group="piecewise_functions" type="PiecewiseFunction" id="14491" servers="21">
      <Property name="AllowDuplicateScalars" id="14491.AllowDuplicateScalars" number_of_elements="1">
        <Element index="0" value="1"/>
        <Domain name="bool" id="14491.AllowDuplicateScalars.bool"/>
      </Property>
      <Property name="Points" id="14491.Points" number_of_elements="8">
        <Element index="0" value="0"/>
        <Element index="1" value="0"/>
        <Element index="2" value="0.5"/>
        <Element index="3" value="0"/>
        <Element index="4" value="1"/>
        <Element index="5" value="1"/>
        <Element index="6" value="0.5"/>
        <Element index="7" value="0"/>
      </Property>
      <Property name="ScalarRangeInitialized" id="14491.ScalarRangeInitialized" number_of_elements="1">
        <Element index="0" value="1"/>
        <Domain name="bool" id="14491.ScalarRangeInitialized.bool"/>
      </Property>
      <Property name="UseLogScale" id="14491.UseLogScale" number_of_elements="1">
        <Element index="0" value="0"/>
        <Domain name="bool" id="14491.UseLogScale.bool"/>
      </Property>
    </Proxy>
    <Proxy group="representations" type="PolarAxesRepresentation" id="14391" servers="21">
      <Property name="ArcMajorTickSize" id="14391.ArcMajorTickSize" number_of_elements="1">
        <Element index="0" value="0"/>
        <Domain name="range" id="14391.ArcMajorTickSize.range"/>
      </Property>
      <Property name="ArcMajorTickThickness" id="14391.ArcMajorTickThickness" number_of_elements="1">
        <Element index="0" value="1"/>
        <Domain name="range" id="14391.ArcMajorTickThickness.range"/>
      </Property>
      <Property name="ArcMinorTickVisibility" id="14391.ArcMinorTickVisibility" number_of_elements="1">
        <Element index="0" value="0"/>
        <Domain name="bool" id="14391.ArcMinorTickVisibility.bool"/>
      </Property>
      <Property name="ArcTickRatioSize" id="14391.ArcTickRatioSize" number_of_elements="1">
        <Element index="0" value="0.3"/>
        <Domain name="range" id="14391.ArcTickRatioSize.range"/>
      </Property>
      <Property name="ArcTickRatioThickness" id="14391.ArcTickRatioThickness" number_of_elements="1">
        <Element index="0" value="0.5"/>
        <Domain name="range" id="14391.ArcTickRatioThickness.range"/>
      </Property>
      <Property name="ArcTickVisibility" id="14391.ArcTickVisibility" number_of_elements="1">
        <Element index="0" value="1"/>
        <Domain name="bool" id="14391.ArcTickVisibility.bool"/>
      </Property>
      <Property name="ArcTicksOriginToPolarAxis" id="14391.ArcTicksOriginToPolarAxis" number_of_elements="1">
        <Element index="0" value="1"/>
        <Domain name="bool" id="14391.ArcTicksOriginToPolarAxis.bool"/>
      </Property>
      <Property name="AutoSubdividePolarAxis" id="14391.AutoSubdividePolarAxis" number_of_elements="1">
        <Element index="0" value="1"/>
        <Domain name="bool" id="14391.AutoSubdividePolarAxis.bool"/>
      </Property>
      <Property name="AxisMinorTickVisibility" id="14391.AxisMinorTickVisibility" number_of_elements="1">
        <Element index="0" value="0"/>
        <Domain name="bool" id="14391.AxisMinorTickVisibility.bool"/>
      </Property>
      <Property name="AxisTickVisibility" id="14391.AxisTickVisibility" number_of_elements="1">
        <Element index="0" value="1"/>
        <Domain name="bool" id="14391.AxisTickVisibility.bool"/>
      </Property>
      <Property name="CustomBounds" id="14391.CustomBounds" number_of_elements="6">
        <Element index="0" value="0"/>
        <Element index="1" value="1"/>
        <Element index="2" value="0"/>
        <Element index="3" value="1"/>
        <Element index="4" value="0"/>
        <Element index="5" value="1"/>
      </Property>
      <Property name="CustomRange" id="14391.CustomRange" number_of_elements="2">
        <Element index="0" value="0"/>
        <Element index="1" value="1"/>
      </Property>
      <Property name="DataBounds" id="14391.DataBounds" number_of_elements="6">
        <Element index="0" value="1"/>
        <Element index="1" value="-1"/>
        <Element index="2" value="1"/>
        <Element index="3" value="-1"/>
        <Element index="4" value="1"/>
        <Element index="5" value="-1"/>
      </Property>
      <Property name="DeltaAngleMajor" id="14391.DeltaAngleMajor" number_of_elements="1">
        <Element index="0" value="10"/>
        <Domain name="range" id="14391.DeltaAngleMajor.range"/>
      </Property>
      <Property name="DeltaAngleMinor" id="14391.DeltaAngleMinor" number_of_elements="1">
        <Element index="0" value="5"/>
        <Domain name="range" id="14391.DeltaAngleMinor.range"/>
      </Property>
      <Property name="DeltaRangeMajor" id="14391.DeltaRangeMajor" number_of_elements="1">
        <Element index="0" value="10"/>
      </Property>
      <Property name="DeltaRangeMinor" id="14391.DeltaRangeMinor" number_of_elements="1">
        <Element index="0" value="5"/>
      </Property>
      <Property name="DistanceLODThreshold" id="14391.DistanceLODThreshold" number_of_elements="1">
        <Element index="0" value="0.7"/>
        <Domain name="range" id="14391.DistanceLODThreshold.range"/>
      </Property>
      <Property name="DrawPolarArcsGridlines" id="14391.DrawPolarArcsGridlines" number_of_elements="1">
        <Element index="0" value="1"/>
        <Domain name="bool" id="14391.DrawPolarArcsGridlines.bool"/>
      </Property>
      <Property name="DrawRadialGridlines" id="14391.DrawRadialGridlines" number_of_elements="1">
        <Element index="0" value="1"/>
        <Domain name="bool" id="14391.DrawRadialGridlines.bool"/>
      </Property>
      <Property name="EnableCustomBounds" id="14391.EnableCustomBounds" number_of_elements="3">
        <Element index="0" value="0"/>
        <Element index="1" value="0"/>
        <Element index="2" value="0"/>
      </Property>
      <Property name="EnableCustomRange" id="14391.EnableCustomRange" number_of_elements="1">
        <Element index="0" value="0"/>
        <Domain name="bool" id="14391.EnableCustomRange.bool"/>
      </Property>
      <Property name="EnableDistanceLOD" id="14391.EnableDistanceLOD" number_of_elements="1">
        <Element index="0" value="1"/>
        <Domain name="bool" id="14391.EnableDistanceLOD.bool"/>
      </Property>
      <Property name="EnableViewAngleLOD" id="14391.EnableViewAngleLOD" number_of_elements="1">
        <Element index="0" value="1"/>
        <Domain name="bool" id="14391.EnableViewAngleLOD.bool"/>
      </Property>
      <Property name="Input" id="14391.Input" number_of_elements="1">
        <Proxy value="14354" output_port="0"/>
        <Domain name="input_type" id="14391.Input.input_type"/>
      </Property>
      <Property name="LastRadialAxisColor" id="14391.LastRadialAxisColor" number_of_elements="3">
        <Element index="0" value="1"/>
        <Element index="1" value="1"/>
        <Element index="2" value="1"/>
        <Domain name="range" id="14391.LastRadialAxisColor.range"/>
      </Property>
      <Property name="LastRadialAxisMajorTickSize" id="14391.LastRadialAxisMajorTickSize" number_of_elements="1">
        <Element index="0" value="0"/>
        <Domain name="range" id="14391.LastRadialAxisMajorTickSize.range"/>
      </Property>
      <Property name="LastRadialAxisMajorTickThickness" id="14391.LastRadialAxisMajorTickThickness" number_of_elements="1">
        <Element index="0" value="1"/>
        <Domain name="range" id="14391.LastRadialAxisMajorTickThickness.range"/>
      </Property>
      <Property name="LastRadialAxisTickRatioSize" id="14391.LastRadialAxisTickRatioSize" number_of_elements="1">
        <Element index="0" value="0.3"/>
        <Domain name="range" id="14391.LastRadialAxisTickRatioSize.range"/>
      </Property>
      <Property name="LastRadialAxisTickRatioThickness" id="14391.LastRadialAxisTickRatioThickness" number_of_elements="1">
        <Element index="0" value="0.5"/>
        <Domain name="range" id="14391.LastRadialAxisTickRatioThickness.range"/>
      </Property>
      <Property name="MaximumAngle" id="14391.MaximumAngle" number_of_elements="1">
        <Element index="0" value="90"/>
        <Domain name="range" id="14391.MaximumAngle.range"/>
      </Property>
      <Property name="MinimumAngle" id="14391.MinimumAngle" number_of_elements="1">
        <Element index="0" value="0"/>
        <Domain name="range" id="14391.MinimumAngle.range"/>
      </Property>
      <Property name="MinimumRadius" id="14391.MinimumRadius" number_of_elements="1">
        <Element index="0" value="0"/>
        <Domain name="range" id="14391.MinimumRadius.range"/>
      </Property>
      <Property name="NumberOfPolarAxis" id="14391.NumberOfPolarAxis" number_of_elements="1">
        <Element index="0" value="0"/>
        <Domain name="range" id="14391.NumberOfPolarAxis.range"/>
      </Property>
      <Property name="NumberOfRadialAxes" id="14391.NumberOfRadialAxes" number_of_elements="1">
        <Element index="0" value="0"/>
        <Domain name="range" id="14391.NumberOfRadialAxes.range"/>
      </Property>
      <Property name="Orientation" id="14391.Orientation" number_of_elements="3">
        <Element index="0" value="0"/>
        <Element index="1" value="0"/>
        <Element index="2" value="0"/>
        <Domain name="range" id="14391.Orientation.range"/>
      </Property>
      <Property name="PolarArcsColor" id="14391.PolarArcsColor" number_of_elements="3">
        <Element index="0" value="1"/>
        <Element index="1" value="1"/>
        <Element index="2" value="1"/>
        <Domain name="range" id="14391.PolarArcsColor.range"/>
      </Property>
      <Property name="PolarArcsVisibility" id="14391.PolarArcsVisibility" number_of_elements="1">
        <Element index="0" value="1"/>
        <Domain name="bool" id="14391.PolarArcsVisibility.bool"/>
      </Property>
      <Property name="PolarAxisColor" id="14391.PolarAxisColor" number_of_elements="3">
        <Element index="0" value="1"/>
        <Element index="1" value="1"/>
        <Element index="2" value="1"/>
        <Domain name="range" id="14391.PolarAxisColor.range"/>
      </Property>
      <Property name="PolarAxisMajorTickSize" id="14391.PolarAxisMajorTickSize" number_of_elements="1">
        <Element index="0" value="0"/>
        <Domain name="range" id="14391.PolarAxisMajorTickSize.range"/>
      </Property>
      <Property name="PolarAxisMajorTickThickness" id="14391.PolarAxisMajorTickThickness" number_of_elements="1">
        <Element index="0" value="1"/>
        <Domain name="range" id="14391.PolarAxisMajorTickThickness.range"/>
      </Property>
      <Property name="PolarAxisTickRatioSize" id="14391.PolarAxisTickRatioSize" number_of_elements="1">
        <Element index="0" value="0.3"/>
        <Domain name="range" id="14391.PolarAxisTickRatioSize.range"/>
      </Property>
      <Property name="PolarAxisTickRatioThickness" id="14391.PolarAxisTickRatioThickness" number_of_elements="1">
        <Element index="0" value="0.5"/>
        <Domain name="range" id="14391.PolarAxisTickRatioThickness.range"/>
      </Property>
      <Property name="PolarAxisTitle" id="14391.PolarAxisTitle" number_of_elements="1">
        <Element index="0" value="Radial Distance"/>
      </Property>
      <Property name="PolarAxisTitleLocation" id="14391.PolarAxisTitleLocation" number_of_elements="1">
        <Element index="0" value="0"/>
        <Domain name="enum" id="14391.PolarAxisTitleLocation.enum">
          <Entry value="0" text="Bottom"/>
          <Entry value="1" text="Extern"/>
        </Domain>
      </Property>
      <Property name="PolarAxisTitleVisibility" id="14391.PolarAxisTitleVisibility" number_of_elements="1">
        <Element index="0" value="1"/>
        <Domain name="bool" id="14391.PolarAxisTitleVisibility.bool"/>
      </Property>
      <Property name="PolarAxisVisibility" id="14391.PolarAxisVisibility" number_of_elements="1">
        <Element index="0" value="1"/>
        <Domain name="bool" id="14391.PolarAxisVisibility.bool"/>
      </Property>
      <Property name="PolarLabelExponentLocation" id="14391.PolarLabelExponentLocation" number_of_elements="1">
        <Element index="0" value="2"/>
        <Domain name="enum" id="14391.PolarLabelExponentLocation.enum">
          <Entry value="0" text="Bottom"/>
          <Entry value="1" text="Extern"/>
          <Entry value="2" text="Labels"/>
        </Domain>
      </Property>
      <Property name="PolarLabelFormat" id="14391.PolarLabelFormat" number_of_elements="1">
        <Element index="0" value="%-#6.3g"/>
      </Property>
      <Property name="PolarLabelVisibility" id="14391.PolarLabelVisibility" number_of_elements="1">
        <Element index="0" value="1"/>
        <Domain name="bool" id="14391.PolarLabelVisibility.bool"/>
      </Property>
      <Property name="PolarTicksVisibility" id="14391.PolarTicksVisibility" number_of_elements="1">
        <Element index="0" value="1"/>
        <Domain name="bool" id="14391.PolarTicksVisibility.bool"/>
      </Property>
      <Property name="Position" id="14391.Position" number_of_elements="3">
        <Element index="0" value="0"/>
        <Element index="1" value="0"/>
        <Element index="2" value="0"/>
        <Domain name="range" id="14391.Position.range"/>
      </Property>
      <Property name="RadialAxesOriginToPolarAxis" id="14391.RadialAxesOriginToPolarAxis" number_of_elements="1">
        <Element index="0" value="1"/>
        <Domain name="bool" id="14391.RadialAxesOriginToPolarAxis.bool"/>
      </Property>
      <Property name="RadialAxesVisibility" id="14391.RadialAxesVisibility" number_of_elements="1">
        <Element index="0" value="1"/>
        <Domain name="bool" id="14391.RadialAxesVisibility.bool"/>
      </Property>
      <Property name="RadialLabelFormat" id="14391.RadialLabelFormat" number_of_elements="1">
        <Element index="0" value="%-#3.1f"/>
      </Property>
      <Property name="RadialLabelLocation" id="14391.RadialLabelLocation" number_of_elements="1">
        <Element index="0" value="0"/>
        <Domain name="enum" id="14391.RadialLabelLocation.enum">
          <Entry value="0" text="Bottom"/>
          <Entry value="1" text="Extern"/>
        </Domain>
      </Property>
      <Property name="RadialLabelVisibility" id="14391.RadialLabelVisibility" number_of_elements="1">
        <Element index="0" value="1"/>
        <Domain name="bool" id="14391.RadialLabelVisibility.bool"/>
      </Property>
      <Property name="RadialUnitsVisibility" id="14391.RadialUnitsVisibility" number_of_elements="1">
        <Element index="0" value="1"/>
        <Domain name="bool" id="14391.RadialUnitsVisibility.bool"/>
      </Property>
      <Property name="Ratio" id="14391.Ratio" number_of_elements="1">
        <Element index="0" value="1"/>
        <Domain name="range" id="14391.Ratio.range"/>
      </Property>
      <Property name="Scale" id="14391.Scale" number_of_elements="3">
        <Element index="0" value="1"/>
        <Element index="1" value="1"/>
        <Element index="2" value="1"/>
        <Domain name="range" id="14391.Scale.range"/>
      </Property>
      <Property name="ScreenSize" id="14391.ScreenSize" number_of_elements="1">
        <Element index="0" value="10"/>
        <Domain name="range" id="14391.ScreenSize.range"/>
      </Property>
      <Property name="SecondaryPolarArcsColor" id="14391.SecondaryPolarArcsColor" number_of_elements="3">
        <Element index="0" value="1"/>
        <Element index="1" value="1"/>
        <Element index="2" value="1"/>
        <Domain name="range" id="14391.SecondaryPolarArcsColor.range"/>
      </Property>
      <Property name="SecondaryRadialAxesColor" id="14391.SecondaryRadialAxesColor" number_of_elements="3">
        <Element index="0" value="1"/>
        <Element index="1" value="1"/>
        <Element index="2" value="1"/>
        <Domain name="range" id="14391.SecondaryRadialAxesColor.range"/>
      </Property>
      <Property name="SmallestVisiblePolarAngle" id="14391.SmallestVisiblePolarAngle" number_of_elements="1">
        <Element index="0" value="0.5"/>
        <Domain name="range" id="14391.SmallestVisiblePolarAngle.range"/>
      </Property>
      <Property name="TickLocation" id="14391.TickLocation" number_of_elements="1">
        <Element index="0" value="2"/>
        <Domain name="enum" id="14391.TickLocation.enum">
          <Entry value="0" text="Inside"/>
          <Entry value="1" text="Outside"/>
          <Entry value="2" text="Both"/>
        </Domain>
      </Property>
      <Property name="Use2DMode" id="14391.Use2DMode" number_of_elements="1">
        <Element index="0" value="0"/>
        <Domain name="bool" id="14391.Use2DMode.bool"/>
      </Property>
      <Property name="UseLogAxis" id="14391.UseLogAxis" number_of_elements="1">
        <Element index="0" value="0"/>
        <Domain name="bool" id="14391.UseLogAxis.bool"/>
      </Property>
      <Property name="ViewAngleLODThreshold" id="14391.ViewAngleLODThreshold" number_of_elements="1">
        <Element index="0" value="0.7"/>
        <Domain name="range" id="14391.ViewAngleLODThreshold.range"/>
      </Property>
      <Property name="Visibility" id="14391.Visibility" number_of_elements="1">
        <Element index="0" value="0"/>
        <Domain name="bool" id="14391.Visibility.bool"/>
      </Property>
      <Property name="LastRadialAxisTextBold" id="14391.LastRadialAxisTextBold" number_of_elements="1">
        <Element index="0" value="0"/>
        <Domain name="bool" id="14391.LastRadialAxisTextBold.bool"/>
      </Property>
      <Property name="LastRadialAxisTextColor" id="14391.LastRadialAxisTextColor" number_of_elements="3">
        <Element index="0" value="0"/>
        <Element index="1" value="0"/>
        <Element index="2" value="0"/>
        <Domain name="range" id="14391.LastRadialAxisTextColor.range"/>
      </Property>
      <Property name="LastRadialAxisTextFontFamily" id="14391.LastRadialAxisTextFontFamily" number_of_elements="1">
        <Element index="0" value="0"/>
        <Domain name="enum" id="14391.LastRadialAxisTextFontFamily.enum">
          <Entry value="0" text="Arial"/>
          <Entry value="1" text="Courier"/>
          <Entry value="2" text="Times"/>
          <Entry value="4" text="File"/>
        </Domain>
      </Property>
      <Property name="LastRadialAxisTextFontFile" id="14391.LastRadialAxisTextFontFile" number_of_elements="1">
        <Element index="0" value=""/>
      </Property>
      <Property name="LastRadialAxisTextFontSize" id="14391.LastRadialAxisTextFontSize" number_of_elements="1">
        <Element index="0" value="12"/>
        <Domain name="range" id="14391.LastRadialAxisTextFontSize.range"/>
      </Property>
      <Property name="LastRadialAxisTextItalic" id="14391.LastRadialAxisTextItalic" number_of_elements="1">
        <Element index="0" value="0"/>
        <Domain name="bool" id="14391.LastRadialAxisTextItalic.bool"/>
      </Property>
      <Property name="LastRadialAxisTextOpacity" id="14391.LastRadialAxisTextOpacity" number_of_elements="1">
        <Element index="0" value="1"/>
        <Domain name="range" id="14391.LastRadialAxisTextOpacity.range"/>
      </Property>
      <Property name="LastRadialAxisTextShadow" id="14391.LastRadialAxisTextShadow" number_of_elements="1">
        <Element index="0" value="0"/>
        <Domain name="bool" id="14391.LastRadialAxisTextShadow.bool"/>
      </Property>
      <Property name="PolarAxisLabelBold" id="14391.PolarAxisLabelBold" number_of_elements="1">
        <Element index="0" value="0"/>
        <Domain name="bool" id="14391.PolarAxisLabelBold.bool"/>
      </Property>
      <Property name="PolarAxisLabelColor" id="14391.PolarAxisLabelColor" number_of_elements="3">
        <Element index="0" value="0"/>
        <Element index="1" value="0"/>
        <Element index="2" value="0"/>
        <Domain name="range" id="14391.PolarAxisLabelColor.range"/>
      </Property>
      <Property name="PolarAxisLabelFontFamily" id="14391.PolarAxisLabelFontFamily" number_of_elements="1">
        <Element index="0" value="0"/>
        <Domain name="enum" id="14391.PolarAxisLabelFontFamily.enum">
          <Entry value="0" text="Arial"/>
          <Entry value="1" text="Courier"/>
          <Entry value="2" text="Times"/>
          <Entry value="4" text="File"/>
        </Domain>
      </Property>
      <Property name="PolarAxisLabelFontFile" id="14391.PolarAxisLabelFontFile" number_of_elements="1">
        <Element index="0" value=""/>
      </Property>
      <Property name="PolarAxisLabelFontSize" id="14391.PolarAxisLabelFontSize" number_of_elements="1">
        <Element index="0" value="12"/>
        <Domain name="range" id="14391.PolarAxisLabelFontSize.range"/>
      </Property>
      <Property name="PolarAxisLabelItalic" id="14391.PolarAxisLabelItalic" number_of_elements="1">
        <Element index="0" value="0"/>
        <Domain name="bool" id="14391.PolarAxisLabelItalic.bool"/>
      </Property>
      <Property name="PolarAxisLabelOpacity" id="14391.PolarAxisLabelOpacity" number_of_elements="1">
        <Element index="0" value="1"/>
        <Domain name="range" id="14391.PolarAxisLabelOpacity.range"/>
      </Property>
      <Property name="PolarAxisLabelShadow" id="14391.PolarAxisLabelShadow" number_of_elements="1">
        <Element index="0" value="0"/>
        <Domain name="bool" id="14391.PolarAxisLabelShadow.bool"/>
      </Property>
      <Property name="PolarAxisTitleBold" id="14391.PolarAxisTitleBold" number_of_elements="1">
        <Element index="0" value="0"/>
        <Domain name="bool" id="14391.PolarAxisTitleBold.bool"/>
      </Property>
      <Property name="PolarAxisTitleColor" id="14391.PolarAxisTitleColor" number_of_elements="3">
        <Element index="0" value="0"/>
        <Element index="1" value="0"/>
        <Element index="2" value="0"/>
        <Domain name="range" id="14391.PolarAxisTitleColor.range"/>
      </Property>
      <Property name="PolarAxisTitleFontFamily" id="14391.PolarAxisTitleFontFamily" number_of_elements="1">
        <Element index="0" value="0"/>
        <Domain name="enum" id="14391.PolarAxisTitleFontFamily.enum">
          <Entry value="0" text="Arial"/>
          <Entry value="1" text="Courier"/>
          <Entry value="2" text="Times"/>
          <Entry value="4" text="File"/>
        </Domain>
      </Property>
      <Property name="PolarAxisTitleFontFile" id="14391.PolarAxisTitleFontFile" number_of_elements="1">
        <Element index="0" value=""/>
      </Property>
      <Property name="PolarAxisTitleFontSize" id="14391.PolarAxisTitleFontSize" number_of_elements="1">
        <Element index="0" value="12"/>
        <Domain name="range" id="14391.PolarAxisTitleFontSize.range"/>
      </Property>
      <Property name="PolarAxisTitleItalic" id="14391.PolarAxisTitleItalic" number_of_elements="1">
        <Element index="0" value="0"/>
        <Domain name="bool" id="14391.PolarAxisTitleItalic.bool"/>
      </Property>
      <Property name="PolarAxisTitleOpacity" id="14391.PolarAxisTitleOpacity" number_of_elements="1">
        <Element index="0" value="1"/>
        <Domain name="range" id="14391.PolarAxisTitleOpacity.range"/>
      </Property>
      <Property name="PolarAxisTitleShadow" id="14391.PolarAxisTitleShadow" number_of_elements="1">
        <Element index="0" value="0"/>
        <Domain name="bool" id="14391.PolarAxisTitleShadow.bool"/>
      </Property>
      <Property name="SecondaryRadialAxesTextBold" id="14391.SecondaryRadialAxesTextBold" number_of_elements="1">
        <Element index="0" value="0"/>
        <Domain name="bool" id="14391.SecondaryRadialAxesTextBold.bool"/>
      </Property>
      <Property name="SecondaryRadialAxesTextColor" id="14391.SecondaryRadialAxesTextColor" number_of_elements="3">
        <Element index="0" value="0"/>
        <Element index="1" value="0"/>
        <Element index="2" value="0"/>
        <Domain name="range" id="14391.SecondaryRadialAxesTextColor.range"/>
      </Property>
      <Property name="SecondaryRadialAxesTextFontFamily" id="14391.SecondaryRadialAxesTextFontFamily" number_of_elements="1">
        <Element index="0" value="0"/>
        <Domain name="enum" id="14391.SecondaryRadialAxesTextFontFamily.enum">
          <Entry value="0" text="Arial"/>
          <Entry value="1" text="Courier"/>
          <Entry value="2" text="Times"/>
          <Entry value="4" text="File"/>
        </Domain>
      </Property>
      <Property name="SecondaryRadialAxesTextFontFile" id="14391.SecondaryRadialAxesTextFontFile" number_of_elements="1">
        <Element index="0" value=""/>
      </Property>
      <Property name="SecondaryRadialAxesTextFontSize" id="14391.SecondaryRadialAxesTextFontSize" number_of_elements="1">
        <Element index="0" value="12"/>
        <Domain name="range" id="14391.SecondaryRadialAxesTextFontSize.range"/>
      </Property>
      <Property name="SecondaryRadialAxesTextItalic" id="14391.SecondaryRadialAxesTextItalic" number_of_elements="1">
        <Element index="0" value="0"/>
        <Domain name="bool" id="14391.SecondaryRadialAxesTextItalic.bool"/>
      </Property>
      <Property name="SecondaryRadialAxesTextOpacity" id="14391.SecondaryRadialAxesTextOpacity" number_of_elements="1">
        <Element index="0" value="1"/>
        <Domain name="range" id="14391.SecondaryRadialAxesTextOpacity.range"/>
      </Property>
      <Property name="SecondaryRadialAxesTextShadow" id="14391.SecondaryRadialAxesTextShadow" number_of_elements="1">
        <Element index="0" value="0"/>
        <Domain name="bool" id="14391.SecondaryRadialAxesTextShadow.bool"/>
      </Property>
    </Proxy>
    <Proxy group="piecewise_functions" type="PiecewiseFunction" id="14492" servers="21">
      <Property name="AllowDuplicateScalars" id="14492.AllowDuplicateScalars" number_of_elements="1">
        <Element index="0" value="1"/>
        <Domain name="bool" id="14492.AllowDuplicateScalars.bool"/>
      </Property>
      <Property name="Points" id="14492.Points" number_of_elements="8">
        <Element index="0" value="0"/>
        <Element index="1" value="0"/>
        <Element index="2" value="0.5"/>
        <Element index="3" value="0"/>
        <Element index="4" value="1"/>
        <Element index="5" value="1"/>
        <Element index="6" value="0.5"/>
        <Element index="7" value="0"/>
      </Property>
      <Property name="ScalarRangeInitialized" id="14492.ScalarRangeInitialized" number_of_elements="1">
        <Element index="0" value="1"/>
        <Domain name="bool" id="14492.ScalarRangeInitialized.bool"/>
      </Property>
      <Property name="UseLogScale" id="14492.UseLogScale" number_of_elements="1">
        <Element index="0" value="0"/>
        <Domain name="bool" id="14492.UseLogScale.bool"/>
      </Property>
    </Proxy>
    <Proxy group="misc" type="RepresentationAnimationHelper" id="14791" servers="16">
      <Property name="Source" id="14791.Source" number_of_elements="1">
        <Proxy value="14579"/>
      </Property>
    </Proxy>
    <Proxy group="extended_sources" type="Transform3" id="14578" servers="1">
      <Property name="Position" id="14578.Position" number_of_elements="3">
        <Element index="0" value="0"/>
        <Element index="1" value="0"/>
        <Element index="2" value="0"/>
        <Domain name="range" id="14578.Position.range"/>
      </Property>
      <Property name="PositionInfo" id="14578.PositionInfo" number_of_elements="3">
        <Element index="0" value="0"/>
        <Element index="1" value="0"/>
        <Element index="2" value="0"/>
      </Property>
      <Property name="Rotation" id="14578.Rotation" number_of_elements="3">
        <Element index="0" value="0"/>
        <Element index="1" value="0"/>
        <Element index="2" value="0"/>
        <Domain name="range" id="14578.Rotation.range"/>
      </Property>
      <Property name="RotationInfo" id="14578.RotationInfo" number_of_elements="3">
        <Element index="0" value="0"/>
        <Element index="1" value="0"/>
        <Element index="2" value="0"/>
      </Property>
      <Property name="Scale" id="14578.Scale" number_of_elements="3">
        <Element index="0" value="0.001"/>
        <Element index="1" value="0.001"/>
        <Element index="2" value="0.001"/>
        <Domain name="range" id="14578.Scale.range"/>
      </Property>
      <Property name="ScaleInfo" id="14578.ScaleInfo" number_of_elements="3">
        <Element index="0" value="1"/>
        <Element index="1" value="1"/>
        <Element index="2" value="1"/>
      </Property>
    </Proxy>
    <Proxy group="representations" type="GridAxesRepresentation" id="14567" servers="21">
      <Property name="GridAxesVisibility" id="14567.GridAxesVisibility" number_of_elements="1">
        <Element index="0" value="0"/>
        <Domain name="bool" id="14567.GridAxesVisibility.bool"/>
      </Property>
      <Property name="Input" id="14567.Input">
        <Domain name="input_array_any" id="14567.Input.input_array_any"/>
      </Property>
      <Property name="Position" id="14567.Position" number_of_elements="3">
        <Element index="0" value="0"/>
        <Element index="1" value="0"/>
        <Element index="2" value="0"/>
        <Domain name="range" id="14567.Position.range"/>
      </Property>
      <Property name="Scale" id="14567.Scale" number_of_elements="3">
        <Element index="0" value="1"/>
        <Element index="1" value="1"/>
        <Element index="2" value="1"/>
        <Domain name="range" id="14567.Scale.range"/>
      </Property>
      <Property name="AxesToLabel" id="14567.AxesToLabel" number_of_elements="1">
        <Element index="0" value="63"/>
        <Domain name="range" id="14567.AxesToLabel.range"/>
      </Property>
      <Property name="CullBackface" id="14567.CullBackface" number_of_elements="1">
        <Element index="0" value="0"/>
        <Domain name="bool" id="14567.CullBackface.bool"/>
      </Property>
      <Property name="CullFrontface" id="14567.CullFrontface" number_of_elements="1">
        <Element index="0" value="1"/>
        <Domain name="bool" id="14567.CullFrontface.bool"/>
      </Property>
      <Property name="CustomBounds" id="14567.CustomBounds" number_of_elements="6">
        <Element index="0" value="0"/>
        <Element index="1" value="1"/>
        <Element index="2" value="0"/>
        <Element index="3" value="1"/>
        <Element index="4" value="0"/>
        <Element index="5" value="1"/>
        <Domain name="range" id="14567.CustomBounds.range"/>
      </Property>
      <Property name="FacesToRender" id="14567.FacesToRender" number_of_elements="1">
        <Element index="0" value="63"/>
        <Domain name="range" id="14567.FacesToRender.range"/>
      </Property>
      <Property name="GridColor" id="14567.GridColor" number_of_elements="3">
        <Element index="0" value="0"/>
        <Element index="1" value="0"/>
        <Element index="2" value="0"/>
        <Domain name="range" id="14567.GridColor.range"/>
      </Property>
      <Property name="LabelUniqueEdgesOnly" id="14567.LabelUniqueEdgesOnly" number_of_elements="1">
        <Element index="0" value="1"/>
        <Domain name="bool" id="14567.LabelUniqueEdgesOnly.bool"/>
      </Property>
      <Property name="ShowEdges" id="14567.ShowEdges" number_of_elements="1">
        <Element index="0" value="1"/>
        <Domain name="bool" id="14567.ShowEdges.bool"/>
      </Property>
      <Property name="ShowGrid" id="14567.ShowGrid" number_of_elements="1">
        <Element index="0" value="0"/>
        <Domain name="bool" id="14567.ShowGrid.bool"/>
      </Property>
      <Property name="ShowTicks" id="14567.ShowTicks" number_of_elements="1">
        <Element index="0" value="1"/>
        <Domain name="bool" id="14567.ShowTicks.bool"/>
      </Property>
      <Property name="UseCustomBounds" id="14567.UseCustomBounds" number_of_elements="1">
        <Element index="0" value="0"/>
        <Domain name="bool" id="14567.UseCustomBounds.bool"/>
      </Property>
      <Property name="XAxisLabels" id="14567.XAxisLabels">
        <Domain name="scalar_range" id="14567.XAxisLabels.scalar_range"/>
      </Property>
      <Property name="XAxisNotation" id="14567.XAxisNotation" number_of_elements="1">
        <Element index="0" value="0"/>
        <Domain name="enum" id="14567.XAxisNotation.enum">
          <Entry value="0" text="Mixed"/>
          <Entry value="1" text="Scientific"/>
          <Entry value="2" text="Fixed"/>
        </Domain>
      </Property>
      <Property name="XAxisPrecision" id="14567.XAxisPrecision" number_of_elements="1">
        <Element index="0" value="2"/>
        <Domain name="range" id="14567.XAxisPrecision.range"/>
      </Property>
      <Property name="XAxisUseCustomLabels" id="14567.XAxisUseCustomLabels" number_of_elements="1">
        <Element index="0" value="0"/>
        <Domain name="bool" id="14567.XAxisUseCustomLabels.bool"/>
      </Property>
      <Property name="XLabelBold" id="14567.XLabelBold" number_of_elements="1">
        <Element index="0" value="0"/>
        <Domain name="bool" id="14567.XLabelBold.bool"/>
      </Property>
      <Property name="XLabelColor" id="14567.XLabelColor" number_of_elements="3">
        <Element index="0" value="0"/>
        <Element index="1" value="0"/>
        <Element index="2" value="0"/>
        <Domain name="range" id="14567.XLabelColor.range"/>
      </Property>
      <Property name="XLabelFontFamily" id="14567.XLabelFontFamily" number_of_elements="1">
        <Element index="0" value="0"/>
        <Domain name="enum" id="14567.XLabelFontFamily.enum">
          <Entry value="0" text="Arial"/>
          <Entry value="1" text="Courier"/>
          <Entry value="2" text="Times"/>
          <Entry value="4" text="File"/>
        </Domain>
      </Property>
      <Property name="XLabelFontFile" id="14567.XLabelFontFile" number_of_elements="1">
        <Element index="0" value=""/>
      </Property>
      <Property name="XLabelFontSize" id="14567.XLabelFontSize" number_of_elements="1">
        <Element index="0" value="12"/>
        <Domain name="range" id="14567.XLabelFontSize.range"/>
      </Property>
      <Property name="XLabelItalic" id="14567.XLabelItalic" number_of_elements="1">
        <Element index="0" value="0"/>
        <Domain name="bool" id="14567.XLabelItalic.bool"/>
      </Property>
      <Property name="XLabelOpacity" id="14567.XLabelOpacity" number_of_elements="1">
        <Element index="0" value="1"/>
        <Domain name="range" id="14567.XLabelOpacity.range"/>
      </Property>
      <Property name="XLabelShadow" id="14567.XLabelShadow" number_of_elements="1">
        <Element index="0" value="0"/>
        <Domain name="bool" id="14567.XLabelShadow.bool"/>
      </Property>
      <Property name="XTitle" id="14567.XTitle" number_of_elements="1">
        <Element index="0" value="X Axis"/>
      </Property>
      <Property name="XTitleBold" id="14567.XTitleBold" number_of_elements="1">
        <Element index="0" value="0"/>
        <Domain name="bool" id="14567.XTitleBold.bool"/>
      </Property>
      <Property name="XTitleColor" id="14567.XTitleColor" number_of_elements="3">
        <Element index="0" value="0"/>
        <Element index="1" value="0"/>
        <Element index="2" value="0"/>
        <Domain name="range" id="14567.XTitleColor.range"/>
      </Property>
      <Property name="XTitleFontFamily" id="14567.XTitleFontFamily" number_of_elements="1">
        <Element index="0" value="0"/>
        <Domain name="enum" id="14567.XTitleFontFamily.enum">
          <Entry value="0" text="Arial"/>
          <Entry value="1" text="Courier"/>
          <Entry value="2" text="Times"/>
          <Entry value="4" text="File"/>
        </Domain>
      </Property>
      <Property name="XTitleFontFile" id="14567.XTitleFontFile" number_of_elements="1">
        <Element index="0" value=""/>
      </Property>
      <Property name="XTitleFontSize" id="14567.XTitleFontSize" number_of_elements="1">
        <Element index="0" value="12"/>
        <Domain name="range" id="14567.XTitleFontSize.range"/>
      </Property>
      <Property name="XTitleItalic" id="14567.XTitleItalic" number_of_elements="1">
        <Element index="0" value="0"/>
        <Domain name="bool" id="14567.XTitleItalic.bool"/>
      </Property>
      <Property name="XTitleOpacity" id="14567.XTitleOpacity" number_of_elements="1">
        <Element index="0" value="1"/>
        <Domain name="range" id="14567.XTitleOpacity.range"/>
      </Property>
      <Property name="XTitleShadow" id="14567.XTitleShadow" number_of_elements="1">
        <Element index="0" value="0"/>
        <Domain name="bool" id="14567.XTitleShadow.bool"/>
      </Property>
      <Property name="YAxisLabels" id="14567.YAxisLabels">
        <Domain name="scalar_range" id="14567.YAxisLabels.scalar_range"/>
      </Property>
      <Property name="YAxisNotation" id="14567.YAxisNotation" number_of_elements="1">
        <Element index="0" value="0"/>
        <Domain name="enum" id="14567.YAxisNotation.enum">
          <Entry value="0" text="Mixed"/>
          <Entry value="1" text="Scientific"/>
          <Entry value="2" text="Fixed"/>
        </Domain>
      </Property>
      <Property name="YAxisPrecision" id="14567.YAxisPrecision" number_of_elements="1">
        <Element index="0" value="2"/>
        <Domain name="range" id="14567.YAxisPrecision.range"/>
      </Property>
      <Property name="YAxisUseCustomLabels" id="14567.YAxisUseCustomLabels" number_of_elements="1">
        <Element index="0" value="0"/>
        <Domain name="bool" id="14567.YAxisUseCustomLabels.bool"/>
      </Property>
      <Property name="YLabelBold" id="14567.YLabelBold" number_of_elements="1">
        <Element index="0" value="0"/>
        <Domain name="bool" id="14567.YLabelBold.bool"/>
      </Property>
      <Property name="YLabelColor" id="14567.YLabelColor" number_of_elements="3">
        <Element index="0" value="0"/>
        <Element index="1" value="0"/>
        <Element index="2" value="0"/>
        <Domain name="range" id="14567.YLabelColor.range"/>
      </Property>
      <Property name="YLabelFontFamily" id="14567.YLabelFontFamily" number_of_elements="1">
        <Element index="0" value="0"/>
        <Domain name="enum" id="14567.YLabelFontFamily.enum">
          <Entry value="0" text="Arial"/>
          <Entry value="1" text="Courier"/>
          <Entry value="2" text="Times"/>
          <Entry value="4" text="File"/>
        </Domain>
      </Property>
      <Property name="YLabelFontFile" id="14567.YLabelFontFile" number_of_elements="1">
        <Element index="0" value=""/>
      </Property>
      <Property name="YLabelFontSize" id="14567.YLabelFontSize" number_of_elements="1">
        <Element index="0" value="12"/>
        <Domain name="range" id="14567.YLabelFontSize.range"/>
      </Property>
      <Property name="YLabelItalic" id="14567.YLabelItalic" number_of_elements="1">
        <Element index="0" value="0"/>
        <Domain name="bool" id="14567.YLabelItalic.bool"/>
      </Property>
      <Property name="YLabelOpacity" id="14567.YLabelOpacity" number_of_elements="1">
        <Element index="0" value="1"/>
        <Domain name="range" id="14567.YLabelOpacity.range"/>
      </Property>
      <Property name="YLabelShadow" id="14567.YLabelShadow" number_of_elements="1">
        <Element index="0" value="0"/>
        <Domain name="bool" id="14567.YLabelShadow.bool"/>
      </Property>
      <Property name="YTitle" id="14567.YTitle" number_of_elements="1">
        <Element index="0" value="Y Axis"/>
      </Property>
      <Property name="YTitleBold" id="14567.YTitleBold" number_of_elements="1">
        <Element index="0" value="0"/>
        <Domain name="bool" id="14567.YTitleBold.bool"/>
      </Property>
      <Property name="YTitleColor" id="14567.YTitleColor" number_of_elements="3">
        <Element index="0" value="0"/>
        <Element index="1" value="0"/>
        <Element index="2" value="0"/>
        <Domain name="range" id="14567.YTitleColor.range"/>
      </Property>
      <Property name="YTitleFontFamily" id="14567.YTitleFontFamily" number_of_elements="1">
        <Element index="0" value="0"/>
        <Domain name="enum" id="14567.YTitleFontFamily.enum">
          <Entry value="0" text="Arial"/>
          <Entry value="1" text="Courier"/>
          <Entry value="2" text="Times"/>
          <Entry value="4" text="File"/>
        </Domain>
      </Property>
      <Property name="YTitleFontFile" id="14567.YTitleFontFile" number_of_elements="1">
        <Element index="0" value=""/>
      </Property>
      <Property name="YTitleFontSize" id="14567.YTitleFontSize" number_of_elements="1">
        <Element index="0" value="12"/>
        <Domain name="range" id="14567.YTitleFontSize.range"/>
      </Property>
      <Property name="YTitleItalic" id="14567.YTitleItalic" number_of_elements="1">
        <Element index="0" value="0"/>
        <Domain name="bool" id="14567.YTitleItalic.bool"/>
      </Property>
      <Property name="YTitleOpacity" id="14567.YTitleOpacity" number_of_elements="1">
        <Element index="0" value="1"/>
        <Domain name="range" id="14567.YTitleOpacity.range"/>
      </Property>
      <Property name="YTitleShadow" id="14567.YTitleShadow" number_of_elements="1">
        <Element index="0" value="0"/>
        <Domain name="bool" id="14567.YTitleShadow.bool"/>
      </Property>
      <Property name="ZAxisLabels" id="14567.ZAxisLabels">
        <Domain name="scalar_range" id="14567.ZAxisLabels.scalar_range"/>
      </Property>
      <Property name="ZAxisNotation" id="14567.ZAxisNotation" number_of_elements="1">
        <Element index="0" value="0"/>
        <Domain name="enum" id="14567.ZAxisNotation.enum">
          <Entry value="0" text="Mixed"/>
          <Entry value="1" text="Scientific"/>
          <Entry value="2" text="Fixed"/>
        </Domain>
      </Property>
      <Property name="ZAxisPrecision" id="14567.ZAxisPrecision" number_of_elements="1">
        <Element index="0" value="2"/>
        <Domain name="range" id="14567.ZAxisPrecision.range"/>
      </Property>
      <Property name="ZAxisUseCustomLabels" id="14567.ZAxisUseCustomLabels" number_of_elements="1">
        <Element index="0" value="0"/>
        <Domain name="bool" id="14567.ZAxisUseCustomLabels.bool"/>
      </Property>
      <Property name="ZLabelBold" id="14567.ZLabelBold" number_of_elements="1">
        <Element index="0" value="0"/>
        <Domain name="bool" id="14567.ZLabelBold.bool"/>
      </Property>
      <Property name="ZLabelColor" id="14567.ZLabelColor" number_of_elements="3">
        <Element index="0" value="0"/>
        <Element index="1" value="0"/>
        <Element index="2" value="0"/>
        <Domain name="range" id="14567.ZLabelColor.range"/>
      </Property>
      <Property name="ZLabelFontFamily" id="14567.ZLabelFontFamily" number_of_elements="1">
        <Element index="0" value="0"/>
        <Domain name="enum" id="14567.ZLabelFontFamily.enum">
          <Entry value="0" text="Arial"/>
          <Entry value="1" text="Courier"/>
          <Entry value="2" text="Times"/>
          <Entry value="4" text="File"/>
        </Domain>
      </Property>
      <Property name="ZLabelFontFile" id="14567.ZLabelFontFile" number_of_elements="1">
        <Element index="0" value=""/>
      </Property>
      <Property name="ZLabelFontSize" id="14567.ZLabelFontSize" number_of_elements="1">
        <Element index="0" value="12"/>
        <Domain name="range" id="14567.ZLabelFontSize.range"/>
      </Property>
      <Property name="ZLabelItalic" id="14567.ZLabelItalic" number_of_elements="1">
        <Element index="0" value="0"/>
        <Domain name="bool" id="14567.ZLabelItalic.bool"/>
      </Property>
      <Property name="ZLabelOpacity" id="14567.ZLabelOpacity" number_of_elements="1">
        <Element index="0" value="1"/>
        <Domain name="range" id="14567.ZLabelOpacity.range"/>
      </Property>
      <Property name="ZLabelShadow" id="14567.ZLabelShadow" number_of_elements="1">
        <Element index="0" value="0"/>
        <Domain name="bool" id="14567.ZLabelShadow.bool"/>
      </Property>
      <Property name="ZTitle" id="14567.ZTitle" number_of_elements="1">
        <Element index="0" value="Z Axis"/>
      </Property>
      <Property name="ZTitleBold" id="14567.ZTitleBold" number_of_elements="1">
        <Element index="0" value="0"/>
        <Domain name="bool" id="14567.ZTitleBold.bool"/>
      </Property>
      <Property name="ZTitleColor" id="14567.ZTitleColor" number_of_elements="3">
        <Element index="0" value="0"/>
        <Element index="1" value="0"/>
        <Element index="2" value="0"/>
        <Domain name="range" id="14567.ZTitleColor.range"/>
      </Property>
      <Property name="ZTitleFontFamily" id="14567.ZTitleFontFamily" number_of_elements="1">
        <Element index="0" value="0"/>
        <Domain name="enum" id="14567.ZTitleFontFamily.enum">
          <Entry value="0" text="Arial"/>
          <Entry value="1" text="Courier"/>
          <Entry value="2" text="Times"/>
          <Entry value="4" text="File"/>
        </Domain>
      </Property>
      <Property name="ZTitleFontFile" id="14567.ZTitleFontFile" number_of_elements="1">
        <Element index="0" value=""/>
      </Property>
      <Property name="ZTitleFontSize" id="14567.ZTitleFontSize" number_of_elements="1">
        <Element index="0" value="12"/>
        <Domain name="range" id="14567.ZTitleFontSize.range"/>
      </Property>
      <Property name="ZTitleItalic" id="14567.ZTitleItalic" number_of_elements="1">
        <Element index="0" value="0"/>
        <Domain name="bool" id="14567.ZTitleItalic.bool"/>
      </Property>
      <Property name="ZTitleOpacity" id="14567.ZTitleOpacity" number_of_elements="1">
        <Element index="0" value="1"/>
        <Domain name="range" id="14567.ZTitleOpacity.range"/>
      </Property>
      <Property name="ZTitleShadow" id="14567.ZTitleShadow" number_of_elements="1">
        <Element index="0" value="0"/>
        <Domain name="bool" id="14567.ZTitleShadow.bool"/>
      </Property>
    </Proxy>
    <Proxy group="sources" type="ArrowSource" id="14627" servers="1">
      <Property name="Invert" id="14627.Invert" number_of_elements="1">
        <Element index="0" value="0"/>
        <Domain name="bool" id="14627.Invert.bool"/>
      </Property>
      <Property name="ShaftRadius" id="14627.ShaftRadius" number_of_elements="1">
        <Element index="0" value="0.03"/>
        <Domain name="range" id="14627.ShaftRadius.range"/>
      </Property>
      <Property name="ShaftResolution" id="14627.ShaftResolution" number_of_elements="1">
        <Element index="0" value="6"/>
        <Domain name="range" id="14627.ShaftResolution.range"/>
      </Property>
      <Property name="TipLength" id="14627.TipLength" number_of_elements="1">
        <Element index="0" value="0.35"/>
        <Domain name="range" id="14627.TipLength.range"/>
      </Property>
      <Property name="TipRadius" id="14627.TipRadius" number_of_elements="1">
        <Element index="0" value="0.1"/>
        <Domain name="range" id="14627.TipRadius.range"/>
      </Property>
      <Property name="TipResolution" id="14627.TipResolution" number_of_elements="1">
        <Element index="0" value="6"/>
        <Domain name="range" id="14627.TipResolution.range"/>
      </Property>
    </Proxy>
    <Proxy group="sources" type="ConeSource" id="14638" servers="1">
      <Property name="Capping" id="14638.Capping" number_of_elements="1">
        <Element index="0" value="1"/>
        <Domain name="bool" id="14638.Capping.bool"/>
      </Property>
      <Property name="Center" id="14638.Center" number_of_elements="3">
        <Element index="0" value="0"/>
        <Element index="1" value="0"/>
        <Element index="2" value="0"/>
        <Domain name="range" id="14638.Center.range"/>
      </Property>
      <Property name="Direction" id="14638.Direction" number_of_elements="3">
        <Element index="0" value="1"/>
        <Element index="1" value="0"/>
        <Element index="2" value="0"/>
        <Domain name="range" id="14638.Direction.range"/>
      </Property>
      <Property name="Height" id="14638.Height" number_of_elements="1">
        <Element index="0" value="1"/>
        <Domain name="range" id="14638.Height.range"/>
      </Property>
      <Property name="Radius" id="14638.Radius" number_of_elements="1">
        <Element index="0" value="0.5"/>
        <Domain name="range" id="14638.Radius.range"/>
      </Property>
      <Property name="Resolution" id="14638.Resolution" number_of_elements="1">
        <Element index="0" value="6"/>
        <Domain name="range" id="14638.Resolution.range"/>
      </Property>
    </Proxy>
    <Proxy group="sources" type="CubeSource" id="14649" servers="1">
      <Property name="Center" id="14649.Center" number_of_elements="3">
        <Element index="0" value="0"/>
        <Element index="1" value="0"/>
        <Element index="2" value="0"/>
        <Domain name="range" id="14649.Center.range"/>
      </Property>
      <Property name="XLength" id="14649.XLength" number_of_elements="1">
        <Element index="0" value="1"/>
        <Domain name="range" id="14649.XLength.range"/>
      </Property>
      <Property name="YLength" id="14649.YLength" number_of_elements="1">
        <Element index="0" value="1"/>
        <Domain name="range" id="14649.YLength.range"/>
      </Property>
      <Property name="ZLength" id="14649.ZLength" number_of_elements="1">
        <Element index="0" value="1"/>
        <Domain name="range" id="14649.ZLength.range"/>
      </Property>
    </Proxy>
    <Proxy group="sources" type="CylinderSource" id="14660" servers="1">
      <Property name="Capping" id="14660.Capping" number_of_elements="1">
        <Element index="0" value="1"/>
        <Domain name="bool" id="14660.Capping.bool"/>
      </Property>
      <Property name="Center" id="14660.Center" number_of_elements="3">
        <Element index="0" value="0"/>
        <Element index="1" value="0"/>
        <Element index="2" value="0"/>
        <Domain name="range" id="14660.Center.range"/>
      </Property>
      <Property name="Height" id="14660.Height" number_of_elements="1">
        <Element index="0" value="1"/>
        <Domain name="range" id="14660.Height.range"/>
      </Property>
      <Property name="Radius" id="14660.Radius" number_of_elements="1">
        <Element index="0" value="0.5"/>
        <Domain name="range" id="14660.Radius.range"/>
      </Property>
      <Property name="Resolution" id="14660.Resolution" number_of_elements="1">
        <Element index="0" value="6"/>
        <Domain name="range" id="14660.Resolution.range"/>
      </Property>
    </Proxy>
    <Proxy group="sources" type="LineSource" id="14671" servers="1">
      <Property name="Point1" id="14671.Point1" number_of_elements="3">
        <Element index="0" value="-0.5"/>
        <Element index="1" value="0"/>
        <Element index="2" value="0"/>
        <Domain name="range" id="14671.Point1.range"/>
      </Property>
      <Property name="Point2" id="14671.Point2" number_of_elements="3">
        <Element index="0" value="0.5"/>
        <Element index="1" value="0"/>
        <Element index="2" value="0"/>
        <Domain name="range" id="14671.Point2.range"/>
      </Property>
      <Property name="RefinementRatios" id="14671.RefinementRatios" number_of_elements="2">
        <Element index="0" value="0"/>
        <Element index="1" value="1"/>
        <Domain name="range" id="14671.RefinementRatios.range"/>
      </Property>
      <Property name="Resolution" id="14671.Resolution" number_of_elements="1">
        <Element index="0" value="6"/>
        <Domain name="range" id="14671.Resolution.range"/>
      </Property>
      <Property name="UseRegularRefinement" id="14671.UseRegularRefinement" number_of_elements="1">
        <Element index="0" value="1"/>
        <Domain name="bool" id="14671.UseRegularRefinement.bool"/>
      </Property>
    </Proxy>
    <Proxy group="sources" type="SphereSource" id="14682" servers="1">
      <Property name="Center" id="14682.Center" number_of_elements="3">
        <Element index="0" value="0"/>
        <Element index="1" value="0"/>
        <Element index="2" value="0"/>
        <Domain name="range" id="14682.Center.range"/>
      </Property>
      <Property name="EndPhi" id="14682.EndPhi" number_of_elements="1">
        <Element index="0" value="180"/>
        <Domain name="range" id="14682.EndPhi.range"/>
      </Property>
      <Property name="EndTheta" id="14682.EndTheta" number_of_elements="1">
        <Element index="0" value="360"/>
        <Domain name="range" id="14682.EndTheta.range"/>
      </Property>
      <Property name="PhiResolution" id="14682.PhiResolution" number_of_elements="1">
        <Element index="0" value="8"/>
        <Domain name="range" id="14682.PhiResolution.range"/>
      </Property>
      <Property name="Radius" id="14682.Radius" number_of_elements="1">
        <Element index="0" value="0.5"/>
        <Domain name="range" id="14682.Radius.range"/>
      </Property>
      <Property name="StartPhi" id="14682.StartPhi" number_of_elements="1">
        <Element index="0" value="0"/>
        <Domain name="range" id="14682.StartPhi.range"/>
      </Property>
      <Property name="StartTheta" id="14682.StartTheta" number_of_elements="1">
        <Element index="0" value="0"/>
        <Domain name="range" id="14682.StartTheta.range"/>
      </Property>
      <Property name="ThetaResolution" id="14682.ThetaResolution" number_of_elements="1">
        <Element index="0" value="8"/>
        <Domain name="range" id="14682.ThetaResolution.range"/>
      </Property>
    </Proxy>
    <Proxy group="sources" type="GlyphSource2D" id="14693" servers="1">
      <Property name="Center" id="14693.Center" number_of_elements="3">
        <Element index="0" value="0"/>
        <Element index="1" value="0"/>
        <Element index="2" value="0"/>
        <Domain name="range" id="14693.Center.range"/>
      </Property>
      <Property name="Filled" id="14693.Filled" number_of_elements="1">
        <Element index="0" value="0"/>
        <Domain name="bool" id="14693.Filled.bool"/>
      </Property>
      <Property name="GlyphType" id="14693.GlyphType" number_of_elements="1">
        <Element index="0" value="9"/>
        <Domain name="enum" id="14693.GlyphType.enum">
          <Entry value="1" text="Vertex"/>
          <Entry value="2" text="Dash"/>
          <Entry value="3" text="Cross"/>
          <Entry value="4" text="ThickCross"/>
          <Entry value="5" text="Triangle"/>
          <Entry value="6" text="Square"/>
          <Entry value="7" text="Circle"/>
          <Entry value="8" text="Diamond"/>
          <Entry value="9" text="Arrow"/>
          <Entry value="10" text="ThickArrow"/>
          <Entry value="11" text="HookedArrow"/>
          <Entry value="12" text="EdgeArrow"/>
        </Domain>
      </Property>
    </Proxy>
    <Proxy group="internal_filters" type="PipelineConnection" id="14704" servers="1">
      <Property name="AllowNullInput" id="14704.AllowNullInput" number_of_elements="1">
        <Element index="0" value="1"/>
        <Domain name="bool" id="14704.AllowNullInput.bool"/>
      </Property>
      <Property name="Input" id="14704.Input">
        <Domain name="groups" id="14704.Input.groups"/>
        <Domain name="input_type" id="14704.Input.input_type"/>
      </Property>
    </Proxy>
    <Proxy group="piecewise_functions" type="PiecewiseFunction" id="14715" servers="21">
      <Property name="AllowDuplicateScalars" id="14715.AllowDuplicateScalars" number_of_elements="1">
        <Element index="0" value="1"/>
        <Domain name="bool" id="14715.AllowDuplicateScalars.bool"/>
      </Property>
      <Property name="Points" id="14715.Points" number_of_elements="8">
        <Element index="0" value="0"/>
        <Element index="1" value="0"/>
        <Element index="2" value="0.5"/>
        <Element index="3" value="0"/>
        <Element index="4" value="1"/>
        <Element index="5" value="1"/>
        <Element index="6" value="0.5"/>
        <Element index="7" value="0"/>
      </Property>
      <Property name="ScalarRangeInitialized" id="14715.ScalarRangeInitialized" number_of_elements="1">
        <Element index="0" value="0"/>
        <Domain name="bool" id="14715.ScalarRangeInitialized.bool"/>
      </Property>
      <Property name="UseLogScale" id="14715.UseLogScale" number_of_elements="1">
        <Element index="0" value="0"/>
        <Domain name="bool" id="14715.UseLogScale.bool"/>
      </Property>
    </Proxy>
    <Proxy group="piecewise_functions" type="PiecewiseFunction" id="14716" servers="21">
      <Property name="AllowDuplicateScalars" id="14716.AllowDuplicateScalars" number_of_elements="1">
        <Element index="0" value="1"/>
        <Domain name="bool" id="14716.AllowDuplicateScalars.bool"/>
      </Property>
      <Property name="Points" id="14716.Points" number_of_elements="8">
        <Element index="0" value="0"/>
        <Element index="1" value="0"/>
        <Element index="2" value="0.5"/>
        <Element index="3" value="0"/>
        <Element index="4" value="1"/>
        <Element index="5" value="1"/>
        <Element index="6" value="0.5"/>
        <Element index="7" value="0"/>
      </Property>
      <Property name="ScalarRangeInitialized" id="14716.ScalarRangeInitialized" number_of_elements="1">
        <Element index="0" value="1"/>
        <Domain name="bool" id="14716.ScalarRangeInitialized.bool"/>
      </Property>
      <Property name="UseLogScale" id="14716.UseLogScale" number_of_elements="1">
        <Element index="0" value="0"/>
        <Domain name="bool" id="14716.UseLogScale.bool"/>
      </Property>
    </Proxy>
    <Proxy group="representations" type="PolarAxesRepresentation" id="14616" servers="21">
      <Property name="ArcMajorTickSize" id="14616.ArcMajorTickSize" number_of_elements="1">
        <Element index="0" value="0"/>
        <Domain name="range" id="14616.ArcMajorTickSize.range"/>
      </Property>
      <Property name="ArcMajorTickThickness" id="14616.ArcMajorTickThickness" number_of_elements="1">
        <Element index="0" value="1"/>
        <Domain name="range" id="14616.ArcMajorTickThickness.range"/>
      </Property>
      <Property name="ArcMinorTickVisibility" id="14616.ArcMinorTickVisibility" number_of_elements="1">
        <Element index="0" value="0"/>
        <Domain name="bool" id="14616.ArcMinorTickVisibility.bool"/>
      </Property>
      <Property name="ArcTickRatioSize" id="14616.ArcTickRatioSize" number_of_elements="1">
        <Element index="0" value="0.3"/>
        <Domain name="range" id="14616.ArcTickRatioSize.range"/>
      </Property>
      <Property name="ArcTickRatioThickness" id="14616.ArcTickRatioThickness" number_of_elements="1">
        <Element index="0" value="0.5"/>
        <Domain name="range" id="14616.ArcTickRatioThickness.range"/>
      </Property>
      <Property name="ArcTickVisibility" id="14616.ArcTickVisibility" number_of_elements="1">
        <Element index="0" value="1"/>
        <Domain name="bool" id="14616.ArcTickVisibility.bool"/>
      </Property>
      <Property name="ArcTicksOriginToPolarAxis" id="14616.ArcTicksOriginToPolarAxis" number_of_elements="1">
        <Element index="0" value="1"/>
        <Domain name="bool" id="14616.ArcTicksOriginToPolarAxis.bool"/>
      </Property>
      <Property name="AutoSubdividePolarAxis" id="14616.AutoSubdividePolarAxis" number_of_elements="1">
        <Element index="0" value="1"/>
        <Domain name="bool" id="14616.AutoSubdividePolarAxis.bool"/>
      </Property>
      <Property name="AxisMinorTickVisibility" id="14616.AxisMinorTickVisibility" number_of_elements="1">
        <Element index="0" value="0"/>
        <Domain name="bool" id="14616.AxisMinorTickVisibility.bool"/>
      </Property>
      <Property name="AxisTickVisibility" id="14616.AxisTickVisibility" number_of_elements="1">
        <Element index="0" value="1"/>
        <Domain name="bool" id="14616.AxisTickVisibility.bool"/>
      </Property>
      <Property name="CustomBounds" id="14616.CustomBounds" number_of_elements="6">
        <Element index="0" value="0"/>
        <Element index="1" value="1"/>
        <Element index="2" value="0"/>
        <Element index="3" value="1"/>
        <Element index="4" value="0"/>
        <Element index="5" value="1"/>
      </Property>
      <Property name="CustomRange" id="14616.CustomRange" number_of_elements="2">
        <Element index="0" value="0"/>
        <Element index="1" value="1"/>
      </Property>
      <Property name="DataBounds" id="14616.DataBounds" number_of_elements="6">
        <Element index="0" value="1"/>
        <Element index="1" value="-1"/>
        <Element index="2" value="1"/>
        <Element index="3" value="-1"/>
        <Element index="4" value="1"/>
        <Element index="5" value="-1"/>
      </Property>
      <Property name="DeltaAngleMajor" id="14616.DeltaAngleMajor" number_of_elements="1">
        <Element index="0" value="10"/>
        <Domain name="range" id="14616.DeltaAngleMajor.range"/>
      </Property>
      <Property name="DeltaAngleMinor" id="14616.DeltaAngleMinor" number_of_elements="1">
        <Element index="0" value="5"/>
        <Domain name="range" id="14616.DeltaAngleMinor.range"/>
      </Property>
      <Property name="DeltaRangeMajor" id="14616.DeltaRangeMajor" number_of_elements="1">
        <Element index="0" value="10"/>
      </Property>
      <Property name="DeltaRangeMinor" id="14616.DeltaRangeMinor" number_of_elements="1">
        <Element index="0" value="5"/>
      </Property>
      <Property name="DistanceLODThreshold" id="14616.DistanceLODThreshold" number_of_elements="1">
        <Element index="0" value="0.7"/>
        <Domain name="range" id="14616.DistanceLODThreshold.range"/>
      </Property>
      <Property name="DrawPolarArcsGridlines" id="14616.DrawPolarArcsGridlines" number_of_elements="1">
        <Element index="0" value="1"/>
        <Domain name="bool" id="14616.DrawPolarArcsGridlines.bool"/>
      </Property>
      <Property name="DrawRadialGridlines" id="14616.DrawRadialGridlines" number_of_elements="1">
        <Element index="0" value="1"/>
        <Domain name="bool" id="14616.DrawRadialGridlines.bool"/>
      </Property>
      <Property name="EnableCustomBounds" id="14616.EnableCustomBounds" number_of_elements="3">
        <Element index="0" value="0"/>
        <Element index="1" value="0"/>
        <Element index="2" value="0"/>
      </Property>
      <Property name="EnableCustomRange" id="14616.EnableCustomRange" number_of_elements="1">
        <Element index="0" value="0"/>
        <Domain name="bool" id="14616.EnableCustomRange.bool"/>
      </Property>
      <Property name="EnableDistanceLOD" id="14616.EnableDistanceLOD" number_of_elements="1">
        <Element index="0" value="1"/>
        <Domain name="bool" id="14616.EnableDistanceLOD.bool"/>
      </Property>
      <Property name="EnableViewAngleLOD" id="14616.EnableViewAngleLOD" number_of_elements="1">
        <Element index="0" value="1"/>
        <Domain name="bool" id="14616.EnableViewAngleLOD.bool"/>
      </Property>
      <Property name="Input" id="14616.Input" number_of_elements="1">
        <Proxy value="14579" output_port="0"/>
        <Domain name="input_type" id="14616.Input.input_type"/>
      </Property>
      <Property name="LastRadialAxisColor" id="14616.LastRadialAxisColor" number_of_elements="3">
        <Element index="0" value="1"/>
        <Element index="1" value="1"/>
        <Element index="2" value="1"/>
        <Domain name="range" id="14616.LastRadialAxisColor.range"/>
      </Property>
      <Property name="LastRadialAxisMajorTickSize" id="14616.LastRadialAxisMajorTickSize" number_of_elements="1">
        <Element index="0" value="0"/>
        <Domain name="range" id="14616.LastRadialAxisMajorTickSize.range"/>
      </Property>
      <Property name="LastRadialAxisMajorTickThickness" id="14616.LastRadialAxisMajorTickThickness" number_of_elements="1">
        <Element index="0" value="1"/>
        <Domain name="range" id="14616.LastRadialAxisMajorTickThickness.range"/>
      </Property>
      <Property name="LastRadialAxisTickRatioSize" id="14616.LastRadialAxisTickRatioSize" number_of_elements="1">
        <Element index="0" value="0.3"/>
        <Domain name="range" id="14616.LastRadialAxisTickRatioSize.range"/>
      </Property>
      <Property name="LastRadialAxisTickRatioThickness" id="14616.LastRadialAxisTickRatioThickness" number_of_elements="1">
        <Element index="0" value="0.5"/>
        <Domain name="range" id="14616.LastRadialAxisTickRatioThickness.range"/>
      </Property>
      <Property name="MaximumAngle" id="14616.MaximumAngle" number_of_elements="1">
        <Element index="0" value="90"/>
        <Domain name="range" id="14616.MaximumAngle.range"/>
      </Property>
      <Property name="MinimumAngle" id="14616.MinimumAngle" number_of_elements="1">
        <Element index="0" value="0"/>
        <Domain name="range" id="14616.MinimumAngle.range"/>
      </Property>
      <Property name="MinimumRadius" id="14616.MinimumRadius" number_of_elements="1">
        <Element index="0" value="0"/>
        <Domain name="range" id="14616.MinimumRadius.range"/>
      </Property>
      <Property name="NumberOfPolarAxis" id="14616.NumberOfPolarAxis" number_of_elements="1">
        <Element index="0" value="0"/>
        <Domain name="range" id="14616.NumberOfPolarAxis.range"/>
      </Property>
      <Property name="NumberOfRadialAxes" id="14616.NumberOfRadialAxes" number_of_elements="1">
        <Element index="0" value="0"/>
        <Domain name="range" id="14616.NumberOfRadialAxes.range"/>
      </Property>
      <Property name="Orientation" id="14616.Orientation" number_of_elements="3">
        <Element index="0" value="0"/>
        <Element index="1" value="0"/>
        <Element index="2" value="0"/>
        <Domain name="range" id="14616.Orientation.range"/>
      </Property>
      <Property name="PolarArcsColor" id="14616.PolarArcsColor" number_of_elements="3">
        <Element index="0" value="1"/>
        <Element index="1" value="1"/>
        <Element index="2" value="1"/>
        <Domain name="range" id="14616.PolarArcsColor.range"/>
      </Property>
      <Property name="PolarArcsVisibility" id="14616.PolarArcsVisibility" number_of_elements="1">
        <Element index="0" value="1"/>
        <Domain name="bool" id="14616.PolarArcsVisibility.bool"/>
      </Property>
      <Property name="PolarAxisColor" id="14616.PolarAxisColor" number_of_elements="3">
        <Element index="0" value="1"/>
        <Element index="1" value="1"/>
        <Element index="2" value="1"/>
        <Domain name="range" id="14616.PolarAxisColor.range"/>
      </Property>
      <Property name="PolarAxisMajorTickSize" id="14616.PolarAxisMajorTickSize" number_of_elements="1">
        <Element index="0" value="0"/>
        <Domain name="range" id="14616.PolarAxisMajorTickSize.range"/>
      </Property>
      <Property name="PolarAxisMajorTickThickness" id="14616.PolarAxisMajorTickThickness" number_of_elements="1">
        <Element index="0" value="1"/>
        <Domain name="range" id="14616.PolarAxisMajorTickThickness.range"/>
      </Property>
      <Property name="PolarAxisTickRatioSize" id="14616.PolarAxisTickRatioSize" number_of_elements="1">
        <Element index="0" value="0.3"/>
        <Domain name="range" id="14616.PolarAxisTickRatioSize.range"/>
      </Property>
      <Property name="PolarAxisTickRatioThickness" id="14616.PolarAxisTickRatioThickness" number_of_elements="1">
        <Element index="0" value="0.5"/>
        <Domain name="range" id="14616.PolarAxisTickRatioThickness.range"/>
      </Property>
      <Property name="PolarAxisTitle" id="14616.PolarAxisTitle" number_of_elements="1">
        <Element index="0" value="Radial Distance"/>
      </Property>
      <Property name="PolarAxisTitleLocation" id="14616.PolarAxisTitleLocation" number_of_elements="1">
        <Element index="0" value="0"/>
        <Domain name="enum" id="14616.PolarAxisTitleLocation.enum">
          <Entry value="0" text="Bottom"/>
          <Entry value="1" text="Extern"/>
        </Domain>
      </Property>
      <Property name="PolarAxisTitleVisibility" id="14616.PolarAxisTitleVisibility" number_of_elements="1">
        <Element index="0" value="1"/>
        <Domain name="bool" id="14616.PolarAxisTitleVisibility.bool"/>
      </Property>
      <Property name="PolarAxisVisibility" id="14616.PolarAxisVisibility" number_of_elements="1">
        <Element index="0" value="1"/>
        <Domain name="bool" id="14616.PolarAxisVisibility.bool"/>
      </Property>
      <Property name="PolarLabelExponentLocation" id="14616.PolarLabelExponentLocation" number_of_elements="1">
        <Element index="0" value="2"/>
        <Domain name="enum" id="14616.PolarLabelExponentLocation.enum">
          <Entry value="0" text="Bottom"/>
          <Entry value="1" text="Extern"/>
          <Entry value="2" text="Labels"/>
        </Domain>
      </Property>
      <Property name="PolarLabelFormat" id="14616.PolarLabelFormat" number_of_elements="1">
        <Element index="0" value="%-#6.3g"/>
      </Property>
      <Property name="PolarLabelVisibility" id="14616.PolarLabelVisibility" number_of_elements="1">
        <Element index="0" value="1"/>
        <Domain name="bool" id="14616.PolarLabelVisibility.bool"/>
      </Property>
      <Property name="PolarTicksVisibility" id="14616.PolarTicksVisibility" number_of_elements="1">
        <Element index="0" value="1"/>
        <Domain name="bool" id="14616.PolarTicksVisibility.bool"/>
      </Property>
      <Property name="Position" id="14616.Position" number_of_elements="3">
        <Element index="0" value="0"/>
        <Element index="1" value="0"/>
        <Element index="2" value="0"/>
        <Domain name="range" id="14616.Position.range"/>
      </Property>
      <Property name="RadialAxesOriginToPolarAxis" id="14616.RadialAxesOriginToPolarAxis" number_of_elements="1">
        <Element index="0" value="1"/>
        <Domain name="bool" id="14616.RadialAxesOriginToPolarAxis.bool"/>
      </Property>
      <Property name="RadialAxesVisibility" id="14616.RadialAxesVisibility" number_of_elements="1">
        <Element index="0" value="1"/>
        <Domain name="bool" id="14616.RadialAxesVisibility.bool"/>
      </Property>
      <Property name="RadialLabelFormat" id="14616.RadialLabelFormat" number_of_elements="1">
        <Element index="0" value="%-#3.1f"/>
      </Property>
      <Property name="RadialLabelLocation" id="14616.RadialLabelLocation" number_of_elements="1">
        <Element index="0" value="0"/>
        <Domain name="enum" id="14616.RadialLabelLocation.enum">
          <Entry value="0" text="Bottom"/>
          <Entry value="1" text="Extern"/>
        </Domain>
      </Property>
      <Property name="RadialLabelVisibility" id="14616.RadialLabelVisibility" number_of_elements="1">
        <Element index="0" value="1"/>
        <Domain name="bool" id="14616.RadialLabelVisibility.bool"/>
      </Property>
      <Property name="RadialUnitsVisibility" id="14616.RadialUnitsVisibility" number_of_elements="1">
        <Element index="0" value="1"/>
        <Domain name="bool" id="14616.RadialUnitsVisibility.bool"/>
      </Property>
      <Property name="Ratio" id="14616.Ratio" number_of_elements="1">
        <Element index="0" value="1"/>
        <Domain name="range" id="14616.Ratio.range"/>
      </Property>
      <Property name="Scale" id="14616.Scale" number_of_elements="3">
        <Element index="0" value="1"/>
        <Element index="1" value="1"/>
        <Element index="2" value="1"/>
        <Domain name="range" id="14616.Scale.range"/>
      </Property>
      <Property name="ScreenSize" id="14616.ScreenSize" number_of_elements="1">
        <Element index="0" value="10"/>
        <Domain name="range" id="14616.ScreenSize.range"/>
      </Property>
      <Property name="SecondaryPolarArcsColor" id="14616.SecondaryPolarArcsColor" number_of_elements="3">
        <Element index="0" value="1"/>
        <Element index="1" value="1"/>
        <Element index="2" value="1"/>
        <Domain name="range" id="14616.SecondaryPolarArcsColor.range"/>
      </Property>
      <Property name="SecondaryRadialAxesColor" id="14616.SecondaryRadialAxesColor" number_of_elements="3">
        <Element index="0" value="1"/>
        <Element index="1" value="1"/>
        <Element index="2" value="1"/>
        <Domain name="range" id="14616.SecondaryRadialAxesColor.range"/>
      </Property>
      <Property name="SmallestVisiblePolarAngle" id="14616.SmallestVisiblePolarAngle" number_of_elements="1">
        <Element index="0" value="0.5"/>
        <Domain name="range" id="14616.SmallestVisiblePolarAngle.range"/>
      </Property>
      <Property name="TickLocation" id="14616.TickLocation" number_of_elements="1">
        <Element index="0" value="2"/>
        <Domain name="enum" id="14616.TickLocation.enum">
          <Entry value="0" text="Inside"/>
          <Entry value="1" text="Outside"/>
          <Entry value="2" text="Both"/>
        </Domain>
      </Property>
      <Property name="Use2DMode" id="14616.Use2DMode" number_of_elements="1">
        <Element index="0" value="0"/>
        <Domain name="bool" id="14616.Use2DMode.bool"/>
      </Property>
      <Property name="UseLogAxis" id="14616.UseLogAxis" number_of_elements="1">
        <Element index="0" value="0"/>
        <Domain name="bool" id="14616.UseLogAxis.bool"/>
      </Property>
      <Property name="ViewAngleLODThreshold" id="14616.ViewAngleLODThreshold" number_of_elements="1">
        <Element index="0" value="0.7"/>
        <Domain name="range" id="14616.ViewAngleLODThreshold.range"/>
      </Property>
      <Property name="Visibility" id="14616.Visibility" number_of_elements="1">
        <Element index="0" value="0"/>
        <Domain name="bool" id="14616.Visibility.bool"/>
      </Property>
      <Property name="LastRadialAxisTextBold" id="14616.LastRadialAxisTextBold" number_of_elements="1">
        <Element index="0" value="0"/>
        <Domain name="bool" id="14616.LastRadialAxisTextBold.bool"/>
      </Property>
      <Property name="LastRadialAxisTextColor" id="14616.LastRadialAxisTextColor" number_of_elements="3">
        <Element index="0" value="0"/>
        <Element index="1" value="0"/>
        <Element index="2" value="0"/>
        <Domain name="range" id="14616.LastRadialAxisTextColor.range"/>
      </Property>
      <Property name="LastRadialAxisTextFontFamily" id="14616.LastRadialAxisTextFontFamily" number_of_elements="1">
        <Element index="0" value="0"/>
        <Domain name="enum" id="14616.LastRadialAxisTextFontFamily.enum">
          <Entry value="0" text="Arial"/>
          <Entry value="1" text="Courier"/>
          <Entry value="2" text="Times"/>
          <Entry value="4" text="File"/>
        </Domain>
      </Property>
      <Property name="LastRadialAxisTextFontFile" id="14616.LastRadialAxisTextFontFile" number_of_elements="1">
        <Element index="0" value=""/>
      </Property>
      <Property name="LastRadialAxisTextFontSize" id="14616.LastRadialAxisTextFontSize" number_of_elements="1">
        <Element index="0" value="12"/>
        <Domain name="range" id="14616.LastRadialAxisTextFontSize.range"/>
      </Property>
      <Property name="LastRadialAxisTextItalic" id="14616.LastRadialAxisTextItalic" number_of_elements="1">
        <Element index="0" value="0"/>
        <Domain name="bool" id="14616.LastRadialAxisTextItalic.bool"/>
      </Property>
      <Property name="LastRadialAxisTextOpacity" id="14616.LastRadialAxisTextOpacity" number_of_elements="1">
        <Element index="0" value="1"/>
        <Domain name="range" id="14616.LastRadialAxisTextOpacity.range"/>
      </Property>
      <Property name="LastRadialAxisTextShadow" id="14616.LastRadialAxisTextShadow" number_of_elements="1">
        <Element index="0" value="0"/>
        <Domain name="bool" id="14616.LastRadialAxisTextShadow.bool"/>
      </Property>
      <Property name="PolarAxisLabelBold" id="14616.PolarAxisLabelBold" number_of_elements="1">
        <Element index="0" value="0"/>
        <Domain name="bool" id="14616.PolarAxisLabelBold.bool"/>
      </Property>
      <Property name="PolarAxisLabelColor" id="14616.PolarAxisLabelColor" number_of_elements="3">
        <Element index="0" value="0"/>
        <Element index="1" value="0"/>
        <Element index="2" value="0"/>
        <Domain name="range" id="14616.PolarAxisLabelColor.range"/>
      </Property>
      <Property name="PolarAxisLabelFontFamily" id="14616.PolarAxisLabelFontFamily" number_of_elements="1">
        <Element index="0" value="0"/>
        <Domain name="enum" id="14616.PolarAxisLabelFontFamily.enum">
          <Entry value="0" text="Arial"/>
          <Entry value="1" text="Courier"/>
          <Entry value="2" text="Times"/>
          <Entry value="4" text="File"/>
        </Domain>
      </Property>
      <Property name="PolarAxisLabelFontFile" id="14616.PolarAxisLabelFontFile" number_of_elements="1">
        <Element index="0" value=""/>
      </Property>
      <Property name="PolarAxisLabelFontSize" id="14616.PolarAxisLabelFontSize" number_of_elements="1">
        <Element index="0" value="12"/>
        <Domain name="range" id="14616.PolarAxisLabelFontSize.range"/>
      </Property>
      <Property name="PolarAxisLabelItalic" id="14616.PolarAxisLabelItalic" number_of_elements="1">
        <Element index="0" value="0"/>
        <Domain name="bool" id="14616.PolarAxisLabelItalic.bool"/>
      </Property>
      <Property name="PolarAxisLabelOpacity" id="14616.PolarAxisLabelOpacity" number_of_elements="1">
        <Element index="0" value="1"/>
        <Domain name="range" id="14616.PolarAxisLabelOpacity.range"/>
      </Property>
      <Property name="PolarAxisLabelShadow" id="14616.PolarAxisLabelShadow" number_of_elements="1">
        <Element index="0" value="0"/>
        <Domain name="bool" id="14616.PolarAxisLabelShadow.bool"/>
      </Property>
      <Property name="PolarAxisTitleBold" id="14616.PolarAxisTitleBold" number_of_elements="1">
        <Element index="0" value="0"/>
        <Domain name="bool" id="14616.PolarAxisTitleBold.bool"/>
      </Property>
      <Property name="PolarAxisTitleColor" id="14616.PolarAxisTitleColor" number_of_elements="3">
        <Element index="0" value="0"/>
        <Element index="1" value="0"/>
        <Element index="2" value="0"/>
        <Domain name="range" id="14616.PolarAxisTitleColor.range"/>
      </Property>
      <Property name="PolarAxisTitleFontFamily" id="14616.PolarAxisTitleFontFamily" number_of_elements="1">
        <Element index="0" value="0"/>
        <Domain name="enum" id="14616.PolarAxisTitleFontFamily.enum">
          <Entry value="0" text="Arial"/>
          <Entry value="1" text="Courier"/>
          <Entry value="2" text="Times"/>
          <Entry value="4" text="File"/>
        </Domain>
      </Property>
      <Property name="PolarAxisTitleFontFile" id="14616.PolarAxisTitleFontFile" number_of_elements="1">
        <Element index="0" value=""/>
      </Property>
      <Property name="PolarAxisTitleFontSize" id="14616.PolarAxisTitleFontSize" number_of_elements="1">
        <Element index="0" value="12"/>
        <Domain name="range" id="14616.PolarAxisTitleFontSize.range"/>
      </Property>
      <Property name="PolarAxisTitleItalic" id="14616.PolarAxisTitleItalic" number_of_elements="1">
        <Element index="0" value="0"/>
        <Domain name="bool" id="14616.PolarAxisTitleItalic.bool"/>
      </Property>
      <Property name="PolarAxisTitleOpacity" id="14616.PolarAxisTitleOpacity" number_of_elements="1">
        <Element index="0" value="1"/>
        <Domain name="range" id="14616.PolarAxisTitleOpacity.range"/>
      </Property>
      <Property name="PolarAxisTitleShadow" id="14616.PolarAxisTitleShadow" number_of_elements="1">
        <Element index="0" value="0"/>
        <Domain name="bool" id="14616.PolarAxisTitleShadow.bool"/>
      </Property>
      <Property name="SecondaryRadialAxesTextBold" id="14616.SecondaryRadialAxesTextBold" number_of_elements="1">
        <Element index="0" value="0"/>
        <Domain name="bool" id="14616.SecondaryRadialAxesTextBold.bool"/>
      </Property>
      <Property name="SecondaryRadialAxesTextColor" id="14616.SecondaryRadialAxesTextColor" number_of_elements="3">
        <Element index="0" value="0"/>
        <Element index="1" value="0"/>
        <Element index="2" value="0"/>
        <Domain name="range" id="14616.SecondaryRadialAxesTextColor.range"/>
      </Property>
      <Property name="SecondaryRadialAxesTextFontFamily" id="14616.SecondaryRadialAxesTextFontFamily" number_of_elements="1">
        <Element index="0" value="0"/>
        <Domain name="enum" id="14616.SecondaryRadialAxesTextFontFamily.enum">
          <Entry value="0" text="Arial"/>
          <Entry value="1" text="Courier"/>
          <Entry value="2" text="Times"/>
          <Entry value="4" text="File"/>
        </Domain>
      </Property>
      <Property name="SecondaryRadialAxesTextFontFile" id="14616.SecondaryRadialAxesTextFontFile" number_of_elements="1">
        <Element index="0" value=""/>
      </Property>
      <Property name="SecondaryRadialAxesTextFontSize" id="14616.SecondaryRadialAxesTextFontSize" number_of_elements="1">
        <Element index="0" value="12"/>
        <Domain name="range" id="14616.SecondaryRadialAxesTextFontSize.range"/>
      </Property>
      <Property name="SecondaryRadialAxesTextItalic" id="14616.SecondaryRadialAxesTextItalic" number_of_elements="1">
        <Element index="0" value="0"/>
        <Domain name="bool" id="14616.SecondaryRadialAxesTextItalic.bool"/>
      </Property>
      <Property name="SecondaryRadialAxesTextOpacity" id="14616.SecondaryRadialAxesTextOpacity" number_of_elements="1">
        <Element index="0" value="1"/>
        <Domain name="range" id="14616.SecondaryRadialAxesTextOpacity.range"/>
      </Property>
      <Property name="SecondaryRadialAxesTextShadow" id="14616.SecondaryRadialAxesTextShadow" number_of_elements="1">
        <Element index="0" value="0"/>
        <Domain name="bool" id="14616.SecondaryRadialAxesTextShadow.bool"/>
      </Property>
    </Proxy>
    <Proxy group="piecewise_functions" type="PiecewiseFunction" id="14717" servers="21">
      <Property name="AllowDuplicateScalars" id="14717.AllowDuplicateScalars" number_of_elements="1">
        <Element index="0" value="1"/>
        <Domain name="bool" id="14717.AllowDuplicateScalars.bool"/>
      </Property>
      <Property name="Points" id="14717.Points" number_of_elements="8">
        <Element index="0" value="0"/>
        <Element index="1" value="0"/>
        <Element index="2" value="0.5"/>
        <Element index="3" value="0"/>
        <Element index="4" value="1"/>
        <Element index="5" value="1"/>
        <Element index="6" value="0.5"/>
        <Element index="7" value="0"/>
      </Property>
      <Property name="ScalarRangeInitialized" id="14717.ScalarRangeInitialized" number_of_elements="1">
        <Element index="0" value="1"/>
        <Domain name="bool" id="14717.ScalarRangeInitialized.bool"/>
      </Property>
      <Property name="UseLogScale" id="14717.UseLogScale" number_of_elements="1">
        <Element index="0" value="0"/>
        <Domain name="bool" id="14717.UseLogScale.bool"/>
      </Property>
    </Proxy>
    <Proxy group="annotations" type="GridAxes3DActor" id="13875" servers="21">
      <Property name="AxesToLabel" id="13875.AxesToLabel" number_of_elements="1">
        <Element index="0" value="63"/>
        <Domain name="range" id="13875.AxesToLabel.range"/>
      </Property>
      <Property name="CustomBounds" id="13875.CustomBounds" number_of_elements="6">
        <Element index="0" value="0"/>
        <Element index="1" value="1"/>
        <Element index="2" value="0"/>
        <Element index="3" value="1"/>
        <Element index="4" value="0"/>
        <Element index="5" value="1"/>
        <Domain name="range" id="13875.CustomBounds.range"/>
      </Property>
      <Property name="DataBoundsScaleFactor" id="13875.DataBoundsScaleFactor" number_of_elements="1">
        <Element index="0" value="1.0008"/>
        <Domain name="range" id="13875.DataBoundsScaleFactor.range"/>
      </Property>
      <Property name="DataPosition" id="13875.DataPosition" number_of_elements="3">
        <Element index="0" value="0"/>
        <Element index="1" value="0"/>
        <Element index="2" value="0"/>
        <Domain name="range" id="13875.DataPosition.range"/>
      </Property>
      <Property name="DataScale" id="13875.DataScale" number_of_elements="3">
        <Element index="0" value="1"/>
        <Element index="1" value="1"/>
        <Element index="2" value="1"/>
        <Domain name="range" id="13875.DataScale.range"/>
      </Property>
      <Property name="FacesToRender" id="13875.FacesToRender" number_of_elements="1">
        <Element index="0" value="63"/>
        <Domain name="range" id="13875.FacesToRender.range"/>
      </Property>
      <Property name="LabelUniqueEdgesOnly" id="13875.LabelUniqueEdgesOnly" number_of_elements="1">
        <Element index="0" value="1"/>
        <Domain name="bool" id="13875.LabelUniqueEdgesOnly.bool"/>
      </Property>
      <Property name="ModelBounds" id="13875.ModelBounds" number_of_elements="6">
        <Element index="0" value="0"/>
        <Element index="1" value="1"/>
        <Element index="2" value="0"/>
        <Element index="3" value="1"/>
        <Element index="4" value="0"/>
        <Element index="5" value="1"/>
      </Property>
      <Property name="ModelTransformMatrix" id="13875.ModelTransformMatrix" number_of_elements="16">
        <Element index="0" value="1"/>
        <Element index="1" value="0"/>
        <Element index="2" value="0"/>
        <Element index="3" value="0"/>
        <Element index="4" value="0"/>
        <Element index="5" value="1"/>
        <Element index="6" value="0"/>
        <Element index="7" value="0"/>
        <Element index="8" value="0"/>
        <Element index="9" value="0"/>
        <Element index="10" value="1"/>
        <Element index="11" value="0"/>
        <Element index="12" value="0"/>
        <Element index="13" value="0"/>
        <Element index="14" value="0"/>
        <Element index="15" value="1"/>
      </Property>
      <Property name="ShowEdges" id="13875.ShowEdges" number_of_elements="1">
        <Element index="0" value="1"/>
        <Domain name="bool" id="13875.ShowEdges.bool"/>
      </Property>
      <Property name="ShowGrid" id="13875.ShowGrid" number_of_elements="1">
        <Element index="0" value="0"/>
        <Domain name="bool" id="13875.ShowGrid.bool"/>
      </Property>
      <Property name="ShowTicks" id="13875.ShowTicks" number_of_elements="1">
        <Element index="0" value="1"/>
        <Domain name="bool" id="13875.ShowTicks.bool"/>
      </Property>
      <Property name="UseCustomBounds" id="13875.UseCustomBounds" number_of_elements="1">
        <Element index="0" value="0"/>
        <Domain name="bool" id="13875.UseCustomBounds.bool"/>
      </Property>
      <Property name="UseModelTransform" id="13875.UseModelTransform" number_of_elements="1">
        <Element index="0" value="0"/>
        <Domain name="range" id="13875.UseModelTransform.range"/>
      </Property>
      <Property name="Visibility" id="13875.Visibility" number_of_elements="1">
        <Element index="0" value="0"/>
        <Domain name="bool" id="13875.Visibility.bool"/>
      </Property>
      <Property name="XAxisLabels" id="13875.XAxisLabels">
        <Domain name="scalar_range" id="13875.XAxisLabels.scalar_range"/>
      </Property>
      <Property name="XAxisNotation" id="13875.XAxisNotation" number_of_elements="1">
        <Element index="0" value="0"/>
        <Domain name="enum" id="13875.XAxisNotation.enum">
          <Entry value="0" text="Mixed"/>
          <Entry value="1" text="Scientific"/>
          <Entry value="2" text="Fixed"/>
        </Domain>
      </Property>
      <Property name="XAxisPrecision" id="13875.XAxisPrecision" number_of_elements="1">
        <Element index="0" value="2"/>
        <Domain name="range" id="13875.XAxisPrecision.range"/>
      </Property>
      <Property name="XAxisUseCustomLabels" id="13875.XAxisUseCustomLabels" number_of_elements="1">
        <Element index="0" value="0"/>
        <Domain name="bool" id="13875.XAxisUseCustomLabels.bool"/>
      </Property>
      <Property name="XTitle" id="13875.XTitle" number_of_elements="1">
        <Element index="0" value="X Axis"/>
      </Property>
      <Property name="YAxisLabels" id="13875.YAxisLabels">
        <Domain name="scalar_range" id="13875.YAxisLabels.scalar_range"/>
      </Property>
      <Property name="YAxisNotation" id="13875.YAxisNotation" number_of_elements="1">
        <Element index="0" value="0"/>
        <Domain name="enum" id="13875.YAxisNotation.enum">
          <Entry value="0" text="Mixed"/>
          <Entry value="1" text="Scientific"/>
          <Entry value="2" text="Fixed"/>
        </Domain>
      </Property>
      <Property name="YAxisPrecision" id="13875.YAxisPrecision" number_of_elements="1">
        <Element index="0" value="2"/>
        <Domain name="range" id="13875.YAxisPrecision.range"/>
      </Property>
      <Property name="YAxisUseCustomLabels" id="13875.YAxisUseCustomLabels" number_of_elements="1">
        <Element index="0" value="0"/>
        <Domain name="bool" id="13875.YAxisUseCustomLabels.bool"/>
      </Property>
      <Property name="YTitle" id="13875.YTitle" number_of_elements="1">
        <Element index="0" value="Y Axis"/>
      </Property>
      <Property name="ZAxisLabels" id="13875.ZAxisLabels">
        <Domain name="scalar_range" id="13875.ZAxisLabels.scalar_range"/>
      </Property>
      <Property name="ZAxisNotation" id="13875.ZAxisNotation" number_of_elements="1">
        <Element index="0" value="0"/>
        <Domain name="enum" id="13875.ZAxisNotation.enum">
          <Entry value="0" text="Mixed"/>
          <Entry value="1" text="Scientific"/>
          <Entry value="2" text="Fixed"/>
        </Domain>
      </Property>
      <Property name="ZAxisPrecision" id="13875.ZAxisPrecision" number_of_elements="1">
        <Element index="0" value="2"/>
        <Domain name="range" id="13875.ZAxisPrecision.range"/>
      </Property>
      <Property name="ZAxisUseCustomLabels" id="13875.ZAxisUseCustomLabels" number_of_elements="1">
        <Element index="0" value="0"/>
        <Domain name="bool" id="13875.ZAxisUseCustomLabels.bool"/>
      </Property>
      <Property name="ZTitle" id="13875.ZTitle" number_of_elements="1">
        <Element index="0" value="Z Axis"/>
      </Property>
      <Property name="CullBackface" id="13875.CullBackface" number_of_elements="1">
        <Element index="0" value="0"/>
        <Domain name="bool" id="13875.CullBackface.bool"/>
      </Property>
      <Property name="CullFrontface" id="13875.CullFrontface" number_of_elements="1">
        <Element index="0" value="1"/>
        <Domain name="bool" id="13875.CullFrontface.bool"/>
      </Property>
      <Property name="GridColor" id="13875.GridColor" number_of_elements="3">
        <Element index="0" value="0"/>
        <Element index="1" value="0"/>
        <Element index="2" value="0"/>
        <Domain name="range" id="13875.GridColor.range"/>
      </Property>
      <Property name="XLabelBold" id="13875.XLabelBold" number_of_elements="1">
        <Element index="0" value="0"/>
        <Domain name="bool" id="13875.XLabelBold.bool"/>
      </Property>
      <Property name="XLabelColor" id="13875.XLabelColor" number_of_elements="3">
        <Element index="0" value="0"/>
        <Element index="1" value="0"/>
        <Element index="2" value="0"/>
        <Domain name="range" id="13875.XLabelColor.range"/>
      </Property>
      <Property name="XLabelFontFamily" id="13875.XLabelFontFamily" number_of_elements="1">
        <Element index="0" value="0"/>
        <Domain name="enum" id="13875.XLabelFontFamily.enum">
          <Entry value="0" text="Arial"/>
          <Entry value="1" text="Courier"/>
          <Entry value="2" text="Times"/>
          <Entry value="4" text="File"/>
        </Domain>
      </Property>
      <Property name="XLabelFontFile" id="13875.XLabelFontFile" number_of_elements="1">
        <Element index="0" value=""/>
      </Property>
      <Property name="XLabelFontSize" id="13875.XLabelFontSize" number_of_elements="1">
        <Element index="0" value="12"/>
        <Domain name="range" id="13875.XLabelFontSize.range"/>
      </Property>
      <Property name="XLabelItalic" id="13875.XLabelItalic" number_of_elements="1">
        <Element index="0" value="0"/>
        <Domain name="bool" id="13875.XLabelItalic.bool"/>
      </Property>
      <Property name="XLabelOpacity" id="13875.XLabelOpacity" number_of_elements="1">
        <Element index="0" value="1"/>
        <Domain name="range" id="13875.XLabelOpacity.range"/>
      </Property>
      <Property name="XLabelShadow" id="13875.XLabelShadow" number_of_elements="1">
        <Element index="0" value="0"/>
        <Domain name="bool" id="13875.XLabelShadow.bool"/>
      </Property>
      <Property name="XTitleBold" id="13875.XTitleBold" number_of_elements="1">
        <Element index="0" value="0"/>
        <Domain name="bool" id="13875.XTitleBold.bool"/>
      </Property>
      <Property name="XTitleColor" id="13875.XTitleColor" number_of_elements="3">
        <Element index="0" value="0"/>
        <Element index="1" value="0"/>
        <Element index="2" value="0"/>
        <Domain name="range" id="13875.XTitleColor.range"/>
      </Property>
      <Property name="XTitleFontFamily" id="13875.XTitleFontFamily" number_of_elements="1">
        <Element index="0" value="0"/>
        <Domain name="enum" id="13875.XTitleFontFamily.enum">
          <Entry value="0" text="Arial"/>
          <Entry value="1" text="Courier"/>
          <Entry value="2" text="Times"/>
          <Entry value="4" text="File"/>
        </Domain>
      </Property>
      <Property name="XTitleFontFile" id="13875.XTitleFontFile" number_of_elements="1">
        <Element index="0" value=""/>
      </Property>
      <Property name="XTitleFontSize" id="13875.XTitleFontSize" number_of_elements="1">
        <Element index="0" value="12"/>
        <Domain name="range" id="13875.XTitleFontSize.range"/>
      </Property>
      <Property name="XTitleItalic" id="13875.XTitleItalic" number_of_elements="1">
        <Element index="0" value="0"/>
        <Domain name="bool" id="13875.XTitleItalic.bool"/>
      </Property>
      <Property name="XTitleOpacity" id="13875.XTitleOpacity" number_of_elements="1">
        <Element index="0" value="1"/>
        <Domain name="range" id="13875.XTitleOpacity.range"/>
      </Property>
      <Property name="XTitleShadow" id="13875.XTitleShadow" number_of_elements="1">
        <Element index="0" value="0"/>
        <Domain name="bool" id="13875.XTitleShadow.bool"/>
      </Property>
      <Property name="YLabelBold" id="13875.YLabelBold" number_of_elements="1">
        <Element index="0" value="0"/>
        <Domain name="bool" id="13875.YLabelBold.bool"/>
      </Property>
      <Property name="YLabelColor" id="13875.YLabelColor" number_of_elements="3">
        <Element index="0" value="0"/>
        <Element index="1" value="0"/>
        <Element index="2" value="0"/>
        <Domain name="range" id="13875.YLabelColor.range"/>
      </Property>
      <Property name="YLabelFontFamily" id="13875.YLabelFontFamily" number_of_elements="1">
        <Element index="0" value="0"/>
        <Domain name="enum" id="13875.YLabelFontFamily.enum">
          <Entry value="0" text="Arial"/>
          <Entry value="1" text="Courier"/>
          <Entry value="2" text="Times"/>
          <Entry value="4" text="File"/>
        </Domain>
      </Property>
      <Property name="YLabelFontFile" id="13875.YLabelFontFile" number_of_elements="1">
        <Element index="0" value=""/>
      </Property>
      <Property name="YLabelFontSize" id="13875.YLabelFontSize" number_of_elements="1">
        <Element index="0" value="12"/>
        <Domain name="range" id="13875.YLabelFontSize.range"/>
      </Property>
      <Property name="YLabelItalic" id="13875.YLabelItalic" number_of_elements="1">
        <Element index="0" value="0"/>
        <Domain name="bool" id="13875.YLabelItalic.bool"/>
      </Property>
      <Property name="YLabelOpacity" id="13875.YLabelOpacity" number_of_elements="1">
        <Element index="0" value="1"/>
        <Domain name="range" id="13875.YLabelOpacity.range"/>
      </Property>
      <Property name="YLabelShadow" id="13875.YLabelShadow" number_of_elements="1">
        <Element index="0" value="0"/>
        <Domain name="bool" id="13875.YLabelShadow.bool"/>
      </Property>
      <Property name="YTitleBold" id="13875.YTitleBold" number_of_elements="1">
        <Element index="0" value="0"/>
        <Domain name="bool" id="13875.YTitleBold.bool"/>
      </Property>
      <Property name="YTitleColor" id="13875.YTitleColor" number_of_elements="3">
        <Element index="0" value="0"/>
        <Element index="1" value="0"/>
        <Element index="2" value="0"/>
        <Domain name="range" id="13875.YTitleColor.range"/>
      </Property>
      <Property name="YTitleFontFamily" id="13875.YTitleFontFamily" number_of_elements="1">
        <Element index="0" value="0"/>
        <Domain name="enum" id="13875.YTitleFontFamily.enum">
          <Entry value="0" text="Arial"/>
          <Entry value="1" text="Courier"/>
          <Entry value="2" text="Times"/>
          <Entry value="4" text="File"/>
        </Domain>
      </Property>
      <Property name="YTitleFontFile" id="13875.YTitleFontFile" number_of_elements="1">
        <Element index="0" value=""/>
      </Property>
      <Property name="YTitleFontSize" id="13875.YTitleFontSize" number_of_elements="1">
        <Element index="0" value="12"/>
        <Domain name="range" id="13875.YTitleFontSize.range"/>
      </Property>
      <Property name="YTitleItalic" id="13875.YTitleItalic" number_of_elements="1">
        <Element index="0" value="0"/>
        <Domain name="bool" id="13875.YTitleItalic.bool"/>
      </Property>
      <Property name="YTitleOpacity" id="13875.YTitleOpacity" number_of_elements="1">
        <Element index="0" value="1"/>
        <Domain name="range" id="13875.YTitleOpacity.range"/>
      </Property>
      <Property name="YTitleShadow" id="13875.YTitleShadow" number_of_elements="1">
        <Element index="0" value="0"/>
        <Domain name="bool" id="13875.YTitleShadow.bool"/>
      </Property>
      <Property name="ZLabelBold" id="13875.ZLabelBold" number_of_elements="1">
        <Element index="0" value="0"/>
        <Domain name="bool" id="13875.ZLabelBold.bool"/>
      </Property>
      <Property name="ZLabelColor" id="13875.ZLabelColor" number_of_elements="3">
        <Element index="0" value="0"/>
        <Element index="1" value="0"/>
        <Element index="2" value="0"/>
        <Domain name="range" id="13875.ZLabelColor.range"/>
      </Property>
      <Property name="ZLabelFontFamily" id="13875.ZLabelFontFamily" number_of_elements="1">
        <Element index="0" value="0"/>
        <Domain name="enum" id="13875.ZLabelFontFamily.enum">
          <Entry value="0" text="Arial"/>
          <Entry value="1" text="Courier"/>
          <Entry value="2" text="Times"/>
          <Entry value="4" text="File"/>
        </Domain>
      </Property>
      <Property name="ZLabelFontFile" id="13875.ZLabelFontFile" number_of_elements="1">
        <Element index="0" value=""/>
      </Property>
      <Property name="ZLabelFontSize" id="13875.ZLabelFontSize" number_of_elements="1">
        <Element index="0" value="12"/>
        <Domain name="range" id="13875.ZLabelFontSize.range"/>
      </Property>
      <Property name="ZLabelItalic" id="13875.ZLabelItalic" number_of_elements="1">
        <Element index="0" value="0"/>
        <Domain name="bool" id="13875.ZLabelItalic.bool"/>
      </Property>
      <Property name="ZLabelOpacity" id="13875.ZLabelOpacity" number_of_elements="1">
        <Element index="0" value="1"/>
        <Domain name="range" id="13875.ZLabelOpacity.range"/>
      </Property>
      <Property name="ZLabelShadow" id="13875.ZLabelShadow" number_of_elements="1">
        <Element index="0" value="0"/>
        <Domain name="bool" id="13875.ZLabelShadow.bool"/>
      </Property>
      <Property name="ZTitleBold" id="13875.ZTitleBold" number_of_elements="1">
        <Element index="0" value="0"/>
        <Domain name="bool" id="13875.ZTitleBold.bool"/>
      </Property>
      <Property name="ZTitleColor" id="13875.ZTitleColor" number_of_elements="3">
        <Element index="0" value="0"/>
        <Element index="1" value="0"/>
        <Element index="2" value="0"/>
        <Domain name="range" id="13875.ZTitleColor.range"/>
      </Property>
      <Property name="ZTitleFontFamily" id="13875.ZTitleFontFamily" number_of_elements="1">
        <Element index="0" value="0"/>
        <Domain name="enum" id="13875.ZTitleFontFamily.enum">
          <Entry value="0" text="Arial"/>
          <Entry value="1" text="Courier"/>
          <Entry value="2" text="Times"/>
          <Entry value="4" text="File"/>
        </Domain>
      </Property>
      <Property name="ZTitleFontFile" id="13875.ZTitleFontFile" number_of_elements="1">
        <Element index="0" value=""/>
      </Property>
      <Property name="ZTitleFontSize" id="13875.ZTitleFontSize" number_of_elements="1">
        <Element index="0" value="12"/>
        <Domain name="range" id="13875.ZTitleFontSize.range"/>
      </Property>
      <Property name="ZTitleItalic" id="13875.ZTitleItalic" number_of_elements="1">
        <Element index="0" value="0"/>
        <Domain name="bool" id="13875.ZTitleItalic.bool"/>
      </Property>
      <Property name="ZTitleOpacity" id="13875.ZTitleOpacity" number_of_elements="1">
        <Element index="0" value="1"/>
        <Domain name="range" id="13875.ZTitleOpacity.range"/>
      </Property>
      <Property name="ZTitleShadow" id="13875.ZTitleShadow" number_of_elements="1">
        <Element index="0" value="0"/>
        <Domain name="bool" id="13875.ZTitleShadow.bool"/>
      </Property>
    </Proxy>
    <Proxy group="misc" type="RepresentationAnimationHelper" id="14889" servers="16">
      <Property name="Source" id="14889.Source" number_of_elements="1">
        <Proxy value="14877"/>
      </Property>
    </Proxy>
    <Proxy group="representations" type="GeometryRepresentation" id="14090" servers="21">
      <Property name="DataAxesGrid" id="14090.DataAxesGrid" number_of_elements="1">
        <Proxy value="13884"/>
        <Domain name="proxy_list" id="14090.DataAxesGrid.proxy_list">
          <Proxy value="13884"/>
        </Domain>
      </Property>
      <Property name="Input" id="14090.Input" number_of_elements="1">
        <Proxy value="13896" output_port="0"/>
        <Domain name="input_array_cell" id="14090.Input.input_array_cell"/>
        <Domain name="input_array_point" id="14090.Input.input_array_point"/>
        <Domain name="input_type" id="14090.Input.input_type"/>
      </Property>
      <Property name="PolarAxes" id="14090.PolarAxes" number_of_elements="1">
        <Proxy value="13933"/>
        <Domain name="proxy_list" id="14090.PolarAxes.proxy_list">
          <Proxy value="13933"/>
        </Domain>
      </Property>
      <Property name="Representation" id="14090.Representation" number_of_elements="1">
        <Element index="0" value="Surface"/>
        <Domain name="list" id="14090.Representation.list">
          <String text="3D Glyphs"/>
          <String text="Feature Edges"/>
          <String text="Outline"/>
          <String text="Point Gaussian"/>
          <String text="Points"/>
          <String text="Surface"/>
          <String text="Surface With Edges"/>
          <String text="Wireframe"/>
        </Domain>
      </Property>
      <Property name="RepresentationTypesInfo" id="14090.RepresentationTypesInfo" number_of_elements="8">
        <Element index="0" value="3D Glyphs"/>
        <Element index="1" value="Feature Edges"/>
        <Element index="2" value="Outline"/>
        <Element index="3" value="Point Gaussian"/>
        <Element index="4" value="Points"/>
        <Element index="5" value="Surface"/>
        <Element index="6" value="Surface With Edges"/>
        <Element index="7" value="Wireframe"/>
      </Property>
      <Property name="Selection" id="14090.Selection">
        <Domain name="input_type" id="14090.Selection.input_type"/>
      </Property>
      <Property name="SelectionCellFieldDataArrayName" id="14090.SelectionCellFieldDataArrayName" number_of_elements="1">
        <Element index="0" value="STLSolidLabeling"/>
        <Domain name="array_list" id="14090.SelectionCellFieldDataArrayName.array_list">
          <String text="STLSolidLabeling"/>
        </Domain>
      </Property>
      <Property name="SelectionPointFieldDataArrayName" id="14090.SelectionPointFieldDataArrayName" number_of_elements="1">
        <Element index="0" value="vtkOriginalPointIds"/>
        <Domain name="array_list" id="14090.SelectionPointFieldDataArrayName.array_list"/>
      </Property>
      <Property name="SelectionVisibility" id="14090.SelectionVisibility" number_of_elements="1">
        <Element index="0" value="1"/>
        <Domain name="bool" id="14090.SelectionVisibility.bool"/>
      </Property>
      <Property name="Visibility" id="14090.Visibility" number_of_elements="1">
        <Element index="0" value="1"/>
        <Domain name="bool" id="14090.Visibility.bool"/>
      </Property>
      <Property name="Ambient" id="14090.Ambient" number_of_elements="1">
        <Element index="0" value="0"/>
        <Domain name="range" id="14090.Ambient.range"/>
      </Property>
      <Property name="AmbientColor" id="14090.AmbientColor" number_of_elements="3">
        <Element index="0" value="1"/>
        <Element index="1" value="0"/>
        <Element index="2" value="0"/>
        <Domain name="range" id="14090.AmbientColor.range"/>
      </Property>
      <Property name="BackfaceAmbientColor" id="14090.BackfaceAmbientColor" number_of_elements="3">
        <Element index="0" value="1"/>
        <Element index="1" value="1"/>
        <Element index="2" value="1"/>
        <Domain name="range" id="14090.BackfaceAmbientColor.range"/>
      </Property>
      <Property name="BackfaceDiffuseColor" id="14090.BackfaceDiffuseColor" number_of_elements="3">
        <Element index="0" value="1"/>
        <Element index="1" value="1"/>
        <Element index="2" value="1"/>
        <Domain name="range" id="14090.BackfaceDiffuseColor.range"/>
      </Property>
      <Property name="BackfaceOpacity" id="14090.BackfaceOpacity" number_of_elements="1">
        <Element index="0" value="1"/>
        <Domain name="range" id="14090.BackfaceOpacity.range"/>
      </Property>
      <Property name="BackfaceRepresentation" id="14090.BackfaceRepresentation" number_of_elements="1">
        <Element index="0" value="400"/>
        <Domain name="enum" id="14090.BackfaceRepresentation.enum">
          <Entry value="400" text="Follow Frontface"/>
          <Entry value="401" text="Cull Backface"/>
          <Entry value="402" text="Cull Frontface"/>
          <Entry value="0" text="Points"/>
          <Entry value="1" text="Wireframe"/>
          <Entry value="2" text="Surface"/>
          <Entry value="3" text="Surface With Edges"/>
        </Domain>
      </Property>
      <Property name="BaseColorTexture" id="14090.BaseColorTexture">
        <Domain name="groups" id="14090.BaseColorTexture.groups"/>
      </Property>
      <Property name="BlockColor" id="14090.BlockColor"/>
      <Property name="BlockColorsDistinctValues" id="14090.BlockColorsDistinctValues" number_of_elements="1">
        <Element index="0" value="12"/>
        <Domain name="range" id="14090.BlockColorsDistinctValues.range"/>
      </Property>
      <Property name="BlockOpacity" id="14090.BlockOpacity"/>
      <Property name="BlockVisibility" id="14090.BlockVisibility"/>
      <Property name="ColorArrayName" id="14090.ColorArrayName" number_of_elements="5">
        <Element index="0" value=""/>
        <Element index="1" value=""/>
        <Element index="2" value=""/>
        <Element index="3" value="0"/>
        <Element index="4" value=""/>
        <Domain name="array_list" id="14090.ColorArrayName.array_list">
          <String text="STLSolidLabeling"/>
        </Domain>
      </Property>
      <Property name="ColorByLODIndex" id="14090.ColorByLODIndex" number_of_elements="1">
        <Element index="0" value="0"/>
        <Domain name="bool" id="14090.ColorByLODIndex.bool"/>
      </Property>
      <Property name="CoordinateShiftScaleMethod" id="14090.CoordinateShiftScaleMethod" number_of_elements="1">
        <Element index="0" value="2"/>
        <Domain name="enum" id="14090.CoordinateShiftScaleMethod.enum">
          <Entry value="0" text="Disable"/>
          <Entry value="1" text="Auto Shift Scale"/>
          <Entry value="2" text="Always Auto Shift Scale"/>
          <Entry value="4" text="Auto Shift Only"/>
          <Entry value="5" text="Near Focal Plane Shift Scale"/>
          <Entry value="6" text="Focal Point Shift Scale"/>
        </Domain>
      </Property>
      <Property name="CustomShader" id="14090.CustomShader" number_of_elements="1">
        <Element index="0" value=" // This custom shader code define a gaussian blur&#xa; // Please take a look into vtkSMPointGaussianRepresentation.cxx&#xa; // for other custom shader examples&#xa; //VTK::Color::Impl&#xa;   float dist2 = dot(offsetVCVSOutput.xy,offsetVCVSOutput.xy);&#xa;   float gaussian = exp(-0.5*dist2);&#xa;   opacity = opacity*gaussian;&#xa;"/>
      </Property>
      <Property name="CustomTriangleScale" id="14090.CustomTriangleScale" number_of_elements="1">
        <Element index="0" value="3"/>
      </Property>
      <Property name="Diffuse" id="14090.Diffuse" number_of_elements="1">
        <Element index="0" value="1"/>
        <Domain name="range" id="14090.Diffuse.range"/>
      </Property>
      <Property name="DiffuseColor" id="14090.DiffuseColor" number_of_elements="3">
        <Element index="0" value="1"/>
        <Element index="1" value="0"/>
        <Element index="2" value="0"/>
        <Domain name="range" id="14090.DiffuseColor.range"/>
      </Property>
      <Property name="EdgeColor" id="14090.EdgeColor" number_of_elements="3">
        <Element index="0" value="0"/>
        <Element index="1" value="0"/>
        <Element index="2" value="0.5"/>
        <Domain name="range" id="14090.EdgeColor.range"/>
      </Property>
      <Property name="EdgeTint" id="14090.EdgeTint" number_of_elements="3">
        <Element index="0" value="1"/>
        <Element index="1" value="1"/>
        <Element index="2" value="1"/>
        <Domain name="range" id="14090.EdgeTint.range"/>
      </Property>
      <Property name="Emissive" id="14090.Emissive" number_of_elements="1">
        <Element index="0" value="0"/>
        <Domain name="bool" id="14090.Emissive.bool"/>
      </Property>
      <Property name="EmissiveFactor" id="14090.EmissiveFactor" number_of_elements="3">
        <Element index="0" value="1"/>
        <Element index="1" value="1"/>
        <Element index="2" value="1"/>
        <Domain name="range" id="14090.EmissiveFactor.range"/>
      </Property>
      <Property name="EmissiveTexture" id="14090.EmissiveTexture">
        <Domain name="groups" id="14090.EmissiveTexture.groups"/>
      </Property>
      <Property name="FlipTextures" id="14090.FlipTextures" number_of_elements="1">
        <Element index="0" value="0"/>
        <Domain name="bool" id="14090.FlipTextures.bool"/>
      </Property>
      <Property name="GaussianRadius" id="14090.GaussianRadius" number_of_elements="1">
        <Element index="0" value="0.00045010000467300416"/>
        <Domain name="range" id="14090.GaussianRadius.range"/>
      </Property>
      <Property name="GlyphTableIndexArray" id="14090.GlyphTableIndexArray" number_of_elements="1">
        <Element index="0" value="STLSolidLabeling"/>
        <Domain name="array_list" id="14090.GlyphTableIndexArray.array_list">
          <String text="None"/>
          <String text="STLSolidLabeling"/>
        </Domain>
      </Property>
      <Property name="GlyphType" id="14090.GlyphType" number_of_elements="1">
        <Proxy value="13944" output_port="0"/>
        <Domain name="input_type" id="14090.GlyphType.input_type"/>
        <Domain name="proxy_list" id="14090.GlyphType.proxy_list">
          <Proxy value="13944"/>
          <Proxy value="13955"/>
          <Proxy value="13966"/>
          <Proxy value="13977"/>
          <Proxy value="13988"/>
          <Proxy value="13999"/>
          <Proxy value="14010"/>
          <Proxy value="14021"/>
        </Domain>
      </Property>
      <Property name="InteractiveSelectionColor" id="14090.InteractiveSelectionColor" number_of_elements="3">
        <Element index="0" value="0.5"/>
        <Element index="1" value="0"/>
        <Element index="2" value="1"/>
        <Domain name="range" id="14090.InteractiveSelectionColor.range"/>
      </Property>
      <Property name="InterpolateScalarsBeforeMapping" id="14090.InterpolateScalarsBeforeMapping" number_of_elements="1">
        <Element index="0" value="1"/>
        <Domain name="bool" id="14090.InterpolateScalarsBeforeMapping.bool"/>
      </Property>
      <Property name="InterpolateTextures" id="14090.InterpolateTextures" number_of_elements="1">
        <Element index="0" value="0"/>
        <Domain name="bool" id="14090.InterpolateTextures.bool"/>
      </Property>
      <Property name="Interpolation" id="14090.Interpolation" number_of_elements="1">
        <Element index="0" value="1"/>
        <Domain name="enum" id="14090.Interpolation.enum">
          <Entry value="0" text="Flat"/>
          <Entry value="1" text="Gouraud"/>
          <Entry value="3" text="PBR"/>
        </Domain>
      </Property>
      <Property name="LODValues" id="14090.LODValues">
        <Domain name="scalar_range" id="14090.LODValues.scalar_range"/>
      </Property>
      <Property name="LineWidth" id="14090.LineWidth" number_of_elements="1">
        <Element index="0" value="1"/>
        <Domain name="range" id="14090.LineWidth.range"/>
      </Property>
      <Property name="LookupTable" id="14090.LookupTable">
        <Domain name="groups" id="14090.LookupTable.groups"/>
      </Property>
      <Property name="Luminosity" id="14090.Luminosity" number_of_elements="1">
        <Element index="0" value="0"/>
        <Domain name="range" id="14090.Luminosity.range"/>
      </Property>
      <Property name="MapScalars" id="14090.MapScalars" number_of_elements="1">
        <Element index="0" value="1"/>
        <Domain name="bool" id="14090.MapScalars.bool"/>
      </Property>
      <Property name="Masking" id="14090.Masking" number_of_elements="1">
        <Element index="0" value="0"/>
        <Domain name="bool" id="14090.Masking.bool"/>
      </Property>
      <Property name="MaterialTexture" id="14090.MaterialTexture">
        <Domain name="groups" id="14090.MaterialTexture.groups"/>
      </Property>
      <Property name="MeshVisibility" id="14090.MeshVisibility" number_of_elements="1">
        <Element index="0" value="0"/>
        <Domain name="bool" id="14090.MeshVisibility.bool"/>
      </Property>
      <Property name="Metallic" id="14090.Metallic" number_of_elements="1">
        <Element index="0" value="0"/>
        <Domain name="range" id="14090.Metallic.range"/>
      </Property>
      <Property name="MultiComponentsMapping" id="14090.MultiComponentsMapping" number_of_elements="1">
        <Element index="0" value="0"/>
        <Domain name="bool" id="14090.MultiComponentsMapping.bool"/>
      </Property>
      <Property name="NonlinearSubdivisionLevel" id="14090.NonlinearSubdivisionLevel" number_of_elements="1">
        <Element index="0" value="1"/>
        <Domain name="range" id="14090.NonlinearSubdivisionLevel.range"/>
      </Property>
      <Property name="NormalScale" id="14090.NormalScale" number_of_elements="1">
        <Element index="0" value="1"/>
        <Domain name="range" id="14090.NormalScale.range"/>
      </Property>
      <Property name="NormalTexture" id="14090.NormalTexture">
        <Domain name="groups" id="14090.NormalTexture.groups"/>
      </Property>
      <Property name="OSPRayMaterial" id="14090.OSPRayMaterial" number_of_elements="1">
        <Element index="0" value="None"/>
        <Domain name="string_list" id="14090.OSPRayMaterial.string_list">
          <String text="None"/>
          <String text="Checker_Alpha"/>
          <String text="Glass_Thick"/>
          <String text="Glass_Thin"/>
          <String text="Glass_Water"/>
          <String text="Metal_Aluminium_brushed"/>
          <String text="Metal_Aluminium_cast"/>
          <String text="Metal_Aluminium_dull"/>
          <String text="Metal_Aluminium_flat"/>
          <String text="Metal_Aluminium_mirror"/>
          <String text="Metal_Aluminium_normal"/>
          <String text="Metal_Brass_brushed"/>
          <String text="Metal_Brass_cast"/>
          <String text="Metal_Brass_dull"/>
          <String text="Metal_Brass_flat"/>
          <String text="Metal_Brass_mirror"/>
          <String text="Metal_Brass_normal"/>
          <String text="Metal_Chromium_brushed"/>
          <String text="Metal_Chromium_cast"/>
          <String text="Metal_Chromium_dull"/>
          <String text="Metal_Chromium_flat"/>
          <String text="Metal_Chromium_mirror"/>
          <String text="Metal_Chromium_normal"/>
          <String text="Metal_Copper_brushed"/>
          <String text="Metal_Copper_cast"/>
          <String text="Metal_Copper_dull"/>
          <String text="Metal_Copper_flat"/>
          <String text="Metal_Copper_mirror"/>
          <String text="Metal_Copper_normal"/>
          <String text="Metal_Diamond_Plate"/>
          <String text="Metal_Gold_brushed"/>
          <String text="Metal_Gold_cast"/>
          <String text="Metal_Gold_dull"/>
          <String text="Metal_Gold_flat"/>
          <String text="Metal_Gold_mirror"/>
          <String text="Metal_Gold_normal"/>
          <String text="Metal_Iron_brushed"/>
          <String text="Metal_Iron_cast"/>
          <String text="Metal_Iron_dull"/>
          <String text="Metal_Iron_flat"/>
          <String text="Metal_Iron_mirror"/>
          <String text="Metal_Iron_normal"/>
          <String text="Metal_Lead_brushed"/>
          <String text="Metal_Lead_cast"/>
          <String text="Metal_Lead_dull"/>
          <String text="Metal_Lead_flat"/>
          <String text="Metal_Lead_mirror"/>
          <String text="Metal_Lead_normal"/>
          <String text="Metal_Platinum_brushed"/>
          <String text="Metal_Platinum_cast"/>
          <String text="Metal_Platinum_dull"/>
          <String text="Metal_Platinum_flat"/>
          <String text="Metal_Platinum_mirror"/>
          <String text="Metal_Platinum_normal"/>
          <String text="Metal_Scratched"/>
          <String text="Metal_Silver_brushed"/>
          <String text="Metal_Silver_cast"/>
          <String text="Metal_Silver_dull"/>
          <String text="Metal_Silver_flat"/>
          <String text="Metal_Silver_mirror"/>
          <String text="Metal_Silver_normal"/>
          <String text="Metal_Stainless_Steel_brushed"/>
          <String text="Metal_Stainless_Steel_cast"/>
          <String text="Metal_Stainless_Steel_dull"/>
          <String text="Metal_Stainless_Steel_flat"/>
          <String text="Metal_Stainless_Steel_mirror"/>
          <String text="Metal_Stainless_Steel_normal"/>
          <String text="Metal_Titanium_brushed"/>
          <String text="Metal_Titanium_cast"/>
          <String text="Metal_Titanium_dull"/>
          <String text="Metal_Titanium_flat"/>
          <String text="Metal_Titanium_mirror"/>
          <String text="Metal_Titanium_normal"/>
          <String text="Metal_Tungsten_brushed"/>
          <String text="Metal_Tungsten_cast"/>
          <String text="Metal_Tungsten_dull"/>
          <String text="Metal_Tungsten_flat"/>
          <String text="Metal_Tungsten_normal"/>
          <String text="PBR_Asphalt"/>
          <String text="PBR_Brick_Wall_1"/>
          <String text="PBR_Brick_Wall_2"/>
          <String text="PBR_Camo_Dull"/>
          <String text="PBR_Camo_Mesh"/>
          <String text="PBR_Carbon_Fiber"/>
          <String text="PBR_Circuit_Board"/>
          <String text="PBR_Concrete_1"/>
          <String text="PBR_Concrete_2"/>
          <String text="PBR_Cork"/>
          <String text="PBR_Fabric_Camo"/>
          <String text="PBR_Fabric_Green"/>
          <String text="PBR_Fabric_Orange"/>
          <String text="PBR_Fabric_Tan"/>
          <String text="PBR_Grass"/>
          <String text="PBR_Ground_Dirt"/>
          <String text="PBR_Ground_Wet"/>
          <String text="PBR_Particle_Board"/>
          <String text="PBR_Plastic_Dark"/>
          <String text="PBR_Plastic_White"/>
          <String text="PBR_Sand"/>
          <String text="PBR_Silica_Phenolic"/>
          <String text="PBR_Snow"/>
          <String text="PBR_Solar_Panels"/>
          <String text="PBR_Water"/>
          <String text="Value Indexed"/>
        </Domain>
      </Property>
      <Property name="OSPRayScaleArray" id="14090.OSPRayScaleArray" number_of_elements="1">
        <Element index="0" value=""/>
        <Domain name="array_list" id="14090.OSPRayScaleArray.array_list"/>
      </Property>
      <Property name="OSPRayScaleFunction" id="14090.OSPRayScaleFunction" number_of_elements="1">
        <Proxy value="14032"/>
        <Domain name="groups" id="14090.OSPRayScaleFunction.groups"/>
        <Domain name="proxy_list" id="14090.OSPRayScaleFunction.proxy_list">
          <Proxy value="14032"/>
        </Domain>
      </Property>
      <Property name="OSPRayUseScaleArray" id="14090.OSPRayUseScaleArray" number_of_elements="1">
        <Element index="0" value="0"/>
        <Domain name="enum" id="14090.OSPRayUseScaleArray.enum">
          <Entry value="-1" text="All Exact"/>
          <Entry value="0" text="All Approximate"/>
          <Entry value="1" text="Each Scaled"/>
          <Entry value="2" text="Each Exact"/>
        </Domain>
      </Property>
      <Property name="OcclusionStrength" id="14090.OcclusionStrength" number_of_elements="1">
        <Element index="0" value="1"/>
        <Domain name="range" id="14090.OcclusionStrength.range"/>
      </Property>
      <Property name="Opacity" id="14090.Opacity" number_of_elements="1">
        <Element index="0" value="0.25"/>
        <Domain name="range" id="14090.Opacity.range"/>
      </Property>
      <Property name="OpacityArray" id="14090.OpacityArray" number_of_elements="5">
        <Element index="0" value=""/>
        <Element index="1" value=""/>
        <Element index="2" value=""/>
        <Element index="3" value=""/>
        <Element index="4" value=""/>
        <Domain name="array_list" id="14090.OpacityArray.array_list"/>
      </Property>
      <Property name="OpacityArrayComponent" id="14090.OpacityArrayComponent" number_of_elements="1">
        <Element index="0" value="0"/>
        <Domain name="comps" id="14090.OpacityArrayComponent.comps"/>
      </Property>
      <Property name="OpacityByArray" id="14090.OpacityByArray" number_of_elements="1">
        <Element index="0" value="0"/>
        <Domain name="bool" id="14090.OpacityByArray.bool"/>
      </Property>
      <Property name="OpacityTransferFunction" id="14090.OpacityTransferFunction" number_of_elements="1">
        <Proxy value="14033"/>
        <Domain name="proxy_list" id="14090.OpacityTransferFunction.proxy_list">
          <Proxy value="14033"/>
        </Domain>
      </Property>
      <Property name="Orient" id="14090.Orient" number_of_elements="1">
        <Element index="0" value="0"/>
        <Domain name="bool" id="14090.Orient.bool"/>
      </Property>
      <Property name="Orientation" id="14090.Orientation" number_of_elements="3">
        <Element index="0" value="0"/>
        <Element index="1" value="0"/>
        <Element index="2" value="0"/>
        <Domain name="range" id="14090.Orientation.range"/>
      </Property>
      <Property name="OrientationMode" id="14090.OrientationMode" number_of_elements="1">
        <Element index="0" value="0"/>
        <Domain name="enum" id="14090.OrientationMode.enum">
          <Entry value="0" text="Direction"/>
          <Entry value="1" text="Rotation"/>
          <Entry value="2" text="Quaternion"/>
        </Domain>
      </Property>
      <Property name="Origin" id="14090.Origin" number_of_elements="3">
        <Element index="0" value="0"/>
        <Element index="1" value="0"/>
        <Element index="2" value="0"/>
        <Domain name="range" id="14090.Origin.range"/>
      </Property>
      <Property name="Pickable" id="14090.Pickable" number_of_elements="1">
        <Element index="0" value="1"/>
        <Domain name="bool" id="14090.Pickable.bool"/>
      </Property>
      <Property name="PointSize" id="14090.PointSize" number_of_elements="1">
        <Element index="0" value="2"/>
        <Domain name="range" id="14090.PointSize.range"/>
      </Property>
      <Property name="Position" id="14090.Position" number_of_elements="3">
        <Element index="0" value="0"/>
        <Element index="1" value="0"/>
        <Element index="2" value="0"/>
        <Domain name="range" id="14090.Position.range"/>
      </Property>
      <Property name="RenderLinesAsTubes" id="14090.RenderLinesAsTubes" number_of_elements="1">
        <Element index="0" value="0"/>
        <Domain name="bool" id="14090.RenderLinesAsTubes.bool"/>
      </Property>
      <Property name="RenderPointsAsSpheres" id="14090.RenderPointsAsSpheres" number_of_elements="1">
        <Element index="0" value="0"/>
        <Domain name="bool" id="14090.RenderPointsAsSpheres.bool"/>
      </Property>
      <Property name="RepeatTextures" id="14090.RepeatTextures" number_of_elements="1">
        <Element index="0" value="1"/>
        <Domain name="bool" id="14090.RepeatTextures.bool"/>
      </Property>
      <Property name="Roughness" id="14090.Roughness" number_of_elements="1">
        <Element index="0" value="0.3"/>
        <Domain name="range" id="14090.Roughness.range"/>
      </Property>
      <Property name="Scale" id="14090.Scale" number_of_elements="3">
        <Element index="0" value="1"/>
        <Element index="1" value="1"/>
        <Element index="2" value="1"/>
        <Domain name="range" id="14090.Scale.range"/>
      </Property>
      <Property name="ScaleArrayComponent" id="14090.ScaleArrayComponent" number_of_elements="1">
        <Element index="0" value="0"/>
        <Domain name="comps" id="14090.ScaleArrayComponent.comps"/>
      </Property>
      <Property name="ScaleByArray" id="14090.ScaleByArray" number_of_elements="1">
        <Element index="0" value="0"/>
        <Domain name="bool" id="14090.ScaleByArray.bool"/>
      </Property>
      <Property name="ScaleFactor" id="14090.ScaleFactor" number_of_elements="1">
        <Element index="0" value="0.009002000093460083"/>
        <Domain name="bounds" id="14090.ScaleFactor.bounds"/>
        <Domain name="scalar_range" id="14090.ScaleFactor.scalar_range"/>
        <Domain name="vector_range" id="14090.ScaleFactor.vector_range"/>
      </Property>
      <Property name="ScaleMode" id="14090.ScaleMode" number_of_elements="1">
        <Element index="0" value="0"/>
        <Domain name="enum" id="14090.ScaleMode.enum">
          <Entry value="0" text="No Data Scaling Off"/>
          <Entry value="1" text="Magnitude"/>
          <Entry value="2" text="Vector Components"/>
        </Domain>
      </Property>
      <Property name="ScaleTransferFunction" id="14090.ScaleTransferFunction" number_of_elements="1">
        <Proxy value="14034"/>
        <Domain name="proxy_list" id="14090.ScaleTransferFunction.proxy_list">
          <Proxy value="14034"/>
        </Domain>
      </Property>
      <Property name="Scaling" id="14090.Scaling" number_of_elements="1">
        <Element index="0" value="0"/>
        <Domain name="bool" id="14090.Scaling.bool"/>
      </Property>
      <Property name="SeamlessU" id="14090.SeamlessU" number_of_elements="1">
        <Element index="0" value="0"/>
        <Domain name="bool" id="14090.SeamlessU.bool"/>
      </Property>
      <Property name="SeamlessV" id="14090.SeamlessV" number_of_elements="1">
        <Element index="0" value="0"/>
        <Domain name="bool" id="14090.SeamlessV.bool"/>
      </Property>
      <Property name="SelectMaskArray" id="14090.SelectMaskArray" number_of_elements="1">
        <Element index="0" value=""/>
      </Property>
      <Property name="SelectNormalArray" id="14090.SelectNormalArray" number_of_elements="1">
        <Element index="0" value="None"/>
        <Domain name="array_list" id="14090.SelectNormalArray.array_list">
          <String text="None"/>
        </Domain>
      </Property>
      <Property name="SelectOrientationVectors" id="14090.SelectOrientationVectors" number_of_elements="1">
        <Element index="0" value="None"/>
        <Domain name="array_list" id="14090.SelectOrientationVectors.array_list">
          <String text="None"/>
        </Domain>
      </Property>
      <Property name="SelectScaleArray" id="14090.SelectScaleArray" number_of_elements="1">
        <Element index="0" value="STLSolidLabeling"/>
        <Domain name="array_list" id="14090.SelectScaleArray.array_list">
          <String text="None"/>
          <String text="STLSolidLabeling"/>
        </Domain>
      </Property>
      <Property name="SelectTCoordArray" id="14090.SelectTCoordArray" number_of_elements="1">
        <Element index="0" value="None"/>
        <Domain name="array_list" id="14090.SelectTCoordArray.array_list">
          <String text="None"/>
        </Domain>
      </Property>
      <Property name="SelectTangentArray" id="14090.SelectTangentArray" number_of_elements="1">
        <Element index="0" value="None"/>
        <Domain name="array_list" id="14090.SelectTangentArray.array_list">
          <String text="None"/>
        </Domain>
      </Property>
      <Property name="SelectionCellLabelBold" id="14090.SelectionCellLabelBold" number_of_elements="1">
        <Element index="0" value="0"/>
        <Domain name="bool" id="14090.SelectionCellLabelBold.bool"/>
      </Property>
      <Property name="SelectionCellLabelColor" id="14090.SelectionCellLabelColor" number_of_elements="3">
        <Element index="0" value="0"/>
        <Element index="1" value="1"/>
        <Element index="2" value="0"/>
        <Domain name="range" id="14090.SelectionCellLabelColor.range"/>
      </Property>
      <Property name="SelectionCellLabelFontFamily" id="14090.SelectionCellLabelFontFamily" number_of_elements="1">
        <Element index="0" value="0"/>
        <Domain name="enum" id="14090.SelectionCellLabelFontFamily.enum">
          <Entry value="0" text="Arial"/>
          <Entry value="1" text="Courier"/>
          <Entry value="2" text="Times"/>
          <Entry value="4" text="File"/>
        </Domain>
      </Property>
      <Property name="SelectionCellLabelFontFile" id="14090.SelectionCellLabelFontFile" number_of_elements="1">
        <Element index="0" value=""/>
      </Property>
      <Property name="SelectionCellLabelFontSize" id="14090.SelectionCellLabelFontSize" number_of_elements="1">
        <Element index="0" value="18"/>
        <Domain name="range" id="14090.SelectionCellLabelFontSize.range"/>
      </Property>
      <Property name="SelectionCellLabelFormat" id="14090.SelectionCellLabelFormat" number_of_elements="1">
        <Element index="0" value=""/>
      </Property>
      <Property name="SelectionCellLabelItalic" id="14090.SelectionCellLabelItalic" number_of_elements="1">
        <Element index="0" value="0"/>
        <Domain name="bool" id="14090.SelectionCellLabelItalic.bool"/>
      </Property>
      <Property name="SelectionCellLabelJustification" id="14090.SelectionCellLabelJustification" number_of_elements="1">
        <Element index="0" value="0"/>
        <Domain name="enum" id="14090.SelectionCellLabelJustification.enum">
          <Entry value="0" text="Left"/>
          <Entry value="1" text="Center"/>
          <Entry value="2" text="Right"/>
        </Domain>
      </Property>
      <Property name="SelectionCellLabelOpacity" id="14090.SelectionCellLabelOpacity" number_of_elements="1">
        <Element index="0" value="1"/>
        <Domain name="range" id="14090.SelectionCellLabelOpacity.range"/>
      </Property>
      <Property name="SelectionCellLabelShadow" id="14090.SelectionCellLabelShadow" number_of_elements="1">
        <Element index="0" value="0"/>
        <Domain name="bool" id="14090.SelectionCellLabelShadow.bool"/>
      </Property>
      <Property name="SelectionCellLabelVisibility" id="14090.SelectionCellLabelVisibility" number_of_elements="1">
        <Element index="0" value="0"/>
        <Domain name="bool" id="14090.SelectionCellLabelVisibility.bool"/>
      </Property>
      <Property name="SelectionColor" id="14090.SelectionColor" number_of_elements="3">
        <Element index="0" value="1"/>
        <Element index="1" value="0"/>
        <Element index="2" value="1"/>
        <Domain name="range" id="14090.SelectionColor.range"/>
      </Property>
      <Property name="SelectionLineWidth" id="14090.SelectionLineWidth" number_of_elements="1">
        <Element index="0" value="2"/>
        <Domain name="range" id="14090.SelectionLineWidth.range"/>
      </Property>
      <Property name="SelectionMaximumNumberOfLabels" id="14090.SelectionMaximumNumberOfLabels" number_of_elements="1">
        <Element index="0" value="100"/>
        <Domain name="range" id="14090.SelectionMaximumNumberOfLabels.range"/>
      </Property>
      <Property name="SelectionOpacity" id="14090.SelectionOpacity" number_of_elements="1">
        <Element index="0" value="1"/>
        <Domain name="range" id="14090.SelectionOpacity.range"/>
      </Property>
      <Property name="SelectionPointLabelBold" id="14090.SelectionPointLabelBold" number_of_elements="1">
        <Element index="0" value="0"/>
        <Domain name="bool" id="14090.SelectionPointLabelBold.bool"/>
      </Property>
      <Property name="SelectionPointLabelColor" id="14090.SelectionPointLabelColor" number_of_elements="3">
        <Element index="0" value="1"/>
        <Element index="1" value="1"/>
        <Element index="2" value="0"/>
        <Domain name="range" id="14090.SelectionPointLabelColor.range"/>
      </Property>
      <Property name="SelectionPointLabelFontFamily" id="14090.SelectionPointLabelFontFamily" number_of_elements="1">
        <Element index="0" value="0"/>
        <Domain name="enum" id="14090.SelectionPointLabelFontFamily.enum">
          <Entry value="0" text="Arial"/>
          <Entry value="1" text="Courier"/>
          <Entry value="2" text="Times"/>
          <Entry value="4" text="File"/>
        </Domain>
      </Property>
      <Property name="SelectionPointLabelFontFile" id="14090.SelectionPointLabelFontFile" number_of_elements="1">
        <Element index="0" value=""/>
      </Property>
      <Property name="SelectionPointLabelFontSize" id="14090.SelectionPointLabelFontSize" number_of_elements="1">
        <Element index="0" value="18"/>
        <Domain name="range" id="14090.SelectionPointLabelFontSize.range"/>
      </Property>
      <Property name="SelectionPointLabelFormat" id="14090.SelectionPointLabelFormat" number_of_elements="1">
        <Element index="0" value=""/>
      </Property>
      <Property name="SelectionPointLabelItalic" id="14090.SelectionPointLabelItalic" number_of_elements="1">
        <Element index="0" value="0"/>
        <Domain name="bool" id="14090.SelectionPointLabelItalic.bool"/>
      </Property>
      <Property name="SelectionPointLabelJustification" id="14090.SelectionPointLabelJustification" number_of_elements="1">
        <Element index="0" value="0"/>
        <Domain name="enum" id="14090.SelectionPointLabelJustification.enum">
          <Entry value="0" text="Left"/>
          <Entry value="1" text="Center"/>
          <Entry value="2" text="Right"/>
        </Domain>
      </Property>
      <Property name="SelectionPointLabelOpacity" id="14090.SelectionPointLabelOpacity" number_of_elements="1">
        <Element index="0" value="1"/>
        <Domain name="range" id="14090.SelectionPointLabelOpacity.range"/>
      </Property>
      <Property name="SelectionPointLabelShadow" id="14090.SelectionPointLabelShadow" number_of_elements="1">
        <Element index="0" value="0"/>
        <Domain name="bool" id="14090.SelectionPointLabelShadow.bool"/>
      </Property>
      <Property name="SelectionPointLabelVisibility" id="14090.SelectionPointLabelVisibility" number_of_elements="1">
        <Element index="0" value="0"/>
        <Domain name="bool" id="14090.SelectionPointLabelVisibility.bool"/>
      </Property>
      <Property name="SelectionPointSize" id="14090.SelectionPointSize" number_of_elements="1">
        <Element index="0" value="5"/>
        <Domain name="range" id="14090.SelectionPointSize.range"/>
      </Property>
      <Property name="SelectionRepresentation" id="14090.SelectionRepresentation" number_of_elements="1">
        <Element index="0" value="1"/>
        <Domain name="enum" id="14090.SelectionRepresentation.enum">
          <Entry value="0" text="Points"/>
          <Entry value="1" text="Wireframe"/>
          <Entry value="2" text="Surface"/>
        </Domain>
      </Property>
      <Property name="SelectionUseOutline" id="14090.SelectionUseOutline" number_of_elements="1">
        <Element index="0" value="0"/>
        <Domain name="bool" id="14090.SelectionUseOutline.bool"/>
      </Property>
      <Property name="SetScaleArray" id="14090.SetScaleArray" number_of_elements="5">
        <Element index="0" value=""/>
        <Element index="1" value=""/>
        <Element index="2" value=""/>
        <Element index="3" value=""/>
        <Element index="4" value=""/>
        <Domain name="array_list" id="14090.SetScaleArray.array_list"/>
      </Property>
      <Property name="ShaderPreset" id="14090.ShaderPreset" number_of_elements="1">
        <Element index="0" value="1"/>
        <Domain name="enum" id="14090.ShaderPreset.enum">
          <Entry value="0" text="Gaussian Blur"/>
          <Entry value="1" text="Sphere"/>
          <Entry value="2" text="Black-edged circle"/>
          <Entry value="3" text="Plain circle"/>
          <Entry value="4" text="Triangle"/>
          <Entry value="5" text="Square Outline"/>
          <Entry value="6" text="Custom"/>
        </Domain>
      </Property>
      <Property name="ShaderReplacements" id="14090.ShaderReplacements" number_of_elements="1">
        <Element index="0" value=""/>
      </Property>
      <Property name="Specular" id="14090.Specular" number_of_elements="1">
        <Element index="0" value="0"/>
        <Domain name="range" id="14090.Specular.range"/>
      </Property>
      <Property name="SpecularColor" id="14090.SpecularColor" number_of_elements="3">
        <Element index="0" value="1"/>
        <Element index="1" value="1"/>
        <Element index="2" value="1"/>
        <Domain name="range" id="14090.SpecularColor.range"/>
      </Property>
      <Property name="SpecularPower" id="14090.SpecularPower" number_of_elements="1">
        <Element index="0" value="100"/>
        <Domain name="range" id="14090.SpecularPower.range"/>
      </Property>
      <Property name="StaticMode" id="14090.StaticMode" number_of_elements="1">
        <Element index="0" value="0"/>
        <Domain name="bool" id="14090.StaticMode.bool"/>
      </Property>
      <Property name="SuppressLOD" id="14090.SuppressLOD" number_of_elements="1">
        <Element index="0" value="0"/>
        <Domain name="bool" id="14090.SuppressLOD.bool"/>
      </Property>
      <Property name="Texture" id="14090.Texture">
        <Domain name="groups" id="14090.Texture.groups"/>
      </Property>
      <Property name="Triangulate" id="14090.Triangulate" number_of_elements="1">
        <Element index="0" value="0"/>
        <Domain name="bool" id="14090.Triangulate.bool"/>
      </Property>
      <Property name="UseCompositeGlyphTable" id="14090.UseCompositeGlyphTable" number_of_elements="1">
        <Element index="0" value="0"/>
        <Domain name="bool" id="14090.UseCompositeGlyphTable.bool"/>
      </Property>
      <Property name="UseDataPartitions" id="14090.UseDataPartitions" number_of_elements="1">
        <Element index="0" value="0"/>
        <Domain name="bool" id="14090.UseDataPartitions.bool"/>
      </Property>
      <Property name="UseGlyphCullingAndLOD" id="14090.UseGlyphCullingAndLOD" number_of_elements="1">
        <Element index="0" value="0"/>
        <Domain name="bool" id="14090.UseGlyphCullingAndLOD.bool"/>
      </Property>
      <Property name="UseGlyphTable" id="14090.UseGlyphTable" number_of_elements="1">
        <Element index="0" value="0"/>
        <Domain name="bool" id="14090.UseGlyphTable.bool"/>
      </Property>
      <Property name="UseMipmapTextures" id="14090.UseMipmapTextures" number_of_elements="1">
        <Element index="0" value="0"/>
        <Domain name="bool" id="14090.UseMipmapTextures.bool"/>
      </Property>
      <Property name="UseScaleFunction" id="14090.UseScaleFunction" number_of_elements="1">
        <Element index="0" value="1"/>
        <Domain name="bool" id="14090.UseScaleFunction.bool"/>
      </Property>
      <Property name="UseSeparateColorMap" id="14090.UseSeparateColorMap" number_of_elements="1">
        <Element index="0" value="0"/>
        <Domain name="bool" id="14090.UseSeparateColorMap.bool"/>
      </Property>
      <Property name="UseShaderReplacements" id="14090.UseShaderReplacements" number_of_elements="1">
        <Element index="0" value="0"/>
        <Domain name="bool" id="14090.UseShaderReplacements.bool"/>
      </Property>
      <Property name="UserTransform" id="14090.UserTransform" number_of_elements="16">
        <Element index="0" value="1"/>
        <Element index="1" value="0"/>
        <Element index="2" value="0"/>
        <Element index="3" value="0"/>
        <Element index="4" value="0"/>
        <Element index="5" value="1"/>
        <Element index="6" value="0"/>
        <Element index="7" value="0"/>
        <Element index="8" value="0"/>
        <Element index="9" value="0"/>
        <Element index="10" value="1"/>
        <Element index="11" value="0"/>
        <Element index="12" value="0"/>
        <Element index="13" value="0"/>
        <Element index="14" value="0"/>
        <Element index="15" value="1"/>
      </Property>
    </Proxy>
    <Proxy group="representations" type="GeometryRepresentation" id="14323" servers="21">
      <Property name="DataAxesGrid" id="14323.DataAxesGrid" number_of_elements="1">
        <Proxy value="14117"/>
        <Domain name="proxy_list" id="14323.DataAxesGrid.proxy_list">
          <Proxy value="14117"/>
        </Domain>
      </Property>
      <Property name="Input" id="14323.Input" number_of_elements="1">
        <Proxy value="14129" output_port="0"/>
        <Domain name="input_array_cell" id="14323.Input.input_array_cell"/>
        <Domain name="input_array_point" id="14323.Input.input_array_point"/>
        <Domain name="input_type" id="14323.Input.input_type"/>
      </Property>
      <Property name="PolarAxes" id="14323.PolarAxes" number_of_elements="1">
        <Proxy value="14166"/>
        <Domain name="proxy_list" id="14323.PolarAxes.proxy_list">
          <Proxy value="14166"/>
        </Domain>
      </Property>
      <Property name="Representation" id="14323.Representation" number_of_elements="1">
        <Element index="0" value="Feature Edges"/>
        <Domain name="list" id="14323.Representation.list">
          <String text="3D Glyphs"/>
          <String text="Feature Edges"/>
          <String text="Outline"/>
          <String text="Point Gaussian"/>
          <String text="Points"/>
          <String text="Surface"/>
          <String text="Surface With Edges"/>
          <String text="Wireframe"/>
        </Domain>
      </Property>
      <Property name="RepresentationTypesInfo" id="14323.RepresentationTypesInfo" number_of_elements="8">
        <Element index="0" value="3D Glyphs"/>
        <Element index="1" value="Feature Edges"/>
        <Element index="2" value="Outline"/>
        <Element index="3" value="Point Gaussian"/>
        <Element index="4" value="Points"/>
        <Element index="5" value="Surface"/>
        <Element index="6" value="Surface With Edges"/>
        <Element index="7" value="Wireframe"/>
      </Property>
      <Property name="Selection" id="14323.Selection">
        <Domain name="input_type" id="14323.Selection.input_type"/>
      </Property>
      <Property name="SelectionCellFieldDataArrayName" id="14323.SelectionCellFieldDataArrayName" number_of_elements="1">
        <Element index="0" value="STLSolidLabeling"/>
        <Domain name="array_list" id="14323.SelectionCellFieldDataArrayName.array_list">
          <String text="STLSolidLabeling"/>
        </Domain>
      </Property>
      <Property name="SelectionPointFieldDataArrayName" id="14323.SelectionPointFieldDataArrayName" number_of_elements="1">
        <Element index="0" value="vtkOriginalPointIds"/>
        <Domain name="array_list" id="14323.SelectionPointFieldDataArrayName.array_list"/>
      </Property>
      <Property name="SelectionVisibility" id="14323.SelectionVisibility" number_of_elements="1">
        <Element index="0" value="1"/>
        <Domain name="bool" id="14323.SelectionVisibility.bool"/>
      </Property>
      <Property name="Visibility" id="14323.Visibility" number_of_elements="1">
        <Element index="0" value="1"/>
        <Domain name="bool" id="14323.Visibility.bool"/>
      </Property>
      <Property name="Ambient" id="14323.Ambient" number_of_elements="1">
        <Element index="0" value="0"/>
        <Domain name="range" id="14323.Ambient.range"/>
      </Property>
      <Property name="AmbientColor" id="14323.AmbientColor" number_of_elements="3">
        <Element index="0" value="0"/>
        <Element index="1" value="0"/>
        <Element index="2" value="0"/>
        <Domain name="range" id="14323.AmbientColor.range"/>
      </Property>
      <Property name="BackfaceAmbientColor" id="14323.BackfaceAmbientColor" number_of_elements="3">
        <Element index="0" value="1"/>
        <Element index="1" value="1"/>
        <Element index="2" value="1"/>
        <Domain name="range" id="14323.BackfaceAmbientColor.range"/>
      </Property>
      <Property name="BackfaceDiffuseColor" id="14323.BackfaceDiffuseColor" number_of_elements="3">
        <Element index="0" value="1"/>
        <Element index="1" value="1"/>
        <Element index="2" value="1"/>
        <Domain name="range" id="14323.BackfaceDiffuseColor.range"/>
      </Property>
      <Property name="BackfaceOpacity" id="14323.BackfaceOpacity" number_of_elements="1">
        <Element index="0" value="1"/>
        <Domain name="range" id="14323.BackfaceOpacity.range"/>
      </Property>
      <Property name="BackfaceRepresentation" id="14323.BackfaceRepresentation" number_of_elements="1">
        <Element index="0" value="400"/>
        <Domain name="enum" id="14323.BackfaceRepresentation.enum">
          <Entry value="400" text="Follow Frontface"/>
          <Entry value="401" text="Cull Backface"/>
          <Entry value="402" text="Cull Frontface"/>
          <Entry value="0" text="Points"/>
          <Entry value="1" text="Wireframe"/>
          <Entry value="2" text="Surface"/>
          <Entry value="3" text="Surface With Edges"/>
        </Domain>
      </Property>
      <Property name="BaseColorTexture" id="14323.BaseColorTexture">
        <Domain name="groups" id="14323.BaseColorTexture.groups"/>
      </Property>
      <Property name="BlockColor" id="14323.BlockColor"/>
      <Property name="BlockColorsDistinctValues" id="14323.BlockColorsDistinctValues" number_of_elements="1">
        <Element index="0" value="12"/>
        <Domain name="range" id="14323.BlockColorsDistinctValues.range"/>
      </Property>
      <Property name="BlockOpacity" id="14323.BlockOpacity"/>
      <Property name="BlockVisibility" id="14323.BlockVisibility"/>
      <Property name="ColorArrayName" id="14323.ColorArrayName" number_of_elements="5">
        <Element index="0" value=""/>
        <Element index="1" value=""/>
        <Element index="2" value=""/>
        <Element index="3" value="0"/>
        <Element index="4" value=""/>
        <Domain name="array_list" id="14323.ColorArrayName.array_list">
          <String text="Edge Types"/>
          <String text="STLSolidLabeling"/>
          <String text="STLSolidLabeling"/>
        </Domain>
      </Property>
      <Property name="ColorByLODIndex" id="14323.ColorByLODIndex" number_of_elements="1">
        <Element index="0" value="0"/>
        <Domain name="bool" id="14323.ColorByLODIndex.bool"/>
      </Property>
      <Property name="CoordinateShiftScaleMethod" id="14323.CoordinateShiftScaleMethod" number_of_elements="1">
        <Element index="0" value="2"/>
        <Domain name="enum" id="14323.CoordinateShiftScaleMethod.enum">
          <Entry value="0" text="Disable"/>
          <Entry value="1" text="Auto Shift Scale"/>
          <Entry value="2" text="Always Auto Shift Scale"/>
          <Entry value="4" text="Auto Shift Only"/>
          <Entry value="5" text="Near Focal Plane Shift Scale"/>
          <Entry value="6" text="Focal Point Shift Scale"/>
        </Domain>
      </Property>
      <Property name="CustomShader" id="14323.CustomShader" number_of_elements="1">
        <Element index="0" value=" // This custom shader code define a gaussian blur&#xa; // Please take a look into vtkSMPointGaussianRepresentation.cxx&#xa; // for other custom shader examples&#xa; //VTK::Color::Impl&#xa;   float dist2 = dot(offsetVCVSOutput.xy,offsetVCVSOutput.xy);&#xa;   float gaussian = exp(-0.5*dist2);&#xa;   opacity = opacity*gaussian;&#xa;"/>
      </Property>
      <Property name="CustomTriangleScale" id="14323.CustomTriangleScale" number_of_elements="1">
        <Element index="0" value="3"/>
      </Property>
      <Property name="Diffuse" id="14323.Diffuse" number_of_elements="1">
        <Element index="0" value="1"/>
        <Domain name="range" id="14323.Diffuse.range"/>
      </Property>
      <Property name="DiffuseColor" id="14323.DiffuseColor" number_of_elements="3">
        <Element index="0" value="1"/>
        <Element index="1" value="1"/>
        <Element index="2" value="1"/>
        <Domain name="range" id="14323.DiffuseColor.range"/>
      </Property>
      <Property name="EdgeColor" id="14323.EdgeColor" number_of_elements="3">
        <Element index="0" value="0"/>
        <Element index="1" value="0"/>
        <Element index="2" value="0.5"/>
        <Domain name="range" id="14323.EdgeColor.range"/>
      </Property>
      <Property name="EdgeTint" id="14323.EdgeTint" number_of_elements="3">
        <Element index="0" value="1"/>
        <Element index="1" value="1"/>
        <Element index="2" value="1"/>
        <Domain name="range" id="14323.EdgeTint.range"/>
      </Property>
      <Property name="Emissive" id="14323.Emissive" number_of_elements="1">
        <Element index="0" value="0"/>
        <Domain name="bool" id="14323.Emissive.bool"/>
      </Property>
      <Property name="EmissiveFactor" id="14323.EmissiveFactor" number_of_elements="3">
        <Element index="0" value="1"/>
        <Element index="1" value="1"/>
        <Element index="2" value="1"/>
        <Domain name="range" id="14323.EmissiveFactor.range"/>
      </Property>
      <Property name="EmissiveTexture" id="14323.EmissiveTexture">
        <Domain name="groups" id="14323.EmissiveTexture.groups"/>
      </Property>
      <Property name="FlipTextures" id="14323.FlipTextures" number_of_elements="1">
        <Element index="0" value="0"/>
        <Domain name="bool" id="14323.FlipTextures.bool"/>
      </Property>
      <Property name="GaussianRadius" id="14323.GaussianRadius" number_of_elements="1">
        <Element index="0" value="0.000494105014950037"/>
        <Domain name="range" id="14323.GaussianRadius.range"/>
      </Property>
      <Property name="GlyphTableIndexArray" id="14323.GlyphTableIndexArray" number_of_elements="1">
        <Element index="0" value="STLSolidLabeling"/>
        <Domain name="array_list" id="14323.GlyphTableIndexArray.array_list">
          <String text="None"/>
          <String text="STLSolidLabeling"/>
        </Domain>
      </Property>
      <Property name="GlyphType" id="14323.GlyphType" number_of_elements="1">
        <Proxy value="14177" output_port="0"/>
        <Domain name="input_type" id="14323.GlyphType.input_type"/>
        <Domain name="proxy_list" id="14323.GlyphType.proxy_list">
          <Proxy value="14177"/>
          <Proxy value="14188"/>
          <Proxy value="14199"/>
          <Proxy value="14210"/>
          <Proxy value="14221"/>
          <Proxy value="14232"/>
          <Proxy value="14243"/>
          <Proxy value="14254"/>
        </Domain>
      </Property>
      <Property name="InteractiveSelectionColor" id="14323.InteractiveSelectionColor" number_of_elements="3">
        <Element index="0" value="0.5"/>
        <Element index="1" value="0"/>
        <Element index="2" value="1"/>
        <Domain name="range" id="14323.InteractiveSelectionColor.range"/>
      </Property>
      <Property name="InterpolateScalarsBeforeMapping" id="14323.InterpolateScalarsBeforeMapping" number_of_elements="1">
        <Element index="0" value="1"/>
        <Domain name="bool" id="14323.InterpolateScalarsBeforeMapping.bool"/>
      </Property>
      <Property name="InterpolateTextures" id="14323.InterpolateTextures" number_of_elements="1">
        <Element index="0" value="0"/>
        <Domain name="bool" id="14323.InterpolateTextures.bool"/>
      </Property>
      <Property name="Interpolation" id="14323.Interpolation" number_of_elements="1">
        <Element index="0" value="1"/>
        <Domain name="enum" id="14323.Interpolation.enum">
          <Entry value="0" text="Flat"/>
          <Entry value="1" text="Gouraud"/>
          <Entry value="3" text="PBR"/>
        </Domain>
      </Property>
      <Property name="LODValues" id="14323.LODValues">
        <Domain name="scalar_range" id="14323.LODValues.scalar_range"/>
      </Property>
      <Property name="LineWidth" id="14323.LineWidth" number_of_elements="1">
        <Element index="0" value="1"/>
        <Domain name="range" id="14323.LineWidth.range"/>
      </Property>
      <Property name="LookupTable" id="14323.LookupTable">
        <Domain name="groups" id="14323.LookupTable.groups"/>
      </Property>
      <Property name="Luminosity" id="14323.Luminosity" number_of_elements="1">
        <Element index="0" value="0"/>
        <Domain name="range" id="14323.Luminosity.range"/>
      </Property>
      <Property name="MapScalars" id="14323.MapScalars" number_of_elements="1">
        <Element index="0" value="1"/>
        <Domain name="bool" id="14323.MapScalars.bool"/>
      </Property>
      <Property name="Masking" id="14323.Masking" number_of_elements="1">
        <Element index="0" value="0"/>
        <Domain name="bool" id="14323.Masking.bool"/>
      </Property>
      <Property name="MaterialTexture" id="14323.MaterialTexture">
        <Domain name="groups" id="14323.MaterialTexture.groups"/>
      </Property>
      <Property name="MeshVisibility" id="14323.MeshVisibility" number_of_elements="1">
        <Element index="0" value="0"/>
        <Domain name="bool" id="14323.MeshVisibility.bool"/>
      </Property>
      <Property name="Metallic" id="14323.Metallic" number_of_elements="1">
        <Element index="0" value="0"/>
        <Domain name="range" id="14323.Metallic.range"/>
      </Property>
      <Property name="MultiComponentsMapping" id="14323.MultiComponentsMapping" number_of_elements="1">
        <Element index="0" value="0"/>
        <Domain name="bool" id="14323.MultiComponentsMapping.bool"/>
      </Property>
      <Property name="NonlinearSubdivisionLevel" id="14323.NonlinearSubdivisionLevel" number_of_elements="1">
        <Element index="0" value="1"/>
        <Domain name="range" id="14323.NonlinearSubdivisionLevel.range"/>
      </Property>
      <Property name="NormalScale" id="14323.NormalScale" number_of_elements="1">
        <Element index="0" value="1"/>
        <Domain name="range" id="14323.NormalScale.range"/>
      </Property>
      <Property name="NormalTexture" id="14323.NormalTexture">
        <Domain name="groups" id="14323.NormalTexture.groups"/>
      </Property>
      <Property name="OSPRayMaterial" id="14323.OSPRayMaterial" number_of_elements="1">
        <Element index="0" value="None"/>
        <Domain name="string_list" id="14323.OSPRayMaterial.string_list">
          <String text="None"/>
          <String text="Checker_Alpha"/>
          <String text="Glass_Thick"/>
          <String text="Glass_Thin"/>
          <String text="Glass_Water"/>
          <String text="Metal_Aluminium_brushed"/>
          <String text="Metal_Aluminium_cast"/>
          <String text="Metal_Aluminium_dull"/>
          <String text="Metal_Aluminium_flat"/>
          <String text="Metal_Aluminium_mirror"/>
          <String text="Metal_Aluminium_normal"/>
          <String text="Metal_Brass_brushed"/>
          <String text="Metal_Brass_cast"/>
          <String text="Metal_Brass_dull"/>
          <String text="Metal_Brass_flat"/>
          <String text="Metal_Brass_mirror"/>
          <String text="Metal_Brass_normal"/>
          <String text="Metal_Chromium_brushed"/>
          <String text="Metal_Chromium_cast"/>
          <String text="Metal_Chromium_dull"/>
          <String text="Metal_Chromium_flat"/>
          <String text="Metal_Chromium_mirror"/>
          <String text="Metal_Chromium_normal"/>
          <String text="Metal_Copper_brushed"/>
          <String text="Metal_Copper_cast"/>
          <String text="Metal_Copper_dull"/>
          <String text="Metal_Copper_flat"/>
          <String text="Metal_Copper_mirror"/>
          <String text="Metal_Copper_normal"/>
          <String text="Metal_Diamond_Plate"/>
          <String text="Metal_Gold_brushed"/>
          <String text="Metal_Gold_cast"/>
          <String text="Metal_Gold_dull"/>
          <String text="Metal_Gold_flat"/>
          <String text="Metal_Gold_mirror"/>
          <String text="Metal_Gold_normal"/>
          <String text="Metal_Iron_brushed"/>
          <String text="Metal_Iron_cast"/>
          <String text="Metal_Iron_dull"/>
          <String text="Metal_Iron_flat"/>
          <String text="Metal_Iron_mirror"/>
          <String text="Metal_Iron_normal"/>
          <String text="Metal_Lead_brushed"/>
          <String text="Metal_Lead_cast"/>
          <String text="Metal_Lead_dull"/>
          <String text="Metal_Lead_flat"/>
          <String text="Metal_Lead_mirror"/>
          <String text="Metal_Lead_normal"/>
          <String text="Metal_Platinum_brushed"/>
          <String text="Metal_Platinum_cast"/>
          <String text="Metal_Platinum_dull"/>
          <String text="Metal_Platinum_flat"/>
          <String text="Metal_Platinum_mirror"/>
          <String text="Metal_Platinum_normal"/>
          <String text="Metal_Scratched"/>
          <String text="Metal_Silver_brushed"/>
          <String text="Metal_Silver_cast"/>
          <String text="Metal_Silver_dull"/>
          <String text="Metal_Silver_flat"/>
          <String text="Metal_Silver_mirror"/>
          <String text="Metal_Silver_normal"/>
          <String text="Metal_Stainless_Steel_brushed"/>
          <String text="Metal_Stainless_Steel_cast"/>
          <String text="Metal_Stainless_Steel_dull"/>
          <String text="Metal_Stainless_Steel_flat"/>
          <String text="Metal_Stainless_Steel_mirror"/>
          <String text="Metal_Stainless_Steel_normal"/>
          <String text="Metal_Titanium_brushed"/>
          <String text="Metal_Titanium_cast"/>
          <String text="Metal_Titanium_dull"/>
          <String text="Metal_Titanium_flat"/>
          <String text="Metal_Titanium_mirror"/>
          <String text="Metal_Titanium_normal"/>
          <String text="Metal_Tungsten_brushed"/>
          <String text="Metal_Tungsten_cast"/>
          <String text="Metal_Tungsten_dull"/>
          <String text="Metal_Tungsten_flat"/>
          <String text="Metal_Tungsten_normal"/>
          <String text="PBR_Asphalt"/>
          <String text="PBR_Brick_Wall_1"/>
          <String text="PBR_Brick_Wall_2"/>
          <String text="PBR_Camo_Dull"/>
          <String text="PBR_Camo_Mesh"/>
          <String text="PBR_Carbon_Fiber"/>
          <String text="PBR_Circuit_Board"/>
          <String text="PBR_Concrete_1"/>
          <String text="PBR_Concrete_2"/>
          <String text="PBR_Cork"/>
          <String text="PBR_Fabric_Camo"/>
          <String text="PBR_Fabric_Green"/>
          <String text="PBR_Fabric_Orange"/>
          <String text="PBR_Fabric_Tan"/>
          <String text="PBR_Grass"/>
          <String text="PBR_Ground_Dirt"/>
          <String text="PBR_Ground_Wet"/>
          <String text="PBR_Particle_Board"/>
          <String text="PBR_Plastic_Dark"/>
          <String text="PBR_Plastic_White"/>
          <String text="PBR_Sand"/>
          <String text="PBR_Silica_Phenolic"/>
          <String text="PBR_Snow"/>
          <String text="PBR_Solar_Panels"/>
          <String text="PBR_Water"/>
          <String text="Value Indexed"/>
        </Domain>
      </Property>
      <Property name="OSPRayScaleArray" id="14323.OSPRayScaleArray" number_of_elements="1">
        <Element index="0" value=""/>
        <Domain name="array_list" id="14323.OSPRayScaleArray.array_list"/>
      </Property>
      <Property name="OSPRayScaleFunction" id="14323.OSPRayScaleFunction" number_of_elements="1">
        <Proxy value="14265"/>
        <Domain name="groups" id="14323.OSPRayScaleFunction.groups"/>
        <Domain name="proxy_list" id="14323.OSPRayScaleFunction.proxy_list">
          <Proxy value="14265"/>
        </Domain>
      </Property>
      <Property name="OSPRayUseScaleArray" id="14323.OSPRayUseScaleArray" number_of_elements="1">
        <Element index="0" value="0"/>
        <Domain name="enum" id="14323.OSPRayUseScaleArray.enum">
          <Entry value="-1" text="All Exact"/>
          <Entry value="0" text="All Approximate"/>
          <Entry value="1" text="Each Scaled"/>
          <Entry value="2" text="Each Exact"/>
        </Domain>
      </Property>
      <Property name="OcclusionStrength" id="14323.OcclusionStrength" number_of_elements="1">
        <Element index="0" value="1"/>
        <Domain name="range" id="14323.OcclusionStrength.range"/>
      </Property>
      <Property name="Opacity" id="14323.Opacity" number_of_elements="1">
        <Element index="0" value="1"/>
        <Domain name="range" id="14323.Opacity.range"/>
      </Property>
      <Property name="OpacityArray" id="14323.OpacityArray" number_of_elements="5">
        <Element index="0" value=""/>
        <Element index="1" value=""/>
        <Element index="2" value=""/>
        <Element index="3" value=""/>
        <Element index="4" value=""/>
        <Domain name="array_list" id="14323.OpacityArray.array_list"/>
      </Property>
      <Property name="OpacityArrayComponent" id="14323.OpacityArrayComponent" number_of_elements="1">
        <Element index="0" value="0"/>
        <Domain name="comps" id="14323.OpacityArrayComponent.comps"/>
      </Property>
      <Property name="OpacityByArray" id="14323.OpacityByArray" number_of_elements="1">
        <Element index="0" value="0"/>
        <Domain name="bool" id="14323.OpacityByArray.bool"/>
      </Property>
      <Property name="OpacityTransferFunction" id="14323.OpacityTransferFunction" number_of_elements="1">
        <Proxy value="14266"/>
        <Domain name="proxy_list" id="14323.OpacityTransferFunction.proxy_list">
          <Proxy value="14266"/>
        </Domain>
      </Property>
      <Property name="Orient" id="14323.Orient" number_of_elements="1">
        <Element index="0" value="0"/>
        <Domain name="bool" id="14323.Orient.bool"/>
      </Property>
      <Property name="Orientation" id="14323.Orientation" number_of_elements="3">
        <Element index="0" value="0"/>
        <Element index="1" value="0"/>
        <Element index="2" value="0"/>
        <Domain name="range" id="14323.Orientation.range"/>
      </Property>
      <Property name="OrientationMode" id="14323.OrientationMode" number_of_elements="1">
        <Element index="0" value="0"/>
        <Domain name="enum" id="14323.OrientationMode.enum">
          <Entry value="0" text="Direction"/>
          <Entry value="1" text="Rotation"/>
          <Entry value="2" text="Quaternion"/>
        </Domain>
      </Property>
      <Property name="Origin" id="14323.Origin" number_of_elements="3">
        <Element index="0" value="0"/>
        <Element index="1" value="0"/>
        <Element index="2" value="0"/>
        <Domain name="range" id="14323.Origin.range"/>
      </Property>
      <Property name="Pickable" id="14323.Pickable" number_of_elements="1">
        <Element index="0" value="1"/>
        <Domain name="bool" id="14323.Pickable.bool"/>
      </Property>
      <Property name="PointSize" id="14323.PointSize" number_of_elements="1">
        <Element index="0" value="2"/>
        <Domain name="range" id="14323.PointSize.range"/>
      </Property>
      <Property name="Position" id="14323.Position" number_of_elements="3">
        <Element index="0" value="0"/>
        <Element index="1" value="0"/>
        <Element index="2" value="0"/>
        <Domain name="range" id="14323.Position.range"/>
      </Property>
      <Property name="RenderLinesAsTubes" id="14323.RenderLinesAsTubes" number_of_elements="1">
        <Element index="0" value="0"/>
        <Domain name="bool" id="14323.RenderLinesAsTubes.bool"/>
      </Property>
      <Property name="RenderPointsAsSpheres" id="14323.RenderPointsAsSpheres" number_of_elements="1">
        <Element index="0" value="0"/>
        <Domain name="bool" id="14323.RenderPointsAsSpheres.bool"/>
      </Property>
      <Property name="RepeatTextures" id="14323.RepeatTextures" number_of_elements="1">
        <Element index="0" value="1"/>
        <Domain name="bool" id="14323.RepeatTextures.bool"/>
      </Property>
      <Property name="Roughness" id="14323.Roughness" number_of_elements="1">
        <Element index="0" value="0.3"/>
        <Domain name="range" id="14323.Roughness.range"/>
      </Property>
      <Property name="Scale" id="14323.Scale" number_of_elements="3">
        <Element index="0" value="1"/>
        <Element index="1" value="1"/>
        <Element index="2" value="1"/>
        <Domain name="range" id="14323.Scale.range"/>
      </Property>
      <Property name="ScaleArrayComponent" id="14323.ScaleArrayComponent" number_of_elements="1">
        <Element index="0" value="0"/>
        <Domain name="comps" id="14323.ScaleArrayComponent.comps"/>
      </Property>
      <Property name="ScaleByArray" id="14323.ScaleByArray" number_of_elements="1">
        <Element index="0" value="0"/>
        <Domain name="bool" id="14323.ScaleByArray.bool"/>
      </Property>
      <Property name="ScaleFactor" id="14323.ScaleFactor" number_of_elements="1">
        <Element index="0" value="0.00988210029900074"/>
        <Domain name="bounds" id="14323.ScaleFactor.bounds"/>
        <Domain name="scalar_range" id="14323.ScaleFactor.scalar_range"/>
        <Domain name="vector_range" id="14323.ScaleFactor.vector_range"/>
      </Property>
      <Property name="ScaleMode" id="14323.ScaleMode" number_of_elements="1">
        <Element index="0" value="0"/>
        <Domain name="enum" id="14323.ScaleMode.enum">
          <Entry value="0" text="No Data Scaling Off"/>
          <Entry value="1" text="Magnitude"/>
          <Entry value="2" text="Vector Components"/>
        </Domain>
      </Property>
      <Property name="ScaleTransferFunction" id="14323.ScaleTransferFunction" number_of_elements="1">
        <Proxy value="14267"/>
        <Domain name="proxy_list" id="14323.ScaleTransferFunction.proxy_list">
          <Proxy value="14267"/>
        </Domain>
      </Property>
      <Property name="Scaling" id="14323.Scaling" number_of_elements="1">
        <Element index="0" value="0"/>
        <Domain name="bool" id="14323.Scaling.bool"/>
      </Property>
      <Property name="SeamlessU" id="14323.SeamlessU" number_of_elements="1">
        <Element index="0" value="0"/>
        <Domain name="bool" id="14323.SeamlessU.bool"/>
      </Property>
      <Property name="SeamlessV" id="14323.SeamlessV" number_of_elements="1">
        <Element index="0" value="0"/>
        <Domain name="bool" id="14323.SeamlessV.bool"/>
      </Property>
      <Property name="SelectMaskArray" id="14323.SelectMaskArray" number_of_elements="1">
        <Element index="0" value=""/>
      </Property>
      <Property name="SelectNormalArray" id="14323.SelectNormalArray" number_of_elements="1">
        <Element index="0" value="None"/>
        <Domain name="array_list" id="14323.SelectNormalArray.array_list">
          <String text="None"/>
        </Domain>
      </Property>
      <Property name="SelectOrientationVectors" id="14323.SelectOrientationVectors" number_of_elements="1">
        <Element index="0" value="None"/>
        <Domain name="array_list" id="14323.SelectOrientationVectors.array_list">
          <String text="None"/>
        </Domain>
      </Property>
      <Property name="SelectScaleArray" id="14323.SelectScaleArray" number_of_elements="1">
        <Element index="0" value="STLSolidLabeling"/>
        <Domain name="array_list" id="14323.SelectScaleArray.array_list">
          <String text="None"/>
          <String text="STLSolidLabeling"/>
        </Domain>
      </Property>
      <Property name="SelectTCoordArray" id="14323.SelectTCoordArray" number_of_elements="1">
        <Element index="0" value="None"/>
        <Domain name="array_list" id="14323.SelectTCoordArray.array_list">
          <String text="None"/>
        </Domain>
      </Property>
      <Property name="SelectTangentArray" id="14323.SelectTangentArray" number_of_elements="1">
        <Element index="0" value="None"/>
        <Domain name="array_list" id="14323.SelectTangentArray.array_list">
          <String text="None"/>
        </Domain>
      </Property>
      <Property name="SelectionCellLabelBold" id="14323.SelectionCellLabelBold" number_of_elements="1">
        <Element index="0" value="0"/>
        <Domain name="bool" id="14323.SelectionCellLabelBold.bool"/>
      </Property>
      <Property name="SelectionCellLabelColor" id="14323.SelectionCellLabelColor" number_of_elements="3">
        <Element index="0" value="0"/>
        <Element index="1" value="1"/>
        <Element index="2" value="0"/>
        <Domain name="range" id="14323.SelectionCellLabelColor.range"/>
      </Property>
      <Property name="SelectionCellLabelFontFamily" id="14323.SelectionCellLabelFontFamily" number_of_elements="1">
        <Element index="0" value="0"/>
        <Domain name="enum" id="14323.SelectionCellLabelFontFamily.enum">
          <Entry value="0" text="Arial"/>
          <Entry value="1" text="Courier"/>
          <Entry value="2" text="Times"/>
          <Entry value="4" text="File"/>
        </Domain>
      </Property>
      <Property name="SelectionCellLabelFontFile" id="14323.SelectionCellLabelFontFile" number_of_elements="1">
        <Element index="0" value=""/>
      </Property>
      <Property name="SelectionCellLabelFontSize" id="14323.SelectionCellLabelFontSize" number_of_elements="1">
        <Element index="0" value="18"/>
        <Domain name="range" id="14323.SelectionCellLabelFontSize.range"/>
      </Property>
      <Property name="SelectionCellLabelFormat" id="14323.SelectionCellLabelFormat" number_of_elements="1">
        <Element index="0" value=""/>
      </Property>
      <Property name="SelectionCellLabelItalic" id="14323.SelectionCellLabelItalic" number_of_elements="1">
        <Element index="0" value="0"/>
        <Domain name="bool" id="14323.SelectionCellLabelItalic.bool"/>
      </Property>
      <Property name="SelectionCellLabelJustification" id="14323.SelectionCellLabelJustification" number_of_elements="1">
        <Element index="0" value="0"/>
        <Domain name="enum" id="14323.SelectionCellLabelJustification.enum">
          <Entry value="0" text="Left"/>
          <Entry value="1" text="Center"/>
          <Entry value="2" text="Right"/>
        </Domain>
      </Property>
      <Property name="SelectionCellLabelOpacity" id="14323.SelectionCellLabelOpacity" number_of_elements="1">
        <Element index="0" value="1"/>
        <Domain name="range" id="14323.SelectionCellLabelOpacity.range"/>
      </Property>
      <Property name="SelectionCellLabelShadow" id="14323.SelectionCellLabelShadow" number_of_elements="1">
        <Element index="0" value="0"/>
        <Domain name="bool" id="14323.SelectionCellLabelShadow.bool"/>
      </Property>
      <Property name="SelectionCellLabelVisibility" id="14323.SelectionCellLabelVisibility" number_of_elements="1">
        <Element index="0" value="0"/>
        <Domain name="bool" id="14323.SelectionCellLabelVisibility.bool"/>
      </Property>
      <Property name="SelectionColor" id="14323.SelectionColor" number_of_elements="3">
        <Element index="0" value="1"/>
        <Element index="1" value="0"/>
        <Element index="2" value="1"/>
        <Domain name="range" id="14323.SelectionColor.range"/>
      </Property>
      <Property name="SelectionLineWidth" id="14323.SelectionLineWidth" number_of_elements="1">
        <Element index="0" value="2"/>
        <Domain name="range" id="14323.SelectionLineWidth.range"/>
      </Property>
      <Property name="SelectionMaximumNumberOfLabels" id="14323.SelectionMaximumNumberOfLabels" number_of_elements="1">
        <Element index="0" value="100"/>
        <Domain name="range" id="14323.SelectionMaximumNumberOfLabels.range"/>
      </Property>
      <Property name="SelectionOpacity" id="14323.SelectionOpacity" number_of_elements="1">
        <Element index="0" value="1"/>
        <Domain name="range" id="14323.SelectionOpacity.range"/>
      </Property>
      <Property name="SelectionPointLabelBold" id="14323.SelectionPointLabelBold" number_of_elements="1">
        <Element index="0" value="0"/>
        <Domain name="bool" id="14323.SelectionPointLabelBold.bool"/>
      </Property>
      <Property name="SelectionPointLabelColor" id="14323.SelectionPointLabelColor" number_of_elements="3">
        <Element index="0" value="1"/>
        <Element index="1" value="1"/>
        <Element index="2" value="0"/>
        <Domain name="range" id="14323.SelectionPointLabelColor.range"/>
      </Property>
      <Property name="SelectionPointLabelFontFamily" id="14323.SelectionPointLabelFontFamily" number_of_elements="1">
        <Element index="0" value="0"/>
        <Domain name="enum" id="14323.SelectionPointLabelFontFamily.enum">
          <Entry value="0" text="Arial"/>
          <Entry value="1" text="Courier"/>
          <Entry value="2" text="Times"/>
          <Entry value="4" text="File"/>
        </Domain>
      </Property>
      <Property name="SelectionPointLabelFontFile" id="14323.SelectionPointLabelFontFile" number_of_elements="1">
        <Element index="0" value=""/>
      </Property>
      <Property name="SelectionPointLabelFontSize" id="14323.SelectionPointLabelFontSize" number_of_elements="1">
        <Element index="0" value="18"/>
        <Domain name="range" id="14323.SelectionPointLabelFontSize.range"/>
      </Property>
      <Property name="SelectionPointLabelFormat" id="14323.SelectionPointLabelFormat" number_of_elements="1">
        <Element index="0" value=""/>
      </Property>
      <Property name="SelectionPointLabelItalic" id="14323.SelectionPointLabelItalic" number_of_elements="1">
        <Element index="0" value="0"/>
        <Domain name="bool" id="14323.SelectionPointLabelItalic.bool"/>
      </Property>
      <Property name="SelectionPointLabelJustification" id="14323.SelectionPointLabelJustification" number_of_elements="1">
        <Element index="0" value="0"/>
        <Domain name="enum" id="14323.SelectionPointLabelJustification.enum">
          <Entry value="0" text="Left"/>
          <Entry value="1" text="Center"/>
          <Entry value="2" text="Right"/>
        </Domain>
      </Property>
      <Property name="SelectionPointLabelOpacity" id="14323.SelectionPointLabelOpacity" number_of_elements="1">
        <Element index="0" value="1"/>
        <Domain name="range" id="14323.SelectionPointLabelOpacity.range"/>
      </Property>
      <Property name="SelectionPointLabelShadow" id="14323.SelectionPointLabelShadow" number_of_elements="1">
        <Element index="0" value="0"/>
        <Domain name="bool" id="14323.SelectionPointLabelShadow.bool"/>
      </Property>
      <Property name="SelectionPointLabelVisibility" id="14323.SelectionPointLabelVisibility" number_of_elements="1">
        <Element index="0" value="0"/>
        <Domain name="bool" id="14323.SelectionPointLabelVisibility.bool"/>
      </Property>
      <Property name="SelectionPointSize" id="14323.SelectionPointSize" number_of_elements="1">
        <Element index="0" value="5"/>
        <Domain name="range" id="14323.SelectionPointSize.range"/>
      </Property>
      <Property name="SelectionRepresentation" id="14323.SelectionRepresentation" number_of_elements="1">
        <Element index="0" value="1"/>
        <Domain name="enum" id="14323.SelectionRepresentation.enum">
          <Entry value="0" text="Points"/>
          <Entry value="1" text="Wireframe"/>
          <Entry value="2" text="Surface"/>
        </Domain>
      </Property>
      <Property name="SelectionUseOutline" id="14323.SelectionUseOutline" number_of_elements="1">
        <Element index="0" value="0"/>
        <Domain name="bool" id="14323.SelectionUseOutline.bool"/>
      </Property>
      <Property name="SetScaleArray" id="14323.SetScaleArray" number_of_elements="5">
        <Element index="0" value=""/>
        <Element index="1" value=""/>
        <Element index="2" value=""/>
        <Element index="3" value=""/>
        <Element index="4" value=""/>
        <Domain name="array_list" id="14323.SetScaleArray.array_list"/>
      </Property>
      <Property name="ShaderPreset" id="14323.ShaderPreset" number_of_elements="1">
        <Element index="0" value="1"/>
        <Domain name="enum" id="14323.ShaderPreset.enum">
          <Entry value="0" text="Gaussian Blur"/>
          <Entry value="1" text="Sphere"/>
          <Entry value="2" text="Black-edged circle"/>
          <Entry value="3" text="Plain circle"/>
          <Entry value="4" text="Triangle"/>
          <Entry value="5" text="Square Outline"/>
          <Entry value="6" text="Custom"/>
        </Domain>
      </Property>
      <Property name="ShaderReplacements" id="14323.ShaderReplacements" number_of_elements="1">
        <Element index="0" value=""/>
      </Property>
      <Property name="Specular" id="14323.Specular" number_of_elements="1">
        <Element index="0" value="0"/>
        <Domain name="range" id="14323.Specular.range"/>
      </Property>
      <Property name="SpecularColor" id="14323.SpecularColor" number_of_elements="3">
        <Element index="0" value="1"/>
        <Element index="1" value="1"/>
        <Element index="2" value="1"/>
        <Domain name="range" id="14323.SpecularColor.range"/>
      </Property>
      <Property name="SpecularPower" id="14323.SpecularPower" number_of_elements="1">
        <Element index="0" value="100"/>
        <Domain name="range" id="14323.SpecularPower.range"/>
      </Property>
      <Property name="StaticMode" id="14323.StaticMode" number_of_elements="1">
        <Element index="0" value="0"/>
        <Domain name="bool" id="14323.StaticMode.bool"/>
      </Property>
      <Property name="SuppressLOD" id="14323.SuppressLOD" number_of_elements="1">
        <Element index="0" value="0"/>
        <Domain name="bool" id="14323.SuppressLOD.bool"/>
      </Property>
      <Property name="Texture" id="14323.Texture">
        <Domain name="groups" id="14323.Texture.groups"/>
      </Property>
      <Property name="Triangulate" id="14323.Triangulate" number_of_elements="1">
        <Element index="0" value="0"/>
        <Domain name="bool" id="14323.Triangulate.bool"/>
      </Property>
      <Property name="UseCompositeGlyphTable" id="14323.UseCompositeGlyphTable" number_of_elements="1">
        <Element index="0" value="0"/>
        <Domain name="bool" id="14323.UseCompositeGlyphTable.bool"/>
      </Property>
      <Property name="UseDataPartitions" id="14323.UseDataPartitions" number_of_elements="1">
        <Element index="0" value="0"/>
        <Domain name="bool" id="14323.UseDataPartitions.bool"/>
      </Property>
      <Property name="UseGlyphCullingAndLOD" id="14323.UseGlyphCullingAndLOD" number_of_elements="1">
        <Element index="0" value="0"/>
        <Domain name="bool" id="14323.UseGlyphCullingAndLOD.bool"/>
      </Property>
      <Property name="UseGlyphTable" id="14323.UseGlyphTable" number_of_elements="1">
        <Element index="0" value="0"/>
        <Domain name="bool" id="14323.UseGlyphTable.bool"/>
      </Property>
      <Property name="UseMipmapTextures" id="14323.UseMipmapTextures" number_of_elements="1">
        <Element index="0" value="0"/>
        <Domain name="bool" id="14323.UseMipmapTextures.bool"/>
      </Property>
      <Property name="UseScaleFunction" id="14323.UseScaleFunction" number_of_elements="1">
        <Element index="0" value="1"/>
        <Domain name="bool" id="14323.UseScaleFunction.bool"/>
      </Property>
      <Property name="UseSeparateColorMap" id="14323.UseSeparateColorMap" number_of_elements="1">
        <Element index="0" value="0"/>
        <Domain name="bool" id="14323.UseSeparateColorMap.bool"/>
      </Property>
      <Property name="UseShaderReplacements" id="14323.UseShaderReplacements" number_of_elements="1">
        <Element index="0" value="0"/>
        <Domain name="bool" id="14323.UseShaderReplacements.bool"/>
      </Property>
      <Property name="UserTransform" id="14323.UserTransform" number_of_elements="16">
        <Element index="0" value="1"/>
        <Element index="1" value="0"/>
        <Element index="2" value="0"/>
        <Element index="3" value="0"/>
        <Element index="4" value="0"/>
        <Element index="5" value="1"/>
        <Element index="6" value="0"/>
        <Element index="7" value="0"/>
        <Element index="8" value="0"/>
        <Element index="9" value="0"/>
        <Element index="10" value="1"/>
        <Element index="11" value="0"/>
        <Element index="12" value="0"/>
        <Element index="13" value="0"/>
        <Element index="14" value="0"/>
        <Element index="15" value="1"/>
      </Property>
    </Proxy>
    <Proxy group="representations" type="GeometryRepresentation" id="14548" servers="21">
      <Property name="DataAxesGrid" id="14548.DataAxesGrid" number_of_elements="1">
        <Proxy value="14342"/>
        <Domain name="proxy_list" id="14548.DataAxesGrid.proxy_list">
          <Proxy value="14342"/>
        </Domain>
      </Property>
      <Property name="Input" id="14548.Input" number_of_elements="1">
        <Proxy value="14354" output_port="0"/>
        <Domain name="input_array_cell" id="14548.Input.input_array_cell"/>
        <Domain name="input_array_point" id="14548.Input.input_array_point"/>
        <Domain name="input_type" id="14548.Input.input_type"/>
      </Property>
      <Property name="PolarAxes" id="14548.PolarAxes" number_of_elements="1">
        <Proxy value="14391"/>
        <Domain name="proxy_list" id="14548.PolarAxes.proxy_list">
          <Proxy value="14391"/>
        </Domain>
      </Property>
      <Property name="Representation" id="14548.Representation" number_of_elements="1">
        <Element index="0" value="Surface"/>
        <Domain name="list" id="14548.Representation.list">
          <String text="3D Glyphs"/>
          <String text="Feature Edges"/>
          <String text="Outline"/>
          <String text="Point Gaussian"/>
          <String text="Points"/>
          <String text="Surface"/>
          <String text="Surface With Edges"/>
          <String text="Wireframe"/>
        </Domain>
      </Property>
      <Property name="RepresentationTypesInfo" id="14548.RepresentationTypesInfo" number_of_elements="8">
        <Element index="0" value="3D Glyphs"/>
        <Element index="1" value="Feature Edges"/>
        <Element index="2" value="Outline"/>
        <Element index="3" value="Point Gaussian"/>
        <Element index="4" value="Points"/>
        <Element index="5" value="Surface"/>
        <Element index="6" value="Surface With Edges"/>
        <Element index="7" value="Wireframe"/>
      </Property>
      <Property name="Selection" id="14548.Selection">
        <Domain name="input_type" id="14548.Selection.input_type"/>
      </Property>
      <Property name="SelectionCellFieldDataArrayName" id="14548.SelectionCellFieldDataArrayName" number_of_elements="1">
        <Element index="0" value="STLSolidLabeling"/>
        <Domain name="array_list" id="14548.SelectionCellFieldDataArrayName.array_list">
          <String text="STLSolidLabeling"/>
        </Domain>
      </Property>
      <Property name="SelectionPointFieldDataArrayName" id="14548.SelectionPointFieldDataArrayName" number_of_elements="1">
        <Element index="0" value="vtkOriginalPointIds"/>
        <Domain name="array_list" id="14548.SelectionPointFieldDataArrayName.array_list"/>
      </Property>
      <Property name="SelectionVisibility" id="14548.SelectionVisibility" number_of_elements="1">
        <Element index="0" value="1"/>
        <Domain name="bool" id="14548.SelectionVisibility.bool"/>
      </Property>
      <Property name="Visibility" id="14548.Visibility" number_of_elements="1">
        <Element index="0" value="0"/>
        <Domain name="bool" id="14548.Visibility.bool"/>
      </Property>
      <Property name="Ambient" id="14548.Ambient" number_of_elements="1">
        <Element index="0" value="0"/>
        <Domain name="range" id="14548.Ambient.range"/>
      </Property>
      <Property name="AmbientColor" id="14548.AmbientColor" number_of_elements="3">
        <Element index="0" value="0"/>
        <Element index="1" value="0"/>
        <Element index="2" value="0"/>
        <Domain name="range" id="14548.AmbientColor.range"/>
      </Property>
      <Property name="BackfaceAmbientColor" id="14548.BackfaceAmbientColor" number_of_elements="3">
        <Element index="0" value="1"/>
        <Element index="1" value="1"/>
        <Element index="2" value="1"/>
        <Domain name="range" id="14548.BackfaceAmbientColor.range"/>
      </Property>
      <Property name="BackfaceDiffuseColor" id="14548.BackfaceDiffuseColor" number_of_elements="3">
        <Element index="0" value="1"/>
        <Element index="1" value="1"/>
        <Element index="2" value="1"/>
        <Domain name="range" id="14548.BackfaceDiffuseColor.range"/>
      </Property>
      <Property name="BackfaceOpacity" id="14548.BackfaceOpacity" number_of_elements="1">
        <Element index="0" value="1"/>
        <Domain name="range" id="14548.BackfaceOpacity.range"/>
      </Property>
      <Property name="BackfaceRepresentation" id="14548.BackfaceRepresentation" number_of_elements="1">
        <Element index="0" value="400"/>
        <Domain name="enum" id="14548.BackfaceRepresentation.enum">
          <Entry value="400" text="Follow Frontface"/>
          <Entry value="401" text="Cull Backface"/>
          <Entry value="402" text="Cull Frontface"/>
          <Entry value="0" text="Points"/>
          <Entry value="1" text="Wireframe"/>
          <Entry value="2" text="Surface"/>
          <Entry value="3" text="Surface With Edges"/>
        </Domain>
      </Property>
      <Property name="BaseColorTexture" id="14548.BaseColorTexture">
        <Domain name="groups" id="14548.BaseColorTexture.groups"/>
      </Property>
      <Property name="BlockColor" id="14548.BlockColor"/>
      <Property name="BlockColorsDistinctValues" id="14548.BlockColorsDistinctValues" number_of_elements="1">
        <Element index="0" value="12"/>
        <Domain name="range" id="14548.BlockColorsDistinctValues.range"/>
      </Property>
      <Property name="BlockOpacity" id="14548.BlockOpacity"/>
      <Property name="BlockVisibility" id="14548.BlockVisibility"/>
      <Property name="ColorArrayName" id="14548.ColorArrayName" number_of_elements="5">
        <Element index="0" value=""/>
        <Element index="1" value=""/>
        <Element index="2" value=""/>
        <Element index="3" value="1"/>
        <Element index="4" value="STLSolidLabeling"/>
        <Domain name="array_list" id="14548.ColorArrayName.array_list">
          <String text="STLSolidLabeling"/>
        </Domain>
      </Property>
      <Property name="ColorByLODIndex" id="14548.ColorByLODIndex" number_of_elements="1">
        <Element index="0" value="0"/>
        <Domain name="bool" id="14548.ColorByLODIndex.bool"/>
      </Property>
      <Property name="CoordinateShiftScaleMethod" id="14548.CoordinateShiftScaleMethod" number_of_elements="1">
        <Element index="0" value="2"/>
        <Domain name="enum" id="14548.CoordinateShiftScaleMethod.enum">
          <Entry value="0" text="Disable"/>
          <Entry value="1" text="Auto Shift Scale"/>
          <Entry value="2" text="Always Auto Shift Scale"/>
          <Entry value="4" text="Auto Shift Only"/>
          <Entry value="5" text="Near Focal Plane Shift Scale"/>
          <Entry value="6" text="Focal Point Shift Scale"/>
        </Domain>
      </Property>
      <Property name="CustomShader" id="14548.CustomShader" number_of_elements="1">
        <Element index="0" value=" // This custom shader code define a gaussian blur&#xa; // Please take a look into vtkSMPointGaussianRepresentation.cxx&#xa; // for other custom shader examples&#xa; //VTK::Color::Impl&#xa;   float dist2 = dot(offsetVCVSOutput.xy,offsetVCVSOutput.xy);&#xa;   float gaussian = exp(-0.5*dist2);&#xa;   opacity = opacity*gaussian;&#xa;"/>
      </Property>
      <Property name="CustomTriangleScale" id="14548.CustomTriangleScale" number_of_elements="1">
        <Element index="0" value="3"/>
      </Property>
      <Property name="Diffuse" id="14548.Diffuse" number_of_elements="1">
        <Element index="0" value="1"/>
        <Domain name="range" id="14548.Diffuse.range"/>
      </Property>
      <Property name="DiffuseColor" id="14548.DiffuseColor" number_of_elements="3">
        <Element index="0" value="1"/>
        <Element index="1" value="1"/>
        <Element index="2" value="1"/>
        <Domain name="range" id="14548.DiffuseColor.range"/>
      </Property>
      <Property name="EdgeColor" id="14548.EdgeColor" number_of_elements="3">
        <Element index="0" value="0"/>
        <Element index="1" value="0"/>
        <Element index="2" value="0.5"/>
        <Domain name="range" id="14548.EdgeColor.range"/>
      </Property>
      <Property name="EdgeTint" id="14548.EdgeTint" number_of_elements="3">
        <Element index="0" value="1"/>
        <Element index="1" value="1"/>
        <Element index="2" value="1"/>
        <Domain name="range" id="14548.EdgeTint.range"/>
      </Property>
      <Property name="Emissive" id="14548.Emissive" number_of_elements="1">
        <Element index="0" value="0"/>
        <Domain name="bool" id="14548.Emissive.bool"/>
      </Property>
      <Property name="EmissiveFactor" id="14548.EmissiveFactor" number_of_elements="3">
        <Element index="0" value="1"/>
        <Element index="1" value="1"/>
        <Element index="2" value="1"/>
        <Domain name="range" id="14548.EmissiveFactor.range"/>
      </Property>
      <Property name="EmissiveTexture" id="14548.EmissiveTexture">
        <Domain name="groups" id="14548.EmissiveTexture.groups"/>
      </Property>
      <Property name="FlipTextures" id="14548.FlipTextures" number_of_elements="1">
        <Element index="0" value="0"/>
        <Domain name="bool" id="14548.FlipTextures.bool"/>
      </Property>
      <Property name="GaussianRadius" id="14548.GaussianRadius" number_of_elements="1">
        <Element index="0" value="0.4501007461547852"/>
        <Domain name="range" id="14548.GaussianRadius.range"/>
      </Property>
      <Property name="GlyphTableIndexArray" id="14548.GlyphTableIndexArray" number_of_elements="1">
        <Element index="0" value="STLSolidLabeling"/>
        <Domain name="array_list" id="14548.GlyphTableIndexArray.array_list">
          <String text="None"/>
          <String text="STLSolidLabeling"/>
        </Domain>
      </Property>
      <Property name="GlyphType" id="14548.GlyphType" number_of_elements="1">
        <Proxy value="14402" output_port="0"/>
        <Domain name="input_type" id="14548.GlyphType.input_type"/>
        <Domain name="proxy_list" id="14548.GlyphType.proxy_list">
          <Proxy value="14402"/>
          <Proxy value="14413"/>
          <Proxy value="14424"/>
          <Proxy value="14435"/>
          <Proxy value="14446"/>
          <Proxy value="14457"/>
          <Proxy value="14468"/>
          <Proxy value="14479"/>
        </Domain>
      </Property>
      <Property name="InteractiveSelectionColor" id="14548.InteractiveSelectionColor" number_of_elements="3">
        <Element index="0" value="0.5"/>
        <Element index="1" value="0"/>
        <Element index="2" value="1"/>
        <Domain name="range" id="14548.InteractiveSelectionColor.range"/>
      </Property>
      <Property name="InterpolateScalarsBeforeMapping" id="14548.InterpolateScalarsBeforeMapping" number_of_elements="1">
        <Element index="0" value="1"/>
        <Domain name="bool" id="14548.InterpolateScalarsBeforeMapping.bool"/>
      </Property>
      <Property name="InterpolateTextures" id="14548.InterpolateTextures" number_of_elements="1">
        <Element index="0" value="0"/>
        <Domain name="bool" id="14548.InterpolateTextures.bool"/>
      </Property>
      <Property name="Interpolation" id="14548.Interpolation" number_of_elements="1">
        <Element index="0" value="1"/>
        <Domain name="enum" id="14548.Interpolation.enum">
          <Entry value="0" text="Flat"/>
          <Entry value="1" text="Gouraud"/>
          <Entry value="3" text="PBR"/>
        </Domain>
      </Property>
      <Property name="LODValues" id="14548.LODValues">
        <Domain name="scalar_range" id="14548.LODValues.scalar_range"/>
      </Property>
      <Property name="LineWidth" id="14548.LineWidth" number_of_elements="1">
        <Element index="0" value="1"/>
        <Domain name="range" id="14548.LineWidth.range"/>
      </Property>
      <Property name="LookupTable" id="14548.LookupTable" number_of_elements="1">
        <Proxy value="14102"/>
        <Domain name="groups" id="14548.LookupTable.groups"/>
      </Property>
      <Property name="Luminosity" id="14548.Luminosity" number_of_elements="1">
        <Element index="0" value="0"/>
        <Domain name="range" id="14548.Luminosity.range"/>
      </Property>
      <Property name="MapScalars" id="14548.MapScalars" number_of_elements="1">
        <Element index="0" value="1"/>
        <Domain name="bool" id="14548.MapScalars.bool"/>
      </Property>
      <Property name="Masking" id="14548.Masking" number_of_elements="1">
        <Element index="0" value="0"/>
        <Domain name="bool" id="14548.Masking.bool"/>
      </Property>
      <Property name="MaterialTexture" id="14548.MaterialTexture">
        <Domain name="groups" id="14548.MaterialTexture.groups"/>
      </Property>
      <Property name="MeshVisibility" id="14548.MeshVisibility" number_of_elements="1">
        <Element index="0" value="0"/>
        <Domain name="bool" id="14548.MeshVisibility.bool"/>
      </Property>
      <Property name="Metallic" id="14548.Metallic" number_of_elements="1">
        <Element index="0" value="0"/>
        <Domain name="range" id="14548.Metallic.range"/>
      </Property>
      <Property name="MultiComponentsMapping" id="14548.MultiComponentsMapping" number_of_elements="1">
        <Element index="0" value="0"/>
        <Domain name="bool" id="14548.MultiComponentsMapping.bool"/>
      </Property>
      <Property name="NonlinearSubdivisionLevel" id="14548.NonlinearSubdivisionLevel" number_of_elements="1">
        <Element index="0" value="1"/>
        <Domain name="range" id="14548.NonlinearSubdivisionLevel.range"/>
      </Property>
      <Property name="NormalScale" id="14548.NormalScale" number_of_elements="1">
        <Element index="0" value="1"/>
        <Domain name="range" id="14548.NormalScale.range"/>
      </Property>
      <Property name="NormalTexture" id="14548.NormalTexture">
        <Domain name="groups" id="14548.NormalTexture.groups"/>
      </Property>
      <Property name="OSPRayMaterial" id="14548.OSPRayMaterial" number_of_elements="1">
        <Element index="0" value="None"/>
        <Domain name="string_list" id="14548.OSPRayMaterial.string_list">
          <String text="None"/>
          <String text="Checker_Alpha"/>
          <String text="Glass_Thick"/>
          <String text="Glass_Thin"/>
          <String text="Glass_Water"/>
          <String text="Metal_Aluminium_brushed"/>
          <String text="Metal_Aluminium_cast"/>
          <String text="Metal_Aluminium_dull"/>
          <String text="Metal_Aluminium_flat"/>
          <String text="Metal_Aluminium_mirror"/>
          <String text="Metal_Aluminium_normal"/>
          <String text="Metal_Brass_brushed"/>
          <String text="Metal_Brass_cast"/>
          <String text="Metal_Brass_dull"/>
          <String text="Metal_Brass_flat"/>
          <String text="Metal_Brass_mirror"/>
          <String text="Metal_Brass_normal"/>
          <String text="Metal_Chromium_brushed"/>
          <String text="Metal_Chromium_cast"/>
          <String text="Metal_Chromium_dull"/>
          <String text="Metal_Chromium_flat"/>
          <String text="Metal_Chromium_mirror"/>
          <String text="Metal_Chromium_normal"/>
          <String text="Metal_Copper_brushed"/>
          <String text="Metal_Copper_cast"/>
          <String text="Metal_Copper_dull"/>
          <String text="Metal_Copper_flat"/>
          <String text="Metal_Copper_mirror"/>
          <String text="Metal_Copper_normal"/>
          <String text="Metal_Diamond_Plate"/>
          <String text="Metal_Gold_brushed"/>
          <String text="Metal_Gold_cast"/>
          <String text="Metal_Gold_dull"/>
          <String text="Metal_Gold_flat"/>
          <String text="Metal_Gold_mirror"/>
          <String text="Metal_Gold_normal"/>
          <String text="Metal_Iron_brushed"/>
          <String text="Metal_Iron_cast"/>
          <String text="Metal_Iron_dull"/>
          <String text="Metal_Iron_flat"/>
          <String text="Metal_Iron_mirror"/>
          <String text="Metal_Iron_normal"/>
          <String text="Metal_Lead_brushed"/>
          <String text="Metal_Lead_cast"/>
          <String text="Metal_Lead_dull"/>
          <String text="Metal_Lead_flat"/>
          <String text="Metal_Lead_mirror"/>
          <String text="Metal_Lead_normal"/>
          <String text="Metal_Platinum_brushed"/>
          <String text="Metal_Platinum_cast"/>
          <String text="Metal_Platinum_dull"/>
          <String text="Metal_Platinum_flat"/>
          <String text="Metal_Platinum_mirror"/>
          <String text="Metal_Platinum_normal"/>
          <String text="Metal_Scratched"/>
          <String text="Metal_Silver_brushed"/>
          <String text="Metal_Silver_cast"/>
          <String text="Metal_Silver_dull"/>
          <String text="Metal_Silver_flat"/>
          <String text="Metal_Silver_mirror"/>
          <String text="Metal_Silver_normal"/>
          <String text="Metal_Stainless_Steel_brushed"/>
          <String text="Metal_Stainless_Steel_cast"/>
          <String text="Metal_Stainless_Steel_dull"/>
          <String text="Metal_Stainless_Steel_flat"/>
          <String text="Metal_Stainless_Steel_mirror"/>
          <String text="Metal_Stainless_Steel_normal"/>
          <String text="Metal_Titanium_brushed"/>
          <String text="Metal_Titanium_cast"/>
          <String text="Metal_Titanium_dull"/>
          <String text="Metal_Titanium_flat"/>
          <String text="Metal_Titanium_mirror"/>
          <String text="Metal_Titanium_normal"/>
          <String text="Metal_Tungsten_brushed"/>
          <String text="Metal_Tungsten_cast"/>
          <String text="Metal_Tungsten_dull"/>
          <String text="Metal_Tungsten_flat"/>
          <String text="Metal_Tungsten_normal"/>
          <String text="PBR_Asphalt"/>
          <String text="PBR_Brick_Wall_1"/>
          <String text="PBR_Brick_Wall_2"/>
          <String text="PBR_Camo_Dull"/>
          <String text="PBR_Camo_Mesh"/>
          <String text="PBR_Carbon_Fiber"/>
          <String text="PBR_Circuit_Board"/>
          <String text="PBR_Concrete_1"/>
          <String text="PBR_Concrete_2"/>
          <String text="PBR_Cork"/>
          <String text="PBR_Fabric_Camo"/>
          <String text="PBR_Fabric_Green"/>
          <String text="PBR_Fabric_Orange"/>
          <String text="PBR_Fabric_Tan"/>
          <String text="PBR_Grass"/>
          <String text="PBR_Ground_Dirt"/>
          <String text="PBR_Ground_Wet"/>
          <String text="PBR_Particle_Board"/>
          <String text="PBR_Plastic_Dark"/>
          <String text="PBR_Plastic_White"/>
          <String text="PBR_Sand"/>
          <String text="PBR_Silica_Phenolic"/>
          <String text="PBR_Snow"/>
          <String text="PBR_Solar_Panels"/>
          <String text="PBR_Water"/>
          <String text="Value Indexed"/>
        </Domain>
      </Property>
      <Property name="OSPRayScaleArray" id="14548.OSPRayScaleArray" number_of_elements="1">
        <Element index="0" value=""/>
        <Domain name="array_list" id="14548.OSPRayScaleArray.array_list"/>
      </Property>
      <Property name="OSPRayScaleFunction" id="14548.OSPRayScaleFunction" number_of_elements="1">
        <Proxy value="14490"/>
        <Domain name="groups" id="14548.OSPRayScaleFunction.groups"/>
        <Domain name="proxy_list" id="14548.OSPRayScaleFunction.proxy_list">
          <Proxy value="14490"/>
        </Domain>
      </Property>
      <Property name="OSPRayUseScaleArray" id="14548.OSPRayUseScaleArray" number_of_elements="1">
        <Element index="0" value="0"/>
        <Domain name="enum" id="14548.OSPRayUseScaleArray.enum">
          <Entry value="-1" text="All Exact"/>
          <Entry value="0" text="All Approximate"/>
          <Entry value="1" text="Each Scaled"/>
          <Entry value="2" text="Each Exact"/>
        </Domain>
      </Property>
      <Property name="OcclusionStrength" id="14548.OcclusionStrength" number_of_elements="1">
        <Element index="0" value="1"/>
        <Domain name="range" id="14548.OcclusionStrength.range"/>
      </Property>
      <Property name="Opacity" id="14548.Opacity" number_of_elements="1">
        <Element index="0" value="1"/>
        <Domain name="range" id="14548.Opacity.range"/>
      </Property>
      <Property name="OpacityArray" id="14548.OpacityArray" number_of_elements="5">
        <Element index="0" value=""/>
        <Element index="1" value=""/>
        <Element index="2" value=""/>
        <Element index="3" value=""/>
        <Element index="4" value=""/>
        <Domain name="array_list" id="14548.OpacityArray.array_list"/>
      </Property>
      <Property name="OpacityArrayComponent" id="14548.OpacityArrayComponent" number_of_elements="1">
        <Element index="0" value="0"/>
        <Domain name="comps" id="14548.OpacityArrayComponent.comps"/>
      </Property>
      <Property name="OpacityByArray" id="14548.OpacityByArray" number_of_elements="1">
        <Element index="0" value="0"/>
        <Domain name="bool" id="14548.OpacityByArray.bool"/>
      </Property>
      <Property name="OpacityTransferFunction" id="14548.OpacityTransferFunction" number_of_elements="1">
        <Proxy value="14491"/>
        <Domain name="proxy_list" id="14548.OpacityTransferFunction.proxy_list">
          <Proxy value="14491"/>
        </Domain>
      </Property>
      <Property name="Orient" id="14548.Orient" number_of_elements="1">
        <Element index="0" value="0"/>
        <Domain name="bool" id="14548.Orient.bool"/>
      </Property>
      <Property name="Orientation" id="14548.Orientation" number_of_elements="3">
        <Element index="0" value="0"/>
        <Element index="1" value="0"/>
        <Element index="2" value="0"/>
        <Domain name="range" id="14548.Orientation.range"/>
      </Property>
      <Property name="OrientationMode" id="14548.OrientationMode" number_of_elements="1">
        <Element index="0" value="0"/>
        <Domain name="enum" id="14548.OrientationMode.enum">
          <Entry value="0" text="Direction"/>
          <Entry value="1" text="Rotation"/>
          <Entry value="2" text="Quaternion"/>
        </Domain>
      </Property>
      <Property name="Origin" id="14548.Origin" number_of_elements="3">
        <Element index="0" value="0"/>
        <Element index="1" value="0"/>
        <Element index="2" value="0"/>
        <Domain name="range" id="14548.Origin.range"/>
      </Property>
      <Property name="Pickable" id="14548.Pickable" number_of_elements="1">
        <Element index="0" value="1"/>
        <Domain name="bool" id="14548.Pickable.bool"/>
      </Property>
      <Property name="PointSize" id="14548.PointSize" number_of_elements="1">
        <Element index="0" value="2"/>
        <Domain name="range" id="14548.PointSize.range"/>
      </Property>
      <Property name="Position" id="14548.Position" number_of_elements="3">
        <Element index="0" value="0"/>
        <Element index="1" value="0"/>
        <Element index="2" value="0"/>
        <Domain name="range" id="14548.Position.range"/>
      </Property>
      <Property name="RenderLinesAsTubes" id="14548.RenderLinesAsTubes" number_of_elements="1">
        <Element index="0" value="0"/>
        <Domain name="bool" id="14548.RenderLinesAsTubes.bool"/>
      </Property>
      <Property name="RenderPointsAsSpheres" id="14548.RenderPointsAsSpheres" number_of_elements="1">
        <Element index="0" value="0"/>
        <Domain name="bool" id="14548.RenderPointsAsSpheres.bool"/>
      </Property>
      <Property name="RepeatTextures" id="14548.RepeatTextures" number_of_elements="1">
        <Element index="0" value="1"/>
        <Domain name="bool" id="14548.RepeatTextures.bool"/>
      </Property>
      <Property name="Roughness" id="14548.Roughness" number_of_elements="1">
        <Element index="0" value="0.3"/>
        <Domain name="range" id="14548.Roughness.range"/>
      </Property>
      <Property name="Scale" id="14548.Scale" number_of_elements="3">
        <Element index="0" value="1"/>
        <Element index="1" value="1"/>
        <Element index="2" value="1"/>
        <Domain name="range" id="14548.Scale.range"/>
      </Property>
      <Property name="ScaleArrayComponent" id="14548.ScaleArrayComponent" number_of_elements="1">
        <Element index="0" value="0"/>
        <Domain name="comps" id="14548.ScaleArrayComponent.comps"/>
      </Property>
      <Property name="ScaleByArray" id="14548.ScaleByArray" number_of_elements="1">
        <Element index="0" value="0"/>
        <Domain name="bool" id="14548.ScaleByArray.bool"/>
      </Property>
      <Property name="ScaleFactor" id="14548.ScaleFactor" number_of_elements="1">
        <Element index="0" value="9.002014923095704"/>
        <Domain name="bounds" id="14548.ScaleFactor.bounds"/>
        <Domain name="scalar_range" id="14548.ScaleFactor.scalar_range"/>
        <Domain name="vector_range" id="14548.ScaleFactor.vector_range"/>
      </Property>
      <Property name="ScaleMode" id="14548.ScaleMode" number_of_elements="1">
        <Element index="0" value="0"/>
        <Domain name="enum" id="14548.ScaleMode.enum">
          <Entry value="0" text="No Data Scaling Off"/>
          <Entry value="1" text="Magnitude"/>
          <Entry value="2" text="Vector Components"/>
        </Domain>
      </Property>
      <Property name="ScaleTransferFunction" id="14548.ScaleTransferFunction" number_of_elements="1">
        <Proxy value="14492"/>
        <Domain name="proxy_list" id="14548.ScaleTransferFunction.proxy_list">
          <Proxy value="14492"/>
        </Domain>
      </Property>
      <Property name="Scaling" id="14548.Scaling" number_of_elements="1">
        <Element index="0" value="0"/>
        <Domain name="bool" id="14548.Scaling.bool"/>
      </Property>
      <Property name="SeamlessU" id="14548.SeamlessU" number_of_elements="1">
        <Element index="0" value="0"/>
        <Domain name="bool" id="14548.SeamlessU.bool"/>
      </Property>
      <Property name="SeamlessV" id="14548.SeamlessV" number_of_elements="1">
        <Element index="0" value="0"/>
        <Domain name="bool" id="14548.SeamlessV.bool"/>
      </Property>
      <Property name="SelectMaskArray" id="14548.SelectMaskArray" number_of_elements="1">
        <Element index="0" value=""/>
      </Property>
      <Property name="SelectNormalArray" id="14548.SelectNormalArray" number_of_elements="1">
        <Element index="0" value="None"/>
        <Domain name="array_list" id="14548.SelectNormalArray.array_list">
          <String text="None"/>
        </Domain>
      </Property>
      <Property name="SelectOrientationVectors" id="14548.SelectOrientationVectors" number_of_elements="1">
        <Element index="0" value="None"/>
        <Domain name="array_list" id="14548.SelectOrientationVectors.array_list">
          <String text="None"/>
        </Domain>
      </Property>
      <Property name="SelectScaleArray" id="14548.SelectScaleArray" number_of_elements="1">
        <Element index="0" value="STLSolidLabeling"/>
        <Domain name="array_list" id="14548.SelectScaleArray.array_list">
          <String text="None"/>
          <String text="STLSolidLabeling"/>
        </Domain>
      </Property>
      <Property name="SelectTCoordArray" id="14548.SelectTCoordArray" number_of_elements="1">
        <Element index="0" value="None"/>
        <Domain name="array_list" id="14548.SelectTCoordArray.array_list">
          <String text="None"/>
        </Domain>
      </Property>
      <Property name="SelectTangentArray" id="14548.SelectTangentArray" number_of_elements="1">
        <Element index="0" value="None"/>
        <Domain name="array_list" id="14548.SelectTangentArray.array_list">
          <String text="None"/>
        </Domain>
      </Property>
      <Property name="SelectionCellLabelBold" id="14548.SelectionCellLabelBold" number_of_elements="1">
        <Element index="0" value="0"/>
        <Domain name="bool" id="14548.SelectionCellLabelBold.bool"/>
      </Property>
      <Property name="SelectionCellLabelColor" id="14548.SelectionCellLabelColor" number_of_elements="3">
        <Element index="0" value="0"/>
        <Element index="1" value="1"/>
        <Element index="2" value="0"/>
        <Domain name="range" id="14548.SelectionCellLabelColor.range"/>
      </Property>
      <Property name="SelectionCellLabelFontFamily" id="14548.SelectionCellLabelFontFamily" number_of_elements="1">
        <Element index="0" value="0"/>
        <Domain name="enum" id="14548.SelectionCellLabelFontFamily.enum">
          <Entry value="0" text="Arial"/>
          <Entry value="1" text="Courier"/>
          <Entry value="2" text="Times"/>
          <Entry value="4" text="File"/>
        </Domain>
      </Property>
      <Property name="SelectionCellLabelFontFile" id="14548.SelectionCellLabelFontFile" number_of_elements="1">
        <Element index="0" value=""/>
      </Property>
      <Property name="SelectionCellLabelFontSize" id="14548.SelectionCellLabelFontSize" number_of_elements="1">
        <Element index="0" value="18"/>
        <Domain name="range" id="14548.SelectionCellLabelFontSize.range"/>
      </Property>
      <Property name="SelectionCellLabelFormat" id="14548.SelectionCellLabelFormat" number_of_elements="1">
        <Element index="0" value=""/>
      </Property>
      <Property name="SelectionCellLabelItalic" id="14548.SelectionCellLabelItalic" number_of_elements="1">
        <Element index="0" value="0"/>
        <Domain name="bool" id="14548.SelectionCellLabelItalic.bool"/>
      </Property>
      <Property name="SelectionCellLabelJustification" id="14548.SelectionCellLabelJustification" number_of_elements="1">
        <Element index="0" value="0"/>
        <Domain name="enum" id="14548.SelectionCellLabelJustification.enum">
          <Entry value="0" text="Left"/>
          <Entry value="1" text="Center"/>
          <Entry value="2" text="Right"/>
        </Domain>
      </Property>
      <Property name="SelectionCellLabelOpacity" id="14548.SelectionCellLabelOpacity" number_of_elements="1">
        <Element index="0" value="1"/>
        <Domain name="range" id="14548.SelectionCellLabelOpacity.range"/>
      </Property>
      <Property name="SelectionCellLabelShadow" id="14548.SelectionCellLabelShadow" number_of_elements="1">
        <Element index="0" value="0"/>
        <Domain name="bool" id="14548.SelectionCellLabelShadow.bool"/>
      </Property>
      <Property name="SelectionCellLabelVisibility" id="14548.SelectionCellLabelVisibility" number_of_elements="1">
        <Element index="0" value="0"/>
        <Domain name="bool" id="14548.SelectionCellLabelVisibility.bool"/>
      </Property>
      <Property name="SelectionColor" id="14548.SelectionColor" number_of_elements="3">
        <Element index="0" value="1"/>
        <Element index="1" value="0"/>
        <Element index="2" value="1"/>
        <Domain name="range" id="14548.SelectionColor.range"/>
      </Property>
      <Property name="SelectionLineWidth" id="14548.SelectionLineWidth" number_of_elements="1">
        <Element index="0" value="2"/>
        <Domain name="range" id="14548.SelectionLineWidth.range"/>
      </Property>
      <Property name="SelectionMaximumNumberOfLabels" id="14548.SelectionMaximumNumberOfLabels" number_of_elements="1">
        <Element index="0" value="100"/>
        <Domain name="range" id="14548.SelectionMaximumNumberOfLabels.range"/>
      </Property>
      <Property name="SelectionOpacity" id="14548.SelectionOpacity" number_of_elements="1">
        <Element index="0" value="1"/>
        <Domain name="range" id="14548.SelectionOpacity.range"/>
      </Property>
      <Property name="SelectionPointLabelBold" id="14548.SelectionPointLabelBold" number_of_elements="1">
        <Element index="0" value="0"/>
        <Domain name="bool" id="14548.SelectionPointLabelBold.bool"/>
      </Property>
      <Property name="SelectionPointLabelColor" id="14548.SelectionPointLabelColor" number_of_elements="3">
        <Element index="0" value="1"/>
        <Element index="1" value="1"/>
        <Element index="2" value="0"/>
        <Domain name="range" id="14548.SelectionPointLabelColor.range"/>
      </Property>
      <Property name="SelectionPointLabelFontFamily" id="14548.SelectionPointLabelFontFamily" number_of_elements="1">
        <Element index="0" value="0"/>
        <Domain name="enum" id="14548.SelectionPointLabelFontFamily.enum">
          <Entry value="0" text="Arial"/>
          <Entry value="1" text="Courier"/>
          <Entry value="2" text="Times"/>
          <Entry value="4" text="File"/>
        </Domain>
      </Property>
      <Property name="SelectionPointLabelFontFile" id="14548.SelectionPointLabelFontFile" number_of_elements="1">
        <Element index="0" value=""/>
      </Property>
      <Property name="SelectionPointLabelFontSize" id="14548.SelectionPointLabelFontSize" number_of_elements="1">
        <Element index="0" value="18"/>
        <Domain name="range" id="14548.SelectionPointLabelFontSize.range"/>
      </Property>
      <Property name="SelectionPointLabelFormat" id="14548.SelectionPointLabelFormat" number_of_elements="1">
        <Element index="0" value=""/>
      </Property>
      <Property name="SelectionPointLabelItalic" id="14548.SelectionPointLabelItalic" number_of_elements="1">
        <Element index="0" value="0"/>
        <Domain name="bool" id="14548.SelectionPointLabelItalic.bool"/>
      </Property>
      <Property name="SelectionPointLabelJustification" id="14548.SelectionPointLabelJustification" number_of_elements="1">
        <Element index="0" value="0"/>
        <Domain name="enum" id="14548.SelectionPointLabelJustification.enum">
          <Entry value="0" text="Left"/>
          <Entry value="1" text="Center"/>
          <Entry value="2" text="Right"/>
        </Domain>
      </Property>
      <Property name="SelectionPointLabelOpacity" id="14548.SelectionPointLabelOpacity" number_of_elements="1">
        <Element index="0" value="1"/>
        <Domain name="range" id="14548.SelectionPointLabelOpacity.range"/>
      </Property>
      <Property name="SelectionPointLabelShadow" id="14548.SelectionPointLabelShadow" number_of_elements="1">
        <Element index="0" value="0"/>
        <Domain name="bool" id="14548.SelectionPointLabelShadow.bool"/>
      </Property>
      <Property name="SelectionPointLabelVisibility" id="14548.SelectionPointLabelVisibility" number_of_elements="1">
        <Element index="0" value="0"/>
        <Domain name="bool" id="14548.SelectionPointLabelVisibility.bool"/>
      </Property>
      <Property name="SelectionPointSize" id="14548.SelectionPointSize" number_of_elements="1">
        <Element index="0" value="5"/>
        <Domain name="range" id="14548.SelectionPointSize.range"/>
      </Property>
      <Property name="SelectionRepresentation" id="14548.SelectionRepresentation" number_of_elements="1">
        <Element index="0" value="1"/>
        <Domain name="enum" id="14548.SelectionRepresentation.enum">
          <Entry value="0" text="Points"/>
          <Entry value="1" text="Wireframe"/>
          <Entry value="2" text="Surface"/>
        </Domain>
      </Property>
      <Property name="SelectionUseOutline" id="14548.SelectionUseOutline" number_of_elements="1">
        <Element index="0" value="0"/>
        <Domain name="bool" id="14548.SelectionUseOutline.bool"/>
      </Property>
      <Property name="SetScaleArray" id="14548.SetScaleArray" number_of_elements="5">
        <Element index="0" value=""/>
        <Element index="1" value=""/>
        <Element index="2" value=""/>
        <Element index="3" value=""/>
        <Element index="4" value=""/>
        <Domain name="array_list" id="14548.SetScaleArray.array_list"/>
      </Property>
      <Property name="ShaderPreset" id="14548.ShaderPreset" number_of_elements="1">
        <Element index="0" value="1"/>
        <Domain name="enum" id="14548.ShaderPreset.enum">
          <Entry value="0" text="Gaussian Blur"/>
          <Entry value="1" text="Sphere"/>
          <Entry value="2" text="Black-edged circle"/>
          <Entry value="3" text="Plain circle"/>
          <Entry value="4" text="Triangle"/>
          <Entry value="5" text="Square Outline"/>
          <Entry value="6" text="Custom"/>
        </Domain>
      </Property>
      <Property name="ShaderReplacements" id="14548.ShaderReplacements" number_of_elements="1">
        <Element index="0" value=""/>
      </Property>
      <Property name="Specular" id="14548.Specular" number_of_elements="1">
        <Element index="0" value="0"/>
        <Domain name="range" id="14548.Specular.range"/>
      </Property>
      <Property name="SpecularColor" id="14548.SpecularColor" number_of_elements="3">
        <Element index="0" value="1"/>
        <Element index="1" value="1"/>
        <Element index="2" value="1"/>
        <Domain name="range" id="14548.SpecularColor.range"/>
      </Property>
      <Property name="SpecularPower" id="14548.SpecularPower" number_of_elements="1">
        <Element index="0" value="100"/>
        <Domain name="range" id="14548.SpecularPower.range"/>
      </Property>
      <Property name="StaticMode" id="14548.StaticMode" number_of_elements="1">
        <Element index="0" value="0"/>
        <Domain name="bool" id="14548.StaticMode.bool"/>
      </Property>
      <Property name="SuppressLOD" id="14548.SuppressLOD" number_of_elements="1">
        <Element index="0" value="0"/>
        <Domain name="bool" id="14548.SuppressLOD.bool"/>
      </Property>
      <Property name="Texture" id="14548.Texture">
        <Domain name="groups" id="14548.Texture.groups"/>
      </Property>
      <Property name="Triangulate" id="14548.Triangulate" number_of_elements="1">
        <Element index="0" value="0"/>
        <Domain name="bool" id="14548.Triangulate.bool"/>
      </Property>
      <Property name="UseCompositeGlyphTable" id="14548.UseCompositeGlyphTable" number_of_elements="1">
        <Element index="0" value="0"/>
        <Domain name="bool" id="14548.UseCompositeGlyphTable.bool"/>
      </Property>
      <Property name="UseDataPartitions" id="14548.UseDataPartitions" number_of_elements="1">
        <Element index="0" value="0"/>
        <Domain name="bool" id="14548.UseDataPartitions.bool"/>
      </Property>
      <Property name="UseGlyphCullingAndLOD" id="14548.UseGlyphCullingAndLOD" number_of_elements="1">
        <Element index="0" value="0"/>
        <Domain name="bool" id="14548.UseGlyphCullingAndLOD.bool"/>
      </Property>
      <Property name="UseGlyphTable" id="14548.UseGlyphTable" number_of_elements="1">
        <Element index="0" value="0"/>
        <Domain name="bool" id="14548.UseGlyphTable.bool"/>
      </Property>
      <Property name="UseMipmapTextures" id="14548.UseMipmapTextures" number_of_elements="1">
        <Element index="0" value="0"/>
        <Domain name="bool" id="14548.UseMipmapTextures.bool"/>
      </Property>
      <Property name="UseScaleFunction" id="14548.UseScaleFunction" number_of_elements="1">
        <Element index="0" value="1"/>
        <Domain name="bool" id="14548.UseScaleFunction.bool"/>
      </Property>
      <Property name="UseSeparateColorMap" id="14548.UseSeparateColorMap" number_of_elements="1">
        <Element index="0" value="0"/>
        <Domain name="bool" id="14548.UseSeparateColorMap.bool"/>
      </Property>
      <Property name="UseShaderReplacements" id="14548.UseShaderReplacements" number_of_elements="1">
        <Element index="0" value="0"/>
        <Domain name="bool" id="14548.UseShaderReplacements.bool"/>
      </Property>
      <Property name="UserTransform" id="14548.UserTransform" number_of_elements="16">
        <Element index="0" value="1"/>
        <Element index="1" value="0"/>
        <Element index="2" value="0"/>
        <Element index="3" value="0"/>
        <Element index="4" value="0"/>
        <Element index="5" value="1"/>
        <Element index="6" value="0"/>
        <Element index="7" value="0"/>
        <Element index="8" value="0"/>
        <Element index="9" value="0"/>
        <Element index="10" value="1"/>
        <Element index="11" value="0"/>
        <Element index="12" value="0"/>
        <Element index="13" value="0"/>
        <Element index="14" value="0"/>
        <Element index="15" value="1"/>
      </Property>
    </Proxy>
    <Proxy group="representations" type="GeometryRepresentation" id="14773" servers="21">
      <Property name="DataAxesGrid" id="14773.DataAxesGrid" number_of_elements="1">
        <Proxy value="14567"/>
        <Domain name="proxy_list" id="14773.DataAxesGrid.proxy_list">
          <Proxy value="14567"/>
        </Domain>
      </Property>
      <Property name="Input" id="14773.Input" number_of_elements="1">
        <Proxy value="14579" output_port="0"/>
        <Domain name="input_array_cell" id="14773.Input.input_array_cell"/>
        <Domain name="input_array_point" id="14773.Input.input_array_point"/>
        <Domain name="input_type" id="14773.Input.input_type"/>
      </Property>
      <Property name="PolarAxes" id="14773.PolarAxes" number_of_elements="1">
        <Proxy value="14616"/>
        <Domain name="proxy_list" id="14773.PolarAxes.proxy_list">
          <Proxy value="14616"/>
        </Domain>
      </Property>
      <Property name="Representation" id="14773.Representation" number_of_elements="1">
        <Element index="0" value="Surface"/>
        <Domain name="list" id="14773.Representation.list">
          <String text="3D Glyphs"/>
          <String text="Feature Edges"/>
          <String text="Outline"/>
          <String text="Point Gaussian"/>
          <String text="Points"/>
          <String text="Surface"/>
          <String text="Surface With Edges"/>
          <String text="Wireframe"/>
        </Domain>
      </Property>
      <Property name="RepresentationTypesInfo" id="14773.RepresentationTypesInfo" number_of_elements="8">
        <Element index="0" value="3D Glyphs"/>
        <Element index="1" value="Feature Edges"/>
        <Element index="2" value="Outline"/>
        <Element index="3" value="Point Gaussian"/>
        <Element index="4" value="Points"/>
        <Element index="5" value="Surface"/>
        <Element index="6" value="Surface With Edges"/>
        <Element index="7" value="Wireframe"/>
      </Property>
      <Property name="Selection" id="14773.Selection">
        <Domain name="input_type" id="14773.Selection.input_type"/>
      </Property>
      <Property name="SelectionCellFieldDataArrayName" id="14773.SelectionCellFieldDataArrayName" number_of_elements="1">
        <Element index="0" value="STLSolidLabeling"/>
        <Domain name="array_list" id="14773.SelectionCellFieldDataArrayName.array_list">
          <String text="STLSolidLabeling"/>
        </Domain>
      </Property>
      <Property name="SelectionPointFieldDataArrayName" id="14773.SelectionPointFieldDataArrayName" number_of_elements="1">
        <Element index="0" value="vtkOriginalPointIds"/>
        <Domain name="array_list" id="14773.SelectionPointFieldDataArrayName.array_list"/>
      </Property>
      <Property name="SelectionVisibility" id="14773.SelectionVisibility" number_of_elements="1">
        <Element index="0" value="1"/>
        <Domain name="bool" id="14773.SelectionVisibility.bool"/>
      </Property>
      <Property name="Visibility" id="14773.Visibility" number_of_elements="1">
        <Element index="0" value="1"/>
        <Domain name="bool" id="14773.Visibility.bool"/>
      </Property>
      <Property name="Ambient" id="14773.Ambient" number_of_elements="1">
        <Element index="0" value="0"/>
        <Domain name="range" id="14773.Ambient.range"/>
      </Property>
      <Property name="AmbientColor" id="14773.AmbientColor" number_of_elements="3">
        <Element index="0" value="0"/>
        <Element index="1" value="1"/>
        <Element index="2" value="0"/>
        <Domain name="range" id="14773.AmbientColor.range"/>
      </Property>
      <Property name="BackfaceAmbientColor" id="14773.BackfaceAmbientColor" number_of_elements="3">
        <Element index="0" value="1"/>
        <Element index="1" value="1"/>
        <Element index="2" value="1"/>
        <Domain name="range" id="14773.BackfaceAmbientColor.range"/>
      </Property>
      <Property name="BackfaceDiffuseColor" id="14773.BackfaceDiffuseColor" number_of_elements="3">
        <Element index="0" value="1"/>
        <Element index="1" value="1"/>
        <Element index="2" value="1"/>
        <Domain name="range" id="14773.BackfaceDiffuseColor.range"/>
      </Property>
      <Property name="BackfaceOpacity" id="14773.BackfaceOpacity" number_of_elements="1">
        <Element index="0" value="1"/>
        <Domain name="range" id="14773.BackfaceOpacity.range"/>
      </Property>
      <Property name="BackfaceRepresentation" id="14773.BackfaceRepresentation" number_of_elements="1">
        <Element index="0" value="400"/>
        <Domain name="enum" id="14773.BackfaceRepresentation.enum">
          <Entry value="400" text="Follow Frontface"/>
          <Entry value="401" text="Cull Backface"/>
          <Entry value="402" text="Cull Frontface"/>
          <Entry value="0" text="Points"/>
          <Entry value="1" text="Wireframe"/>
          <Entry value="2" text="Surface"/>
          <Entry value="3" text="Surface With Edges"/>
        </Domain>
      </Property>
      <Property name="BaseColorTexture" id="14773.BaseColorTexture">
        <Domain name="groups" id="14773.BaseColorTexture.groups"/>
      </Property>
      <Property name="BlockColor" id="14773.BlockColor"/>
      <Property name="BlockColorsDistinctValues" id="14773.BlockColorsDistinctValues" number_of_elements="1">
        <Element index="0" value="12"/>
        <Domain name="range" id="14773.BlockColorsDistinctValues.range"/>
      </Property>
      <Property name="BlockOpacity" id="14773.BlockOpacity"/>
      <Property name="BlockVisibility" id="14773.BlockVisibility"/>
      <Property name="ColorArrayName" id="14773.ColorArrayName" number_of_elements="5">
        <Element index="0" value=""/>
        <Element index="1" value=""/>
        <Element index="2" value=""/>
        <Element index="3" value="0"/>
        <Element index="4" value=""/>
        <Domain name="array_list" id="14773.ColorArrayName.array_list">
          <String text="STLSolidLabeling"/>
        </Domain>
      </Property>
      <Property name="ColorByLODIndex" id="14773.ColorByLODIndex" number_of_elements="1">
        <Element index="0" value="0"/>
        <Domain name="bool" id="14773.ColorByLODIndex.bool"/>
      </Property>
      <Property name="CoordinateShiftScaleMethod" id="14773.CoordinateShiftScaleMethod" number_of_elements="1">
        <Element index="0" value="2"/>
        <Domain name="enum" id="14773.CoordinateShiftScaleMethod.enum">
          <Entry value="0" text="Disable"/>
          <Entry value="1" text="Auto Shift Scale"/>
          <Entry value="2" text="Always Auto Shift Scale"/>
          <Entry value="4" text="Auto Shift Only"/>
          <Entry value="5" text="Near Focal Plane Shift Scale"/>
          <Entry value="6" text="Focal Point Shift Scale"/>
        </Domain>
      </Property>
      <Property name="CustomShader" id="14773.CustomShader" number_of_elements="1">
        <Element index="0" value=" // This custom shader code define a gaussian blur&#xa; // Please take a look into vtkSMPointGaussianRepresentation.cxx&#xa; // for other custom shader examples&#xa; //VTK::Color::Impl&#xa;   float dist2 = dot(offsetVCVSOutput.xy,offsetVCVSOutput.xy);&#xa;   float gaussian = exp(-0.5*dist2);&#xa;   opacity = opacity*gaussian;&#xa;"/>
      </Property>
      <Property name="CustomTriangleScale" id="14773.CustomTriangleScale" number_of_elements="1">
        <Element index="0" value="3"/>
      </Property>
      <Property name="Diffuse" id="14773.Diffuse" number_of_elements="1">
        <Element index="0" value="1"/>
        <Domain name="range" id="14773.Diffuse.range"/>
      </Property>
      <Property name="DiffuseColor" id="14773.DiffuseColor" number_of_elements="3">
        <Element index="0" value="0"/>
        <Element index="1" value="1"/>
        <Element index="2" value="0"/>
        <Domain name="range" id="14773.DiffuseColor.range"/>
      </Property>
      <Property name="EdgeColor" id="14773.EdgeColor" number_of_elements="3">
        <Element index="0" value="0"/>
        <Element index="1" value="0"/>
        <Element index="2" value="0.5"/>
        <Domain name="range" id="14773.EdgeColor.range"/>
      </Property>
      <Property name="EdgeTint" id="14773.EdgeTint" number_of_elements="3">
        <Element index="0" value="1"/>
        <Element index="1" value="1"/>
        <Element index="2" value="1"/>
        <Domain name="range" id="14773.EdgeTint.range"/>
      </Property>
      <Property name="Emissive" id="14773.Emissive" number_of_elements="1">
        <Element index="0" value="0"/>
        <Domain name="bool" id="14773.Emissive.bool"/>
      </Property>
      <Property name="EmissiveFactor" id="14773.EmissiveFactor" number_of_elements="3">
        <Element index="0" value="1"/>
        <Element index="1" value="1"/>
        <Element index="2" value="1"/>
        <Domain name="range" id="14773.EmissiveFactor.range"/>
      </Property>
      <Property name="EmissiveTexture" id="14773.EmissiveTexture">
        <Domain name="groups" id="14773.EmissiveTexture.groups"/>
      </Property>
      <Property name="FlipTextures" id="14773.FlipTextures" number_of_elements="1">
        <Element index="0" value="0"/>
        <Domain name="bool" id="14773.FlipTextures.bool"/>
      </Property>
      <Property name="GaussianRadius" id="14773.GaussianRadius" number_of_elements="1">
        <Element index="0" value="0.00045010074973106384"/>
        <Domain name="range" id="14773.GaussianRadius.range"/>
      </Property>
      <Property name="GlyphTableIndexArray" id="14773.GlyphTableIndexArray" number_of_elements="1">
        <Element index="0" value="None"/>
        <Domain name="array_list" id="14773.GlyphTableIndexArray.array_list">
          <String text="None"/>
          <String text="STLSolidLabeling"/>
        </Domain>
      </Property>
      <Property name="GlyphType" id="14773.GlyphType" number_of_elements="1">
        <Proxy value="14627" output_port="0"/>
        <Domain name="input_type" id="14773.GlyphType.input_type"/>
        <Domain name="proxy_list" id="14773.GlyphType.proxy_list">
          <Proxy value="14627"/>
          <Proxy value="14638"/>
          <Proxy value="14649"/>
          <Proxy value="14660"/>
          <Proxy value="14671"/>
          <Proxy value="14682"/>
          <Proxy value="14693"/>
          <Proxy value="14704"/>
        </Domain>
      </Property>
      <Property name="InteractiveSelectionColor" id="14773.InteractiveSelectionColor" number_of_elements="3">
        <Element index="0" value="0.5"/>
        <Element index="1" value="0"/>
        <Element index="2" value="1"/>
        <Domain name="range" id="14773.InteractiveSelectionColor.range"/>
      </Property>
      <Property name="InterpolateScalarsBeforeMapping" id="14773.InterpolateScalarsBeforeMapping" number_of_elements="1">
        <Element index="0" value="1"/>
        <Domain name="bool" id="14773.InterpolateScalarsBeforeMapping.bool"/>
      </Property>
      <Property name="InterpolateTextures" id="14773.InterpolateTextures" number_of_elements="1">
        <Element index="0" value="0"/>
        <Domain name="bool" id="14773.InterpolateTextures.bool"/>
      </Property>
      <Property name="Interpolation" id="14773.Interpolation" number_of_elements="1">
        <Element index="0" value="1"/>
        <Domain name="enum" id="14773.Interpolation.enum">
          <Entry value="0" text="Flat"/>
          <Entry value="1" text="Gouraud"/>
          <Entry value="3" text="PBR"/>
        </Domain>
      </Property>
      <Property name="LODValues" id="14773.LODValues">
        <Domain name="scalar_range" id="14773.LODValues.scalar_range"/>
      </Property>
      <Property name="LineWidth" id="14773.LineWidth" number_of_elements="1">
        <Element index="0" value="1"/>
        <Domain name="range" id="14773.LineWidth.range"/>
      </Property>
      <Property name="LookupTable" id="14773.LookupTable">
        <Domain name="groups" id="14773.LookupTable.groups"/>
      </Property>
      <Property name="Luminosity" id="14773.Luminosity" number_of_elements="1">
        <Element index="0" value="0"/>
        <Domain name="range" id="14773.Luminosity.range"/>
      </Property>
      <Property name="MapScalars" id="14773.MapScalars" number_of_elements="1">
        <Element index="0" value="1"/>
        <Domain name="bool" id="14773.MapScalars.bool"/>
      </Property>
      <Property name="Masking" id="14773.Masking" number_of_elements="1">
        <Element index="0" value="0"/>
        <Domain name="bool" id="14773.Masking.bool"/>
      </Property>
      <Property name="MaterialTexture" id="14773.MaterialTexture">
        <Domain name="groups" id="14773.MaterialTexture.groups"/>
      </Property>
      <Property name="MeshVisibility" id="14773.MeshVisibility" number_of_elements="1">
        <Element index="0" value="0"/>
        <Domain name="bool" id="14773.MeshVisibility.bool"/>
      </Property>
      <Property name="Metallic" id="14773.Metallic" number_of_elements="1">
        <Element index="0" value="0"/>
        <Domain name="range" id="14773.Metallic.range"/>
      </Property>
      <Property name="MultiComponentsMapping" id="14773.MultiComponentsMapping" number_of_elements="1">
        <Element index="0" value="0"/>
        <Domain name="bool" id="14773.MultiComponentsMapping.bool"/>
      </Property>
      <Property name="NonlinearSubdivisionLevel" id="14773.NonlinearSubdivisionLevel" number_of_elements="1">
        <Element index="0" value="1"/>
        <Domain name="range" id="14773.NonlinearSubdivisionLevel.range"/>
      </Property>
      <Property name="NormalScale" id="14773.NormalScale" number_of_elements="1">
        <Element index="0" value="1"/>
        <Domain name="range" id="14773.NormalScale.range"/>
      </Property>
      <Property name="NormalTexture" id="14773.NormalTexture">
        <Domain name="groups" id="14773.NormalTexture.groups"/>
      </Property>
      <Property name="OSPRayMaterial" id="14773.OSPRayMaterial" number_of_elements="1">
        <Element index="0" value="None"/>
        <Domain name="string_list" id="14773.OSPRayMaterial.string_list">
          <String text="None"/>
          <String text="Checker_Alpha"/>
          <String text="Glass_Thick"/>
          <String text="Glass_Thin"/>
          <String text="Glass_Water"/>
          <String text="Metal_Aluminium_brushed"/>
          <String text="Metal_Aluminium_cast"/>
          <String text="Metal_Aluminium_dull"/>
          <String text="Metal_Aluminium_flat"/>
          <String text="Metal_Aluminium_mirror"/>
          <String text="Metal_Aluminium_normal"/>
          <String text="Metal_Brass_brushed"/>
          <String text="Metal_Brass_cast"/>
          <String text="Metal_Brass_dull"/>
          <String text="Metal_Brass_flat"/>
          <String text="Metal_Brass_mirror"/>
          <String text="Metal_Brass_normal"/>
          <String text="Metal_Chromium_brushed"/>
          <String text="Metal_Chromium_cast"/>
          <String text="Metal_Chromium_dull"/>
          <String text="Metal_Chromium_flat"/>
          <String text="Metal_Chromium_mirror"/>
          <String text="Metal_Chromium_normal"/>
          <String text="Metal_Copper_brushed"/>
          <String text="Metal_Copper_cast"/>
          <String text="Metal_Copper_dull"/>
          <String text="Metal_Copper_flat"/>
          <String text="Metal_Copper_mirror"/>
          <String text="Metal_Copper_normal"/>
          <String text="Metal_Diamond_Plate"/>
          <String text="Metal_Gold_brushed"/>
          <String text="Metal_Gold_cast"/>
          <String text="Metal_Gold_dull"/>
          <String text="Metal_Gold_flat"/>
          <String text="Metal_Gold_mirror"/>
          <String text="Metal_Gold_normal"/>
          <String text="Metal_Iron_brushed"/>
          <String text="Metal_Iron_cast"/>
          <String text="Metal_Iron_dull"/>
          <String text="Metal_Iron_flat"/>
          <String text="Metal_Iron_mirror"/>
          <String text="Metal_Iron_normal"/>
          <String text="Metal_Lead_brushed"/>
          <String text="Metal_Lead_cast"/>
          <String text="Metal_Lead_dull"/>
          <String text="Metal_Lead_flat"/>
          <String text="Metal_Lead_mirror"/>
          <String text="Metal_Lead_normal"/>
          <String text="Metal_Platinum_brushed"/>
          <String text="Metal_Platinum_cast"/>
          <String text="Metal_Platinum_dull"/>
          <String text="Metal_Platinum_flat"/>
          <String text="Metal_Platinum_mirror"/>
          <String text="Metal_Platinum_normal"/>
          <String text="Metal_Scratched"/>
          <String text="Metal_Silver_brushed"/>
          <String text="Metal_Silver_cast"/>
          <String text="Metal_Silver_dull"/>
          <String text="Metal_Silver_flat"/>
          <String text="Metal_Silver_mirror"/>
          <String text="Metal_Silver_normal"/>
          <String text="Metal_Stainless_Steel_brushed"/>
          <String text="Metal_Stainless_Steel_cast"/>
          <String text="Metal_Stainless_Steel_dull"/>
          <String text="Metal_Stainless_Steel_flat"/>
          <String text="Metal_Stainless_Steel_mirror"/>
          <String text="Metal_Stainless_Steel_normal"/>
          <String text="Metal_Titanium_brushed"/>
          <String text="Metal_Titanium_cast"/>
          <String text="Metal_Titanium_dull"/>
          <String text="Metal_Titanium_flat"/>
          <String text="Metal_Titanium_mirror"/>
          <String text="Metal_Titanium_normal"/>
          <String text="Metal_Tungsten_brushed"/>
          <String text="Metal_Tungsten_cast"/>
          <String text="Metal_Tungsten_dull"/>
          <String text="Metal_Tungsten_flat"/>
          <String text="Metal_Tungsten_normal"/>
          <String text="PBR_Asphalt"/>
          <String text="PBR_Brick_Wall_1"/>
          <String text="PBR_Brick_Wall_2"/>
          <String text="PBR_Camo_Dull"/>
          <String text="PBR_Camo_Mesh"/>
          <String text="PBR_Carbon_Fiber"/>
          <String text="PBR_Circuit_Board"/>
          <String text="PBR_Concrete_1"/>
          <String text="PBR_Concrete_2"/>
          <String text="PBR_Cork"/>
          <String text="PBR_Fabric_Camo"/>
          <String text="PBR_Fabric_Green"/>
          <String text="PBR_Fabric_Orange"/>
          <String text="PBR_Fabric_Tan"/>
          <String text="PBR_Grass"/>
          <String text="PBR_Ground_Dirt"/>
          <String text="PBR_Ground_Wet"/>
          <String text="PBR_Particle_Board"/>
          <String text="PBR_Plastic_Dark"/>
          <String text="PBR_Plastic_White"/>
          <String text="PBR_Sand"/>
          <String text="PBR_Silica_Phenolic"/>
          <String text="PBR_Snow"/>
          <String text="PBR_Solar_Panels"/>
          <String text="PBR_Water"/>
          <String text="Value Indexed"/>
        </Domain>
      </Property>
      <Property name="OSPRayScaleArray" id="14773.OSPRayScaleArray" number_of_elements="1">
        <Element index="0" value=""/>
        <Domain name="array_list" id="14773.OSPRayScaleArray.array_list"/>
      </Property>
      <Property name="OSPRayScaleFunction" id="14773.OSPRayScaleFunction" number_of_elements="1">
        <Proxy value="14715"/>
        <Domain name="groups" id="14773.OSPRayScaleFunction.groups"/>
        <Domain name="proxy_list" id="14773.OSPRayScaleFunction.proxy_list">
          <Proxy value="14715"/>
        </Domain>
      </Property>
      <Property name="OSPRayUseScaleArray" id="14773.OSPRayUseScaleArray" number_of_elements="1">
        <Element index="0" value="0"/>
        <Domain name="enum" id="14773.OSPRayUseScaleArray.enum">
          <Entry value="-1" text="All Exact"/>
          <Entry value="0" text="All Approximate"/>
          <Entry value="1" text="Each Scaled"/>
          <Entry value="2" text="Each Exact"/>
        </Domain>
      </Property>
      <Property name="OcclusionStrength" id="14773.OcclusionStrength" number_of_elements="1">
        <Element index="0" value="1"/>
        <Domain name="range" id="14773.OcclusionStrength.range"/>
      </Property>
      <Property name="Opacity" id="14773.Opacity" number_of_elements="1">
        <Element index="0" value="0.25"/>
        <Domain name="range" id="14773.Opacity.range"/>
      </Property>
      <Property name="OpacityArray" id="14773.OpacityArray" number_of_elements="5">
        <Element index="0" value=""/>
        <Element index="1" value=""/>
        <Element index="2" value=""/>
        <Element index="3" value=""/>
        <Element index="4" value=""/>
        <Domain name="array_list" id="14773.OpacityArray.array_list"/>
      </Property>
      <Property name="OpacityArrayComponent" id="14773.OpacityArrayComponent" number_of_elements="1">
        <Element index="0" value="0"/>
        <Domain name="comps" id="14773.OpacityArrayComponent.comps"/>
      </Property>
      <Property name="OpacityByArray" id="14773.OpacityByArray" number_of_elements="1">
        <Element index="0" value="0"/>
        <Domain name="bool" id="14773.OpacityByArray.bool"/>
      </Property>
[truncated: 104,009 more chars]
