# Supplementary material for: Thermal-structural hybrid Lagrangian solver and numerical simulation-based correction of shape deformation of stainless-steel parts produced by laser powder bed fusion
Source: Sci Rep. 2023 Oct 16;13:17535. doi: 10.1038/s41598-023-43968-0 (PMC10579232; doi:10.1038/s41598-023-43968-0)
Supplement: Supplementary file 1 — Supplementary Information 1. [file 41598_2023_43968_MOESM1_ESM.zip › compare_printed_cutoff.pvsm]

<ParaView>
  <ServerManagerState version="5.9.1">
    <Proxy group="animation" type="AnimationScene" id="263" servers="16">
      <Property name="AnimationTime" id="263.AnimationTime" number_of_elements="1">
        <Element index="0" value="0"/>
      </Property>
      <Property name="Cues" id="263.Cues" number_of_elements="1">
        <Proxy value="265"/>
        <Domain name="groups" id="263.Cues.groups"/>
      </Property>
      <Property name="Duration" id="263.Duration" number_of_elements="1">
        <Element index="0" value="10"/>
      </Property>
      <Property name="EndTime" id="263.EndTime" number_of_elements="1">
        <Element index="0" value="1"/>
      </Property>
      <Property name="FramesPerTimestep" id="263.FramesPerTimestep" number_of_elements="1">
        <Element index="0" value="1"/>
        <Domain name="range" id="263.FramesPerTimestep.range"/>
      </Property>
      <Property name="GoToFirst" id="263.GoToFirst"/>
      <Property name="GoToLast" id="263.GoToLast"/>
      <Property name="GoToNext" id="263.GoToNext"/>
      <Property name="GoToPrevious" id="263.GoToPrevious"/>
      <Property name="LockEndTime" id="263.LockEndTime" number_of_elements="1">
        <Element index="0" value="0"/>
        <Domain name="bool" id="263.LockEndTime.bool"/>
      </Property>
      <Property name="LockStartTime" id="263.LockStartTime" number_of_elements="1">
        <Element index="0" value="0"/>
        <Domain name="bool" id="263.LockStartTime.bool"/>
      </Property>
      <Property name="Loop" id="263.Loop" number_of_elements="1">
        <Element index="0" value="0"/>
        <Domain name="bool" id="263.Loop.bool"/>
      </Property>
      <Property name="NumberOfFrames" id="263.NumberOfFrames" number_of_elements="1">
        <Element index="0" value="10"/>
        <Domain name="range" id="263.NumberOfFrames.range"/>
      </Property>
      <Property name="Play" id="263.Play"/>
      <Property name="PlayMode" id="263.PlayMode" number_of_elements="1">
        <Element index="0" value="0"/>
        <Domain name="enum" id="263.PlayMode.enum">
          <Entry value="0" text="Sequence"/>
          <Entry value="1" text="Real Time"/>
          <Entry value="2" text="Snap To TimeSteps"/>
        </Domain>
      </Property>
      <Property name="StartTime" id="263.StartTime" number_of_elements="1">
        <Element index="0" value="0"/>
      </Property>
      <Property name="Stop" id="263.Stop"/>
      <Property name="TimeKeeper" id="263.TimeKeeper" number_of_elements="1">
        <Proxy value="256"/>
      </Property>
      <Property name="ViewModules" id="263.ViewModules" number_of_elements="1">
        <Proxy value="15124"/>
        <Domain name="groups" id="263.ViewModules.groups"/>
      </Property>
    </Proxy>
    <Proxy group="animation" type="TimeAnimationCue" id="265" servers="16">
      <Property name="AnimatedDomainName" id="265.AnimatedDomainName" number_of_elements="1">
        <Element index="0" value=""/>
      </Property>
      <Property name="AnimatedElement" id="265.AnimatedElement" number_of_elements="1">
        <Element index="0" value="0"/>
      </Property>
      <Property name="AnimatedPropertyName" id="265.AnimatedPropertyName" number_of_elements="1">
        <Element index="0" value="Time"/>
      </Property>
      <Property name="AnimatedProxy" id="265.AnimatedProxy" number_of_elements="1">
        <Proxy value="256"/>
        <Domain name="groups" id="265.AnimatedProxy.groups"/>
      </Property>
      <Property name="Enabled" id="265.Enabled" number_of_elements="1">
        <Element index="0" value="1"/>
        <Domain name="bool" id="265.Enabled.bool"/>
      </Property>
      <Property name="EndTime" id="265.EndTime" number_of_elements="1">
        <Element index="0" value="1"/>
      </Property>
      <Property name="KeyFrames" id="265.KeyFrames">
        <Domain name="groups" id="265.KeyFrames.groups"/>
      </Property>
      <Property name="LastAddedKeyFrameIndex" id="265.LastAddedKeyFrameIndex"/>
      <Property name="StartTime" id="265.StartTime" number_of_elements="1">
        <Element index="0" value="0"/>
      </Property>
      <Property name="TimeMode" id="265.TimeMode" number_of_elements="1">
        <Element index="0" value="0"/>
        <Domain name="enum" id="265.TimeMode.enum">
          <Entry value="0" text="Normalized"/>
          <Entry value="1" text="Relative"/>
        </Domain>
      </Property>
      <Property name="UseAnimationTime" id="265.UseAnimationTime" number_of_elements="1">
        <Element index="0" value="1"/>
        <Domain name="bool" id="265.UseAnimationTime.bool"/>
      </Property>
    </Proxy>
    <Proxy group="misc" type="ViewLayout" id="15125" servers="20">
      <Property name="PreviewMode" id="15125.PreviewMode" number_of_elements="2">
        <Element index="0" value="0"/>
        <Element index="1" value="0"/>
      </Property>
      <Property name="SeparatorColor" id="15125.SeparatorColor" number_of_elements="3">
        <Element index="0" value="0.937"/>
        <Element index="1" value="0.922"/>
        <Element index="2" value="0.906"/>
        <Domain name="range" id="15125.SeparatorColor.range"/>
      </Property>
      <Property name="SeparatorWidth" id="15125.SeparatorWidth" number_of_elements="1">
        <Element index="0" value="1"/>
        <Domain name="range" id="15125.SeparatorWidth.range"/>
      </Property>
      <Layout number_of_elements="1">
        <Item direction="0" fraction="0.5" view="15124"/>
      </Layout>
    </Proxy>
    <Proxy group="lookup_tables" type="PVLookupTable" id="8868" servers="21">
      <Property name="AboveRangeColor" id="8868.AboveRangeColor" number_of_elements="3">
        <Element index="0" value="0.5"/>
        <Element index="1" value="0.5"/>
        <Element index="2" value="0.5"/>
      </Property>
      <Property name="ActiveAnnotatedValues" id="8868.ActiveAnnotatedValues"/>
      <Property name="AllowDuplicateScalars" id="8868.AllowDuplicateScalars" number_of_elements="1">
        <Element index="0" value="1"/>
        <Domain name="bool" id="8868.AllowDuplicateScalars.bool"/>
      </Property>
      <Property name="Annotations" id="8868.Annotations"/>
      <Property name="AnnotationsInitialized" id="8868.AnnotationsInitialized" number_of_elements="1">
        <Element index="0" value="0"/>
        <Domain name="bool" id="8868.AnnotationsInitialized.bool"/>
      </Property>
      <Property name="AutomaticDataHistogramComputation" id="8868.AutomaticDataHistogramComputation" number_of_elements="1">
        <Element index="0" value="0"/>
        <Domain name="bool" id="8868.AutomaticDataHistogramComputation.bool"/>
      </Property>
      <Property name="AutomaticRescaleRangeMode" id="8868.AutomaticRescaleRangeMode" number_of_elements="1">
        <Element index="0" value="0"/>
        <Domain name="enum" id="8868.AutomaticRescaleRangeMode.enum">
          <Entry value="-1" text="Never"/>
          <Entry value="0" text="Grow and update on &#x27;Apply&#x27;"/>
          <Entry value="1" text="Grow and update every timestep"/>
          <Entry value="2" text="Update on &#x27;Apply&#x27;"/>
          <Entry value="3" text="Clamp and update every timestep"/>
        </Domain>
      </Property>
      <Property name="BelowRangeColor" id="8868.BelowRangeColor" number_of_elements="3">
        <Element index="0" value="0"/>
        <Element index="1" value="0"/>
        <Element index="2" value="0"/>
      </Property>
      <Property name="Build" id="8868.Build"/>
      <Property name="ColorSpace" id="8868.ColorSpace" number_of_elements="1">
        <Element index="0" value="3"/>
        <Domain name="enum" id="8868.ColorSpace.enum">
          <Entry value="0" text="RGB"/>
          <Entry value="1" text="HSV"/>
          <Entry value="2" text="Lab"/>
          <Entry value="3" text="Diverging"/>
          <Entry value="4" text="Lab/CIEDE2000"/>
          <Entry value="5" text="Step"/>
        </Domain>
      </Property>
      <Property name="DataHistogramNumberOfBins" id="8868.DataHistogramNumberOfBins" number_of_elements="1">
        <Element index="0" value="10"/>
      </Property>
      <Property name="Discretize" id="8868.Discretize" number_of_elements="1">
        <Element index="0" value="1"/>
        <Domain name="bool" id="8868.Discretize.bool"/>
      </Property>
      <Property name="EnableOpacityMapping" id="8868.EnableOpacityMapping" number_of_elements="1">
        <Element index="0" value="0"/>
        <Domain name="bool" id="8868.EnableOpacityMapping.bool"/>
      </Property>
      <Property name="HSVWrap" id="8868.HSVWrap" number_of_elements="1">
        <Element index="0" value="0"/>
        <Domain name="bool" id="8868.HSVWrap.bool"/>
      </Property>
      <Property name="IndexedColors" id="8868.IndexedColors"/>
      <Property name="IndexedLookup" id="8868.IndexedLookup" number_of_elements="1">
        <Element index="0" value="0"/>
        <Domain name="bool" id="8868.IndexedLookup.bool"/>
      </Property>
      <Property name="IndexedOpacities" id="8868.IndexedOpacities"/>
      <Property name="NanColor" id="8868.NanColor" number_of_elements="3">
        <Element index="0" value="1"/>
        <Element index="1" value="1"/>
        <Element index="2" value="0"/>
      </Property>
      <Property name="NanOpacity" id="8868.NanOpacity" number_of_elements="1">
        <Element index="0" value="1"/>
        <Domain name="range" id="8868.NanOpacity.range"/>
      </Property>
      <Property name="NumberOfTableValues" id="8868.NumberOfTableValues" number_of_elements="1">
        <Element index="0" value="256"/>
        <Domain name="range" id="8868.NumberOfTableValues.range"/>
      </Property>
      <Property name="RGBPoints" id="8868.RGBPoints" number_of_elements="12">
        <Element index="0" value="0"/>
        <Element index="1" value="0.231373"/>
        <Element index="2" value="0.298039"/>
        <Element index="3" value="0.752941"/>
        <Element index="4" value="5.878906683738906e-39"/>
        <Element index="5" value="0.865003"/>
        <Element index="6" value="0.865003"/>
        <Element index="7" value="0.865003"/>
        <Element index="8" value="1.1757813367477812e-38"/>
        <Element index="9" value="0.705882"/>
        <Element index="10" value="0.0156863"/>
        <Element index="11" value="0.14902"/>
      </Property>
      <Property name="RescaleOnVisibilityChange" id="8868.RescaleOnVisibilityChange" number_of_elements="1">
        <Element index="0" value="0"/>
        <Domain name="bool" id="8868.RescaleOnVisibilityChange.bool"/>
      </Property>
      <Property name="ScalarOpacityFunction" id="8868.ScalarOpacityFunction" number_of_elements="1">
        <Proxy value="8867"/>
      </Property>
      <Property name="ScalarRangeInitialized" id="8868.ScalarRangeInitialized" number_of_elements="1">
        <Element index="0" value="1"/>
        <Domain name="bool" id="8868.ScalarRangeInitialized.bool"/>
      </Property>
      <Property name="ShowDataHistogram" id="8868.ShowDataHistogram" number_of_elements="1">
        <Element index="0" value="0"/>
        <Domain name="bool" id="8868.ShowDataHistogram.bool"/>
      </Property>
      <Property name="ShowIndexedColorActiveValues" id="8868.ShowIndexedColorActiveValues" number_of_elements="1">
        <Element index="0" value="0"/>
        <Domain name="bool" id="8868.ShowIndexedColorActiveValues.bool"/>
      </Property>
      <Property name="UseAboveRangeColor" id="8868.UseAboveRangeColor" number_of_elements="1">
        <Element index="0" value="0"/>
        <Domain name="bool" id="8868.UseAboveRangeColor.bool"/>
      </Property>
      <Property name="UseBelowRangeColor" id="8868.UseBelowRangeColor" number_of_elements="1">
        <Element index="0" value="0"/>
        <Domain name="bool" id="8868.UseBelowRangeColor.bool"/>
      </Property>
      <Property name="UseLogScale" id="8868.UseLogScale" number_of_elements="1">
        <Element index="0" value="0"/>
        <Domain name="bool" id="8868.UseLogScale.bool"/>
      </Property>
      <Property name="UseOpacityControlPointsFreehandDrawing" id="8868.UseOpacityControlPointsFreehandDrawing" number_of_elements="1">
        <Element index="0" value="0"/>
        <Domain name="bool" id="8868.UseOpacityControlPointsFreehandDrawing.bool"/>
      </Property>
      <Property name="VectorComponent" id="8868.VectorComponent" number_of_elements="1">
        <Element index="0" value="0"/>
        <Domain name="range" id="8868.VectorComponent.range"/>
      </Property>
      <Property name="VectorMode" id="8868.VectorMode" number_of_elements="1">
        <Element index="0" value="0"/>
        <Domain name="enum" id="8868.VectorMode.enum">
          <Entry value="0" text="Magnitude"/>
          <Entry value="1" text="Component"/>
        </Domain>
      </Property>
    </Proxy>
    <Proxy group="lookup_tables" type="PVLookupTable" id="14440" servers="21">
      <Property name="AboveRangeColor" id="14440.AboveRangeColor" number_of_elements="3">
        <Element index="0" value="0.5"/>
        <Element index="1" value="0.5"/>
        <Element index="2" value="0.5"/>
      </Property>
      <Property name="ActiveAnnotatedValues" id="14440.ActiveAnnotatedValues"/>
      <Property name="AllowDuplicateScalars" id="14440.AllowDuplicateScalars" number_of_elements="1">
        <Element index="0" value="1"/>
        <Domain name="bool" id="14440.AllowDuplicateScalars.bool"/>
      </Property>
      <Property name="Annotations" id="14440.Annotations"/>
      <Property name="AnnotationsInitialized" id="14440.AnnotationsInitialized" number_of_elements="1">
        <Element index="0" value="0"/>
        <Domain name="bool" id="14440.AnnotationsInitialized.bool"/>
      </Property>
      <Property name="AutomaticDataHistogramComputation" id="14440.AutomaticDataHistogramComputation" number_of_elements="1">
        <Element index="0" value="0"/>
        <Domain name="bool" id="14440.AutomaticDataHistogramComputation.bool"/>
      </Property>
      <Property name="AutomaticRescaleRangeMode" id="14440.AutomaticRescaleRangeMode" number_of_elements="1">
        <Element index="0" value="0"/>
        <Domain name="enum" id="14440.AutomaticRescaleRangeMode.enum">
          <Entry value="-1" text="Never"/>
          <Entry value="0" text="Grow and update on &#x27;Apply&#x27;"/>
          <Entry value="1" text="Grow and update every timestep"/>
          <Entry value="2" text="Update on &#x27;Apply&#x27;"/>
          <Entry value="3" text="Clamp and update every timestep"/>
        </Domain>
      </Property>
      <Property name="BelowRangeColor" id="14440.BelowRangeColor" number_of_elements="3">
        <Element index="0" value="0"/>
        <Element index="1" value="0"/>
        <Element index="2" value="0"/>
      </Property>
      <Property name="Build" id="14440.Build"/>
      <Property name="ColorSpace" id="14440.ColorSpace" number_of_elements="1">
        <Element index="0" value="3"/>
        <Domain name="enum" id="14440.ColorSpace.enum">
          <Entry value="0" text="RGB"/>
          <Entry value="1" text="HSV"/>
          <Entry value="2" text="Lab"/>
          <Entry value="3" text="Diverging"/>
          <Entry value="4" text="Lab/CIEDE2000"/>
          <Entry value="5" text="Step"/>
        </Domain>
      </Property>
      <Property name="DataHistogramNumberOfBins" id="14440.DataHistogramNumberOfBins" number_of_elements="1">
        <Element index="0" value="10"/>
      </Property>
      <Property name="Discretize" id="14440.Discretize" number_of_elements="1">
        <Element index="0" value="1"/>
        <Domain name="bool" id="14440.Discretize.bool"/>
      </Property>
      <Property name="EnableOpacityMapping" id="14440.EnableOpacityMapping" number_of_elements="1">
        <Element index="0" value="0"/>
        <Domain name="bool" id="14440.EnableOpacityMapping.bool"/>
      </Property>
      <Property name="HSVWrap" id="14440.HSVWrap" number_of_elements="1">
        <Element index="0" value="0"/>
        <Domain name="bool" id="14440.HSVWrap.bool"/>
      </Property>
      <Property name="IndexedColors" id="14440.IndexedColors"/>
      <Property name="IndexedLookup" id="14440.IndexedLookup" number_of_elements="1">
        <Element index="0" value="0"/>
        <Domain name="bool" id="14440.IndexedLookup.bool"/>
      </Property>
      <Property name="IndexedOpacities" id="14440.IndexedOpacities"/>
      <Property name="NanColor" id="14440.NanColor" number_of_elements="3">
        <Element index="0" value="1"/>
        <Element index="1" value="1"/>
        <Element index="2" value="0"/>
      </Property>
      <Property name="NanOpacity" id="14440.NanOpacity" number_of_elements="1">
        <Element index="0" value="1"/>
        <Domain name="range" id="14440.NanOpacity.range"/>
      </Property>
      <Property name="NumberOfTableValues" id="14440.NumberOfTableValues" number_of_elements="1">
        <Element index="0" value="256"/>
        <Domain name="range" id="14440.NumberOfTableValues.range"/>
      </Property>
      <Property name="RGBPoints" id="14440.RGBPoints" number_of_elements="12">
        <Element index="0" value="0"/>
        <Element index="1" value="0.231373"/>
        <Element index="2" value="0.298039"/>
        <Element index="3" value="0.752941"/>
        <Element index="4" value="5.878906683738906e-39"/>
        <Element index="5" value="0.865003"/>
        <Element index="6" value="0.865003"/>
        <Element index="7" value="0.865003"/>
        <Element index="8" value="1.1757813367477812e-38"/>
        <Element index="9" value="0.705882"/>
        <Element index="10" value="0.0156863"/>
        <Element index="11" value="0.14902"/>
      </Property>
      <Property name="RescaleOnVisibilityChange" id="14440.RescaleOnVisibilityChange" number_of_elements="1">
        <Element index="0" value="0"/>
        <Domain name="bool" id="14440.RescaleOnVisibilityChange.bool"/>
      </Property>
      <Property name="ScalarOpacityFunction" id="14440.ScalarOpacityFunction" number_of_elements="1">
        <Proxy value="14439"/>
      </Property>
      <Property name="ScalarRangeInitialized" id="14440.ScalarRangeInitialized" number_of_elements="1">
        <Element index="0" value="1"/>
        <Domain name="bool" id="14440.ScalarRangeInitialized.bool"/>
      </Property>
      <Property name="ShowDataHistogram" id="14440.ShowDataHistogram" number_of_elements="1">
        <Element index="0" value="0"/>
        <Domain name="bool" id="14440.ShowDataHistogram.bool"/>
      </Property>
      <Property name="ShowIndexedColorActiveValues" id="14440.ShowIndexedColorActiveValues" number_of_elements="1">
        <Element index="0" value="0"/>
        <Domain name="bool" id="14440.ShowIndexedColorActiveValues.bool"/>
      </Property>
      <Property name="UseAboveRangeColor" id="14440.UseAboveRangeColor" number_of_elements="1">
        <Element index="0" value="0"/>
        <Domain name="bool" id="14440.UseAboveRangeColor.bool"/>
      </Property>
      <Property name="UseBelowRangeColor" id="14440.UseBelowRangeColor" number_of_elements="1">
        <Element index="0" value="0"/>
        <Domain name="bool" id="14440.UseBelowRangeColor.bool"/>
      </Property>
      <Property name="UseLogScale" id="14440.UseLogScale" number_of_elements="1">
        <Element index="0" value="0"/>
        <Domain name="bool" id="14440.UseLogScale.bool"/>
      </Property>
      <Property name="UseOpacityControlPointsFreehandDrawing" id="14440.UseOpacityControlPointsFreehandDrawing" number_of_elements="1">
        <Element index="0" value="0"/>
        <Domain name="bool" id="14440.UseOpacityControlPointsFreehandDrawing.bool"/>
      </Property>
      <Property name="VectorComponent" id="14440.VectorComponent" number_of_elements="1">
        <Element index="0" value="0"/>
        <Domain name="range" id="14440.VectorComponent.range"/>
      </Property>
      <Property name="VectorMode" id="14440.VectorMode" number_of_elements="1">
        <Element index="0" value="0"/>
        <Domain name="enum" id="14440.VectorMode.enum">
          <Entry value="0" text="Magnitude"/>
          <Entry value="1" text="Component"/>
        </Domain>
      </Property>
    </Proxy>
    <Proxy group="materials" type="MaterialLibrary" id="261" servers="21">
      <Property name="LoadMaterials" id="261.LoadMaterials" number_of_elements="1">
        <Element index="0" value=""/>
      </Property>
    </Proxy>
    <Proxy group="piecewise_functions" type="PiecewiseFunction" id="8867" servers="21">
      <Property name="AllowDuplicateScalars" id="8867.AllowDuplicateScalars" number_of_elements="1">
        <Element index="0" value="1"/>
        <Domain name="bool" id="8867.AllowDuplicateScalars.bool"/>
      </Property>
      <Property name="Points" id="8867.Points" number_of_elements="8">
        <Element index="0" value="0"/>
        <Element index="1" value="0"/>
        <Element index="2" value="0.5"/>
        <Element index="3" value="0"/>
        <Element index="4" value="1.1757813367477812e-38"/>
        <Element index="5" value="1"/>
        <Element index="6" value="0.5"/>
        <Element index="7" value="0"/>
      </Property>
      <Property name="ScalarRangeInitialized" id="8867.ScalarRangeInitialized" number_of_elements="1">
        <Element index="0" value="1"/>
        <Domain name="bool" id="8867.ScalarRangeInitialized.bool"/>
      </Property>
      <Property name="UseLogScale" id="8867.UseLogScale" number_of_elements="1">
        <Element index="0" value="0"/>
        <Domain name="bool" id="8867.UseLogScale.bool"/>
      </Property>
    </Proxy>
    <Proxy group="piecewise_functions" type="PiecewiseFunction" id="14439" servers="21">
      <Property name="AllowDuplicateScalars" id="14439.AllowDuplicateScalars" number_of_elements="1">
        <Element index="0" value="1"/>
        <Domain name="bool" id="14439.AllowDuplicateScalars.bool"/>
      </Property>
      <Property name="Points" id="14439.Points" number_of_elements="8">
        <Element index="0" value="0"/>
        <Element index="1" value="0"/>
        <Element index="2" value="0.5"/>
        <Element index="3" value="0"/>
        <Element index="4" value="1.1757813367477812e-38"/>
        <Element index="5" value="1"/>
        <Element index="6" value="0.5"/>
        <Element index="7" value="0"/>
      </Property>
      <Property name="ScalarRangeInitialized" id="14439.ScalarRangeInitialized" number_of_elements="1">
        <Element index="0" value="1"/>
        <Domain name="bool" id="14439.ScalarRangeInitialized.bool"/>
      </Property>
      <Property name="UseLogScale" id="14439.UseLogScale" number_of_elements="1">
        <Element index="0" value="0"/>
        <Domain name="bool" id="14439.UseLogScale.bool"/>
      </Property>
    </Proxy>
    <Proxy group="misc" type="RepresentationAnimationHelper" id="15126" servers="16">
      <Property name="Source" id="15126.Source" number_of_elements="1">
        <Proxy value="14234"/>
      </Property>
    </Proxy>
    <Proxy group="representations" type="GridAxesRepresentation" id="14222" servers="21">
      <Property name="GridAxesVisibility" id="14222.GridAxesVisibility" number_of_elements="1">
        <Element index="0" value="0"/>
        <Domain name="bool" id="14222.GridAxesVisibility.bool"/>
      </Property>
      <Property name="Input" id="14222.Input">
        <Domain name="input_array_any" id="14222.Input.input_array_any"/>
      </Property>
      <Property name="Position" id="14222.Position" number_of_elements="3">
        <Element index="0" value="0"/>
        <Element index="1" value="0"/>
        <Element index="2" value="0"/>
        <Domain name="range" id="14222.Position.range"/>
      </Property>
      <Property name="Scale" id="14222.Scale" number_of_elements="3">
        <Element index="0" value="1"/>
        <Element index="1" value="1"/>
        <Element index="2" value="1"/>
        <Domain name="range" id="14222.Scale.range"/>
      </Property>
      <Property name="AxesToLabel" id="14222.AxesToLabel" number_of_elements="1">
        <Element index="0" value="63"/>
        <Domain name="range" id="14222.AxesToLabel.range"/>
      </Property>
      <Property name="CullBackface" id="14222.CullBackface" number_of_elements="1">
        <Element index="0" value="0"/>
        <Domain name="bool" id="14222.CullBackface.bool"/>
      </Property>
      <Property name="CullFrontface" id="14222.CullFrontface" number_of_elements="1">
        <Element index="0" value="1"/>
        <Domain name="bool" id="14222.CullFrontface.bool"/>
      </Property>
      <Property name="CustomBounds" id="14222.CustomBounds" number_of_elements="6">
        <Element index="0" value="0"/>
        <Element index="1" value="1"/>
        <Element index="2" value="0"/>
        <Element index="3" value="1"/>
        <Element index="4" value="0"/>
        <Element index="5" value="1"/>
        <Domain name="range" id="14222.CustomBounds.range"/>
      </Property>
      <Property name="FacesToRender" id="14222.FacesToRender" number_of_elements="1">
        <Element index="0" value="63"/>
        <Domain name="range" id="14222.FacesToRender.range"/>
      </Property>
      <Property name="GridColor" id="14222.GridColor" number_of_elements="3">
        <Element index="0" value="0"/>
        <Element index="1" value="0"/>
        <Element index="2" value="0"/>
        <Domain name="range" id="14222.GridColor.range"/>
      </Property>
      <Property name="LabelUniqueEdgesOnly" id="14222.LabelUniqueEdgesOnly" number_of_elements="1">
        <Element index="0" value="1"/>
        <Domain name="bool" id="14222.LabelUniqueEdgesOnly.bool"/>
      </Property>
      <Property name="ShowEdges" id="14222.ShowEdges" number_of_elements="1">
        <Element index="0" value="1"/>
        <Domain name="bool" id="14222.ShowEdges.bool"/>
      </Property>
      <Property name="ShowGrid" id="14222.ShowGrid" number_of_elements="1">
        <Element index="0" value="0"/>
        <Domain name="bool" id="14222.ShowGrid.bool"/>
      </Property>
      <Property name="ShowTicks" id="14222.ShowTicks" number_of_elements="1">
        <Element index="0" value="1"/>
        <Domain name="bool" id="14222.ShowTicks.bool"/>
      </Property>
      <Property name="UseCustomBounds" id="14222.UseCustomBounds" number_of_elements="1">
        <Element index="0" value="0"/>
        <Domain name="bool" id="14222.UseCustomBounds.bool"/>
      </Property>
      <Property name="XAxisLabels" id="14222.XAxisLabels">
        <Domain name="scalar_range" id="14222.XAxisLabels.scalar_range"/>
      </Property>
      <Property name="XAxisNotation" id="14222.XAxisNotation" number_of_elements="1">
        <Element index="0" value="0"/>
        <Domain name="enum" id="14222.XAxisNotation.enum">
          <Entry value="0" text="Mixed"/>
          <Entry value="1" text="Scientific"/>
          <Entry value="2" text="Fixed"/>
        </Domain>
      </Property>
      <Property name="XAxisPrecision" id="14222.XAxisPrecision" number_of_elements="1">
        <Element index="0" value="2"/>
        <Domain name="range" id="14222.XAxisPrecision.range"/>
      </Property>
      <Property name="XAxisUseCustomLabels" id="14222.XAxisUseCustomLabels" number_of_elements="1">
        <Element index="0" value="0"/>
        <Domain name="bool" id="14222.XAxisUseCustomLabels.bool"/>
      </Property>
      <Property name="XLabelBold" id="14222.XLabelBold" number_of_elements="1">
        <Element index="0" value="0"/>
        <Domain name="bool" id="14222.XLabelBold.bool"/>
      </Property>
      <Property name="XLabelColor" id="14222.XLabelColor" number_of_elements="3">
        <Element index="0" value="0"/>
        <Element index="1" value="0"/>
        <Element index="2" value="0"/>
        <Domain name="range" id="14222.XLabelColor.range"/>
      </Property>
      <Property name="XLabelFontFamily" id="14222.XLabelFontFamily" number_of_elements="1">
        <Element index="0" value="0"/>
        <Domain name="enum" id="14222.XLabelFontFamily.enum">
          <Entry value="0" text="Arial"/>
          <Entry value="1" text="Courier"/>
          <Entry value="2" text="Times"/>
          <Entry value="4" text="File"/>
        </Domain>
      </Property>
      <Property name="XLabelFontFile" id="14222.XLabelFontFile" number_of_elements="1">
        <Element index="0" value=""/>
      </Property>
      <Property name="XLabelFontSize" id="14222.XLabelFontSize" number_of_elements="1">
        <Element index="0" value="12"/>
        <Domain name="range" id="14222.XLabelFontSize.range"/>
      </Property>
      <Property name="XLabelItalic" id="14222.XLabelItalic" number_of_elements="1">
        <Element index="0" value="0"/>
        <Domain name="bool" id="14222.XLabelItalic.bool"/>
      </Property>
      <Property name="XLabelOpacity" id="14222.XLabelOpacity" number_of_elements="1">
        <Element index="0" value="1"/>
        <Domain name="range" id="14222.XLabelOpacity.range"/>
      </Property>
      <Property name="XLabelShadow" id="14222.XLabelShadow" number_of_elements="1">
        <Element index="0" value="0"/>
        <Domain name="bool" id="14222.XLabelShadow.bool"/>
      </Property>
      <Property name="XTitle" id="14222.XTitle" number_of_elements="1">
        <Element index="0" value="X Axis"/>
      </Property>
      <Property name="XTitleBold" id="14222.XTitleBold" number_of_elements="1">
        <Element index="0" value="0"/>
        <Domain name="bool" id="14222.XTitleBold.bool"/>
      </Property>
      <Property name="XTitleColor" id="14222.XTitleColor" number_of_elements="3">
        <Element index="0" value="0"/>
        <Element index="1" value="0"/>
        <Element index="2" value="0"/>
        <Domain name="range" id="14222.XTitleColor.range"/>
      </Property>
      <Property name="XTitleFontFamily" id="14222.XTitleFontFamily" number_of_elements="1">
        <Element index="0" value="0"/>
        <Domain name="enum" id="14222.XTitleFontFamily.enum">
          <Entry value="0" text="Arial"/>
          <Entry value="1" text="Courier"/>
          <Entry value="2" text="Times"/>
          <Entry value="4" text="File"/>
        </Domain>
      </Property>
      <Property name="XTitleFontFile" id="14222.XTitleFontFile" number_of_elements="1">
        <Element index="0" value=""/>
      </Property>
      <Property name="XTitleFontSize" id="14222.XTitleFontSize" number_of_elements="1">
        <Element index="0" value="12"/>
        <Domain name="range" id="14222.XTitleFontSize.range"/>
      </Property>
      <Property name="XTitleItalic" id="14222.XTitleItalic" number_of_elements="1">
        <Element index="0" value="0"/>
        <Domain name="bool" id="14222.XTitleItalic.bool"/>
      </Property>
      <Property name="XTitleOpacity" id="14222.XTitleOpacity" number_of_elements="1">
        <Element index="0" value="1"/>
        <Domain name="range" id="14222.XTitleOpacity.range"/>
      </Property>
      <Property name="XTitleShadow" id="14222.XTitleShadow" number_of_elements="1">
        <Element index="0" value="0"/>
        <Domain name="bool" id="14222.XTitleShadow.bool"/>
      </Property>
      <Property name="YAxisLabels" id="14222.YAxisLabels">
        <Domain name="scalar_range" id="14222.YAxisLabels.scalar_range"/>
      </Property>
      <Property name="YAxisNotation" id="14222.YAxisNotation" number_of_elements="1">
        <Element index="0" value="0"/>
        <Domain name="enum" id="14222.YAxisNotation.enum">
          <Entry value="0" text="Mixed"/>
          <Entry value="1" text="Scientific"/>
          <Entry value="2" text="Fixed"/>
        </Domain>
      </Property>
      <Property name="YAxisPrecision" id="14222.YAxisPrecision" number_of_elements="1">
        <Element index="0" value="2"/>
        <Domain name="range" id="14222.YAxisPrecision.range"/>
      </Property>
      <Property name="YAxisUseCustomLabels" id="14222.YAxisUseCustomLabels" number_of_elements="1">
        <Element index="0" value="0"/>
        <Domain name="bool" id="14222.YAxisUseCustomLabels.bool"/>
      </Property>
      <Property name="YLabelBold" id="14222.YLabelBold" number_of_elements="1">
        <Element index="0" value="0"/>
        <Domain name="bool" id="14222.YLabelBold.bool"/>
      </Property>
      <Property name="YLabelColor" id="14222.YLabelColor" number_of_elements="3">
        <Element index="0" value="0"/>
        <Element index="1" value="0"/>
        <Element index="2" value="0"/>
        <Domain name="range" id="14222.YLabelColor.range"/>
      </Property>
      <Property name="YLabelFontFamily" id="14222.YLabelFontFamily" number_of_elements="1">
        <Element index="0" value="0"/>
        <Domain name="enum" id="14222.YLabelFontFamily.enum">
          <Entry value="0" text="Arial"/>
          <Entry value="1" text="Courier"/>
          <Entry value="2" text="Times"/>
          <Entry value="4" text="File"/>
        </Domain>
      </Property>
      <Property name="YLabelFontFile" id="14222.YLabelFontFile" number_of_elements="1">
        <Element index="0" value=""/>
      </Property>
      <Property name="YLabelFontSize" id="14222.YLabelFontSize" number_of_elements="1">
        <Element index="0" value="12"/>
        <Domain name="range" id="14222.YLabelFontSize.range"/>
      </Property>
      <Property name="YLabelItalic" id="14222.YLabelItalic" number_of_elements="1">
        <Element index="0" value="0"/>
        <Domain name="bool" id="14222.YLabelItalic.bool"/>
      </Property>
      <Property name="YLabelOpacity" id="14222.YLabelOpacity" number_of_elements="1">
        <Element index="0" value="1"/>
        <Domain name="range" id="14222.YLabelOpacity.range"/>
      </Property>
      <Property name="YLabelShadow" id="14222.YLabelShadow" number_of_elements="1">
        <Element index="0" value="0"/>
        <Domain name="bool" id="14222.YLabelShadow.bool"/>
      </Property>
      <Property name="YTitle" id="14222.YTitle" number_of_elements="1">
        <Element index="0" value="Y Axis"/>
      </Property>
      <Property name="YTitleBold" id="14222.YTitleBold" number_of_elements="1">
        <Element index="0" value="0"/>
        <Domain name="bool" id="14222.YTitleBold.bool"/>
      </Property>
      <Property name="YTitleColor" id="14222.YTitleColor" number_of_elements="3">
        <Element index="0" value="0"/>
        <Element index="1" value="0"/>
        <Element index="2" value="0"/>
        <Domain name="range" id="14222.YTitleColor.range"/>
      </Property>
      <Property name="YTitleFontFamily" id="14222.YTitleFontFamily" number_of_elements="1">
        <Element index="0" value="0"/>
        <Domain name="enum" id="14222.YTitleFontFamily.enum">
          <Entry value="0" text="Arial"/>
          <Entry value="1" text="Courier"/>
          <Entry value="2" text="Times"/>
          <Entry value="4" text="File"/>
        </Domain>
      </Property>
      <Property name="YTitleFontFile" id="14222.YTitleFontFile" number_of_elements="1">
        <Element index="0" value=""/>
      </Property>
      <Property name="YTitleFontSize" id="14222.YTitleFontSize" number_of_elements="1">
        <Element index="0" value="12"/>
        <Domain name="range" id="14222.YTitleFontSize.range"/>
      </Property>
      <Property name="YTitleItalic" id="14222.YTitleItalic" number_of_elements="1">
        <Element index="0" value="0"/>
        <Domain name="bool" id="14222.YTitleItalic.bool"/>
      </Property>
      <Property name="YTitleOpacity" id="14222.YTitleOpacity" number_of_elements="1">
        <Element index="0" value="1"/>
        <Domain name="range" id="14222.YTitleOpacity.range"/>
      </Property>
      <Property name="YTitleShadow" id="14222.YTitleShadow" number_of_elements="1">
        <Element index="0" value="0"/>
        <Domain name="bool" id="14222.YTitleShadow.bool"/>
      </Property>
      <Property name="ZAxisLabels" id="14222.ZAxisLabels">
        <Domain name="scalar_range" id="14222.ZAxisLabels.scalar_range"/>
      </Property>
      <Property name="ZAxisNotation" id="14222.ZAxisNotation" number_of_elements="1">
        <Element index="0" value="0"/>
        <Domain name="enum" id="14222.ZAxisNotation.enum">
          <Entry value="0" text="Mixed"/>
          <Entry value="1" text="Scientific"/>
          <Entry value="2" text="Fixed"/>
        </Domain>
      </Property>
      <Property name="ZAxisPrecision" id="14222.ZAxisPrecision" number_of_elements="1">
        <Element index="0" value="2"/>
        <Domain name="range" id="14222.ZAxisPrecision.range"/>
      </Property>
      <Property name="ZAxisUseCustomLabels" id="14222.ZAxisUseCustomLabels" number_of_elements="1">
        <Element index="0" value="0"/>
        <Domain name="bool" id="14222.ZAxisUseCustomLabels.bool"/>
      </Property>
      <Property name="ZLabelBold" id="14222.ZLabelBold" number_of_elements="1">
        <Element index="0" value="0"/>
        <Domain name="bool" id="14222.ZLabelBold.bool"/>
      </Property>
      <Property name="ZLabelColor" id="14222.ZLabelColor" number_of_elements="3">
        <Element index="0" value="0"/>
        <Element index="1" value="0"/>
        <Element index="2" value="0"/>
        <Domain name="range" id="14222.ZLabelColor.range"/>
      </Property>
      <Property name="ZLabelFontFamily" id="14222.ZLabelFontFamily" number_of_elements="1">
        <Element index="0" value="0"/>
        <Domain name="enum" id="14222.ZLabelFontFamily.enum">
          <Entry value="0" text="Arial"/>
          <Entry value="1" text="Courier"/>
          <Entry value="2" text="Times"/>
          <Entry value="4" text="File"/>
        </Domain>
      </Property>
      <Property name="ZLabelFontFile" id="14222.ZLabelFontFile" number_of_elements="1">
        <Element index="0" value=""/>
      </Property>
      <Property name="ZLabelFontSize" id="14222.ZLabelFontSize" number_of_elements="1">
        <Element index="0" value="12"/>
        <Domain name="range" id="14222.ZLabelFontSize.range"/>
      </Property>
      <Property name="ZLabelItalic" id="14222.ZLabelItalic" number_of_elements="1">
        <Element index="0" value="0"/>
        <Domain name="bool" id="14222.ZLabelItalic.bool"/>
      </Property>
      <Property name="ZLabelOpacity" id="14222.ZLabelOpacity" number_of_elements="1">
        <Element index="0" value="1"/>
        <Domain name="range" id="14222.ZLabelOpacity.range"/>
      </Property>
      <Property name="ZLabelShadow" id="14222.ZLabelShadow" number_of_elements="1">
        <Element index="0" value="0"/>
        <Domain name="bool" id="14222.ZLabelShadow.bool"/>
      </Property>
      <Property name="ZTitle" id="14222.ZTitle" number_of_elements="1">
        <Element index="0" value="Z Axis"/>
      </Property>
      <Property name="ZTitleBold" id="14222.ZTitleBold" number_of_elements="1">
        <Element index="0" value="0"/>
        <Domain name="bool" id="14222.ZTitleBold.bool"/>
      </Property>
      <Property name="ZTitleColor" id="14222.ZTitleColor" number_of_elements="3">
        <Element index="0" value="0"/>
        <Element index="1" value="0"/>
        <Element index="2" value="0"/>
        <Domain name="range" id="14222.ZTitleColor.range"/>
      </Property>
      <Property name="ZTitleFontFamily" id="14222.ZTitleFontFamily" number_of_elements="1">
        <Element index="0" value="0"/>
        <Domain name="enum" id="14222.ZTitleFontFamily.enum">
          <Entry value="0" text="Arial"/>
          <Entry value="1" text="Courier"/>
          <Entry value="2" text="Times"/>
          <Entry value="4" text="File"/>
        </Domain>
      </Property>
      <Property name="ZTitleFontFile" id="14222.ZTitleFontFile" number_of_elements="1">
        <Element index="0" value=""/>
      </Property>
      <Property name="ZTitleFontSize" id="14222.ZTitleFontSize" number_of_elements="1">
        <Element index="0" value="12"/>
        <Domain name="range" id="14222.ZTitleFontSize.range"/>
      </Property>
      <Property name="ZTitleItalic" id="14222.ZTitleItalic" number_of_elements="1">
        <Element index="0" value="0"/>
        <Domain name="bool" id="14222.ZTitleItalic.bool"/>
      </Property>
      <Property name="ZTitleOpacity" id="14222.ZTitleOpacity" number_of_elements="1">
        <Element index="0" value="1"/>
        <Domain name="range" id="14222.ZTitleOpacity.range"/>
      </Property>
      <Property name="ZTitleShadow" id="14222.ZTitleShadow" number_of_elements="1">
        <Element index="0" value="0"/>
        <Domain name="bool" id="14222.ZTitleShadow.bool"/>
      </Property>
    </Proxy>
    <Proxy group="sources" type="ArrowSource" id="14282" servers="1">
      <Property name="Invert" id="14282.Invert" number_of_elements="1">
        <Element index="0" value="0"/>
        <Domain name="bool" id="14282.Invert.bool"/>
      </Property>
      <Property name="ShaftRadius" id="14282.ShaftRadius" number_of_elements="1">
        <Element index="0" value="0.03"/>
        <Domain name="range" id="14282.ShaftRadius.range"/>
      </Property>
      <Property name="ShaftResolution" id="14282.ShaftResolution" number_of_elements="1">
        <Element index="0" value="6"/>
        <Domain name="range" id="14282.ShaftResolution.range"/>
      </Property>
      <Property name="TipLength" id="14282.TipLength" number_of_elements="1">
        <Element index="0" value="0.35"/>
        <Domain name="range" id="14282.TipLength.range"/>
      </Property>
      <Property name="TipRadius" id="14282.TipRadius" number_of_elements="1">
        <Element index="0" value="0.1"/>
        <Domain name="range" id="14282.TipRadius.range"/>
      </Property>
      <Property name="TipResolution" id="14282.TipResolution" number_of_elements="1">
        <Element index="0" value="6"/>
        <Domain name="range" id="14282.TipResolution.range"/>
      </Property>
    </Proxy>
    <Proxy group="sources" type="ConeSource" id="14293" servers="1">
      <Property name="Capping" id="14293.Capping" number_of_elements="1">
        <Element index="0" value="1"/>
        <Domain name="bool" id="14293.Capping.bool"/>
      </Property>
      <Property name="Center" id="14293.Center" number_of_elements="3">
        <Element index="0" value="0"/>
        <Element index="1" value="0"/>
        <Element index="2" value="0"/>
        <Domain name="range" id="14293.Center.range"/>
      </Property>
      <Property name="Direction" id="14293.Direction" number_of_elements="3">
        <Element index="0" value="1"/>
        <Element index="1" value="0"/>
        <Element index="2" value="0"/>
        <Domain name="range" id="14293.Direction.range"/>
      </Property>
      <Property name="Height" id="14293.Height" number_of_elements="1">
        <Element index="0" value="1"/>
        <Domain name="range" id="14293.Height.range"/>
      </Property>
      <Property name="Radius" id="14293.Radius" number_of_elements="1">
        <Element index="0" value="0.5"/>
        <Domain name="range" id="14293.Radius.range"/>
      </Property>
      <Property name="Resolution" id="14293.Resolution" number_of_elements="1">
        <Element index="0" value="6"/>
        <Domain name="range" id="14293.Resolution.range"/>
      </Property>
    </Proxy>
    <Proxy group="sources" type="CubeSource" id="14304" servers="1">
      <Property name="Center" id="14304.Center" number_of_elements="3">
        <Element index="0" value="0"/>
        <Element index="1" value="0"/>
        <Element index="2" value="0"/>
        <Domain name="range" id="14304.Center.range"/>
      </Property>
      <Property name="XLength" id="14304.XLength" number_of_elements="1">
        <Element index="0" value="1"/>
        <Domain name="range" id="14304.XLength.range"/>
      </Property>
      <Property name="YLength" id="14304.YLength" number_of_elements="1">
        <Element index="0" value="1"/>
        <Domain name="range" id="14304.YLength.range"/>
      </Property>
      <Property name="ZLength" id="14304.ZLength" number_of_elements="1">
        <Element index="0" value="1"/>
        <Domain name="range" id="14304.ZLength.range"/>
      </Property>
    </Proxy>
    <Proxy group="sources" type="CylinderSource" id="14315" servers="1">
      <Property name="Capping" id="14315.Capping" number_of_elements="1">
        <Element index="0" value="1"/>
        <Domain name="bool" id="14315.Capping.bool"/>
      </Property>
      <Property name="Center" id="14315.Center" number_of_elements="3">
        <Element index="0" value="0"/>
        <Element index="1" value="0"/>
        <Element index="2" value="0"/>
        <Domain name="range" id="14315.Center.range"/>
      </Property>
      <Property name="Height" id="14315.Height" number_of_elements="1">
        <Element index="0" value="1"/>
        <Domain name="range" id="14315.Height.range"/>
      </Property>
      <Property name="Radius" id="14315.Radius" number_of_elements="1">
        <Element index="0" value="0.5"/>
        <Domain name="range" id="14315.Radius.range"/>
      </Property>
      <Property name="Resolution" id="14315.Resolution" number_of_elements="1">
        <Element index="0" value="6"/>
        <Domain name="range" id="14315.Resolution.range"/>
      </Property>
    </Proxy>
    <Proxy group="sources" type="LineSource" id="14326" servers="1">
      <Property name="Point1" id="14326.Point1" number_of_elements="3">
        <Element index="0" value="-0.5"/>
        <Element index="1" value="0"/>
        <Element index="2" value="0"/>
        <Domain name="range" id="14326.Point1.range"/>
      </Property>
      <Property name="Point2" id="14326.Point2" number_of_elements="3">
        <Element index="0" value="0.5"/>
        <Element index="1" value="0"/>
        <Element index="2" value="0"/>
        <Domain name="range" id="14326.Point2.range"/>
      </Property>
      <Property name="RefinementRatios" id="14326.RefinementRatios" number_of_elements="2">
        <Element index="0" value="0"/>
        <Element index="1" value="1"/>
        <Domain name="range" id="14326.RefinementRatios.range"/>
      </Property>
      <Property name="Resolution" id="14326.Resolution" number_of_elements="1">
        <Element index="0" value="6"/>
        <Domain name="range" id="14326.Resolution.range"/>
      </Property>
      <Property name="UseRegularRefinement" id="14326.UseRegularRefinement" number_of_elements="1">
        <Element index="0" value="1"/>
        <Domain name="bool" id="14326.UseRegularRefinement.bool"/>
      </Property>
    </Proxy>
    <Proxy group="sources" type="SphereSource" id="14337" servers="1">
      <Property name="Center" id="14337.Center" number_of_elements="3">
        <Element index="0" value="0"/>
        <Element index="1" value="0"/>
        <Element index="2" value="0"/>
        <Domain name="range" id="14337.Center.range"/>
      </Property>
      <Property name="EndPhi" id="14337.EndPhi" number_of_elements="1">
        <Element index="0" value="180"/>
        <Domain name="range" id="14337.EndPhi.range"/>
      </Property>
      <Property name="EndTheta" id="14337.EndTheta" number_of_elements="1">
        <Element index="0" value="360"/>
        <Domain name="range" id="14337.EndTheta.range"/>
      </Property>
      <Property name="PhiResolution" id="14337.PhiResolution" number_of_elements="1">
        <Element index="0" value="8"/>
        <Domain name="range" id="14337.PhiResolution.range"/>
      </Property>
      <Property name="Radius" id="14337.Radius" number_of_elements="1">
        <Element index="0" value="0.5"/>
        <Domain name="range" id="14337.Radius.range"/>
      </Property>
      <Property name="StartPhi" id="14337.StartPhi" number_of_elements="1">
        <Element index="0" value="0"/>
        <Domain name="range" id="14337.StartPhi.range"/>
      </Property>
      <Property name="StartTheta" id="14337.StartTheta" number_of_elements="1">
        <Element index="0" value="0"/>
        <Domain name="range" id="14337.StartTheta.range"/>
      </Property>
      <Property name="ThetaResolution" id="14337.ThetaResolution" number_of_elements="1">
        <Element index="0" value="8"/>
        <Domain name="range" id="14337.ThetaResolution.range"/>
      </Property>
    </Proxy>
    <Proxy group="sources" type="GlyphSource2D" id="14348" servers="1">
      <Property name="Center" id="14348.Center" number_of_elements="3">
        <Element index="0" value="0"/>
        <Element index="1" value="0"/>
        <Element index="2" value="0"/>
        <Domain name="range" id="14348.Center.range"/>
      </Property>
      <Property name="Filled" id="14348.Filled" number_of_elements="1">
        <Element index="0" value="0"/>
        <Domain name="bool" id="14348.Filled.bool"/>
      </Property>
      <Property name="GlyphType" id="14348.GlyphType" number_of_elements="1">
        <Element index="0" value="9"/>
        <Domain name="enum" id="14348.GlyphType.enum">
          <Entry value="1" text="Vertex"/>
          <Entry value="2" text="Dash"/>
          <Entry value="3" text="Cross"/>
          <Entry value="4" text="ThickCross"/>
          <Entry value="5" text="Triangle"/>
          <Entry value="6" text="Square"/>
          <Entry value="7" text="Circle"/>
          <Entry value="8" text="Diamond"/>
          <Entry value="9" text="Arrow"/>
          <Entry value="10" text="ThickArrow"/>
          <Entry value="11" text="HookedArrow"/>
          <Entry value="12" text="EdgeArrow"/>
        </Domain>
      </Property>
    </Proxy>
    <Proxy group="internal_filters" type="PipelineConnection" id="14359" servers="1">
      <Property name="AllowNullInput" id="14359.AllowNullInput" number_of_elements="1">
        <Element index="0" value="1"/>
        <Domain name="bool" id="14359.AllowNullInput.bool"/>
      </Property>
      <Property name="Input" id="14359.Input">
        <Domain name="groups" id="14359.Input.groups"/>
        <Domain name="input_type" id="14359.Input.input_type"/>
      </Property>
    </Proxy>
    <Proxy group="piecewise_functions" type="PiecewiseFunction" id="14370" servers="21">
      <Property name="AllowDuplicateScalars" id="14370.AllowDuplicateScalars" number_of_elements="1">
        <Element index="0" value="1"/>
        <Domain name="bool" id="14370.AllowDuplicateScalars.bool"/>
      </Property>
      <Property name="Points" id="14370.Points" number_of_elements="8">
        <Element index="0" value="0"/>
        <Element index="1" value="0"/>
        <Element index="2" value="0.5"/>
        <Element index="3" value="0"/>
        <Element index="4" value="1"/>
        <Element index="5" value="1"/>
        <Element index="6" value="0.5"/>
        <Element index="7" value="0"/>
      </Property>
      <Property name="ScalarRangeInitialized" id="14370.ScalarRangeInitialized" number_of_elements="1">
        <Element index="0" value="0"/>
        <Domain name="bool" id="14370.ScalarRangeInitialized.bool"/>
      </Property>
      <Property name="UseLogScale" id="14370.UseLogScale" number_of_elements="1">
        <Element index="0" value="0"/>
        <Domain name="bool" id="14370.UseLogScale.bool"/>
      </Property>
    </Proxy>
    <Proxy group="piecewise_functions" type="PiecewiseFunction" id="14371" servers="21">
      <Property name="AllowDuplicateScalars" id="14371.AllowDuplicateScalars" number_of_elements="1">
        <Element index="0" value="1"/>
        <Domain name="bool" id="14371.AllowDuplicateScalars.bool"/>
      </Property>
      <Property name="Points" id="14371.Points" number_of_elements="8">
        <Element index="0" value="0"/>
        <Element index="1" value="0"/>
        <Element index="2" value="0.5"/>
        <Element index="3" value="0"/>
        <Element index="4" value="1"/>
        <Element index="5" value="1"/>
        <Element index="6" value="0.5"/>
        <Element index="7" value="0"/>
      </Property>
      <Property name="ScalarRangeInitialized" id="14371.ScalarRangeInitialized" number_of_elements="1">
        <Element index="0" value="1"/>
        <Domain name="bool" id="14371.ScalarRangeInitialized.bool"/>
      </Property>
      <Property name="UseLogScale" id="14371.UseLogScale" number_of_elements="1">
        <Element index="0" value="0"/>
        <Domain name="bool" id="14371.UseLogScale.bool"/>
      </Property>
    </Proxy>
    <Proxy group="representations" type="PolarAxesRepresentation" id="14271" servers="21">
      <Property name="ArcMajorTickSize" id="14271.ArcMajorTickSize" number_of_elements="1">
        <Element index="0" value="0"/>
        <Domain name="range" id="14271.ArcMajorTickSize.range"/>
      </Property>
      <Property name="ArcMajorTickThickness" id="14271.ArcMajorTickThickness" number_of_elements="1">
        <Element index="0" value="1"/>
        <Domain name="range" id="14271.ArcMajorTickThickness.range"/>
      </Property>
      <Property name="ArcMinorTickVisibility" id="14271.ArcMinorTickVisibility" number_of_elements="1">
        <Element index="0" value="0"/>
        <Domain name="bool" id="14271.ArcMinorTickVisibility.bool"/>
      </Property>
      <Property name="ArcTickRatioSize" id="14271.ArcTickRatioSize" number_of_elements="1">
        <Element index="0" value="0.3"/>
        <Domain name="range" id="14271.ArcTickRatioSize.range"/>
      </Property>
      <Property name="ArcTickRatioThickness" id="14271.ArcTickRatioThickness" number_of_elements="1">
        <Element index="0" value="0.5"/>
        <Domain name="range" id="14271.ArcTickRatioThickness.range"/>
      </Property>
      <Property name="ArcTickVisibility" id="14271.ArcTickVisibility" number_of_elements="1">
        <Element index="0" value="1"/>
        <Domain name="bool" id="14271.ArcTickVisibility.bool"/>
      </Property>
      <Property name="ArcTicksOriginToPolarAxis" id="14271.ArcTicksOriginToPolarAxis" number_of_elements="1">
        <Element index="0" value="1"/>
        <Domain name="bool" id="14271.ArcTicksOriginToPolarAxis.bool"/>
      </Property>
      <Property name="AutoSubdividePolarAxis" id="14271.AutoSubdividePolarAxis" number_of_elements="1">
        <Element index="0" value="1"/>
        <Domain name="bool" id="14271.AutoSubdividePolarAxis.bool"/>
      </Property>
      <Property name="AxisMinorTickVisibility" id="14271.AxisMinorTickVisibility" number_of_elements="1">
        <Element index="0" value="0"/>
        <Domain name="bool" id="14271.AxisMinorTickVisibility.bool"/>
      </Property>
      <Property name="AxisTickVisibility" id="14271.AxisTickVisibility" number_of_elements="1">
        <Element index="0" value="1"/>
        <Domain name="bool" id="14271.AxisTickVisibility.bool"/>
      </Property>
      <Property name="CustomBounds" id="14271.CustomBounds" number_of_elements="6">
        <Element index="0" value="0"/>
        <Element index="1" value="1"/>
        <Element index="2" value="0"/>
        <Element index="3" value="1"/>
        <Element index="4" value="0"/>
        <Element index="5" value="1"/>
      </Property>
      <Property name="CustomRange" id="14271.CustomRange" number_of_elements="2">
        <Element index="0" value="0"/>
        <Element index="1" value="1"/>
      </Property>
      <Property name="DataBounds" id="14271.DataBounds" number_of_elements="6">
        <Element index="0" value="1"/>
        <Element index="1" value="-1"/>
        <Element index="2" value="1"/>
        <Element index="3" value="-1"/>
        <Element index="4" value="1"/>
        <Element index="5" value="-1"/>
      </Property>
      <Property name="DeltaAngleMajor" id="14271.DeltaAngleMajor" number_of_elements="1">
        <Element index="0" value="10"/>
        <Domain name="range" id="14271.DeltaAngleMajor.range"/>
      </Property>
      <Property name="DeltaAngleMinor" id="14271.DeltaAngleMinor" number_of_elements="1">
        <Element index="0" value="5"/>
        <Domain name="range" id="14271.DeltaAngleMinor.range"/>
      </Property>
      <Property name="DeltaRangeMajor" id="14271.DeltaRangeMajor" number_of_elements="1">
        <Element index="0" value="10"/>
      </Property>
      <Property name="DeltaRangeMinor" id="14271.DeltaRangeMinor" number_of_elements="1">
        <Element index="0" value="5"/>
      </Property>
      <Property name="DistanceLODThreshold" id="14271.DistanceLODThreshold" number_of_elements="1">
        <Element index="0" value="0.7"/>
        <Domain name="range" id="14271.DistanceLODThreshold.range"/>
      </Property>
      <Property name="DrawPolarArcsGridlines" id="14271.DrawPolarArcsGridlines" number_of_elements="1">
        <Element index="0" value="1"/>
        <Domain name="bool" id="14271.DrawPolarArcsGridlines.bool"/>
      </Property>
      <Property name="DrawRadialGridlines" id="14271.DrawRadialGridlines" number_of_elements="1">
        <Element index="0" value="1"/>
        <Domain name="bool" id="14271.DrawRadialGridlines.bool"/>
      </Property>
      <Property name="EnableCustomBounds" id="14271.EnableCustomBounds" number_of_elements="3">
        <Element index="0" value="0"/>
        <Element index="1" value="0"/>
        <Element index="2" value="0"/>
      </Property>
      <Property name="EnableCustomRange" id="14271.EnableCustomRange" number_of_elements="1">
        <Element index="0" value="0"/>
        <Domain name="bool" id="14271.EnableCustomRange.bool"/>
      </Property>
      <Property name="EnableDistanceLOD" id="14271.EnableDistanceLOD" number_of_elements="1">
        <Element index="0" value="1"/>
        <Domain name="bool" id="14271.EnableDistanceLOD.bool"/>
      </Property>
      <Property name="EnableViewAngleLOD" id="14271.EnableViewAngleLOD" number_of_elements="1">
        <Element index="0" value="1"/>
        <Domain name="bool" id="14271.EnableViewAngleLOD.bool"/>
      </Property>
      <Property name="Input" id="14271.Input" number_of_elements="1">
        <Proxy value="14234" output_port="0"/>
        <Domain name="input_type" id="14271.Input.input_type"/>
      </Property>
      <Property name="LastRadialAxisColor" id="14271.LastRadialAxisColor" number_of_elements="3">
        <Element index="0" value="1"/>
        <Element index="1" value="1"/>
        <Element index="2" value="1"/>
        <Domain name="range" id="14271.LastRadialAxisColor.range"/>
      </Property>
      <Property name="LastRadialAxisMajorTickSize" id="14271.LastRadialAxisMajorTickSize" number_of_elements="1">
        <Element index="0" value="0"/>
        <Domain name="range" id="14271.LastRadialAxisMajorTickSize.range"/>
      </Property>
      <Property name="LastRadialAxisMajorTickThickness" id="14271.LastRadialAxisMajorTickThickness" number_of_elements="1">
        <Element index="0" value="1"/>
        <Domain name="range" id="14271.LastRadialAxisMajorTickThickness.range"/>
      </Property>
      <Property name="LastRadialAxisTickRatioSize" id="14271.LastRadialAxisTickRatioSize" number_of_elements="1">
        <Element index="0" value="0.3"/>
        <Domain name="range" id="14271.LastRadialAxisTickRatioSize.range"/>
      </Property>
      <Property name="LastRadialAxisTickRatioThickness" id="14271.LastRadialAxisTickRatioThickness" number_of_elements="1">
        <Element index="0" value="0.5"/>
        <Domain name="range" id="14271.LastRadialAxisTickRatioThickness.range"/>
      </Property>
      <Property name="MaximumAngle" id="14271.MaximumAngle" number_of_elements="1">
        <Element index="0" value="90"/>
        <Domain name="range" id="14271.MaximumAngle.range"/>
      </Property>
      <Property name="MinimumAngle" id="14271.MinimumAngle" number_of_elements="1">
        <Element index="0" value="0"/>
        <Domain name="range" id="14271.MinimumAngle.range"/>
      </Property>
      <Property name="MinimumRadius" id="14271.MinimumRadius" number_of_elements="1">
        <Element index="0" value="0"/>
        <Domain name="range" id="14271.MinimumRadius.range"/>
      </Property>
      <Property name="NumberOfPolarAxis" id="14271.NumberOfPolarAxis" number_of_elements="1">
        <Element index="0" value="0"/>
        <Domain name="range" id="14271.NumberOfPolarAxis.range"/>
      </Property>
      <Property name="NumberOfRadialAxes" id="14271.NumberOfRadialAxes" number_of_elements="1">
        <Element index="0" value="0"/>
        <Domain name="range" id="14271.NumberOfRadialAxes.range"/>
      </Property>
      <Property name="Orientation" id="14271.Orientation" number_of_elements="3">
        <Element index="0" value="0"/>
        <Element index="1" value="0"/>
        <Element index="2" value="0"/>
        <Domain name="range" id="14271.Orientation.range"/>
      </Property>
      <Property name="PolarArcsColor" id="14271.PolarArcsColor" number_of_elements="3">
        <Element index="0" value="1"/>
        <Element index="1" value="1"/>
        <Element index="2" value="1"/>
        <Domain name="range" id="14271.PolarArcsColor.range"/>
      </Property>
      <Property name="PolarArcsVisibility" id="14271.PolarArcsVisibility" number_of_elements="1">
        <Element index="0" value="1"/>
        <Domain name="bool" id="14271.PolarArcsVisibility.bool"/>
      </Property>
      <Property name="PolarAxisColor" id="14271.PolarAxisColor" number_of_elements="3">
        <Element index="0" value="1"/>
        <Element index="1" value="1"/>
        <Element index="2" value="1"/>
        <Domain name="range" id="14271.PolarAxisColor.range"/>
      </Property>
      <Property name="PolarAxisMajorTickSize" id="14271.PolarAxisMajorTickSize" number_of_elements="1">
        <Element index="0" value="0"/>
        <Domain name="range" id="14271.PolarAxisMajorTickSize.range"/>
      </Property>
      <Property name="PolarAxisMajorTickThickness" id="14271.PolarAxisMajorTickThickness" number_of_elements="1">
        <Element index="0" value="1"/>
        <Domain name="range" id="14271.PolarAxisMajorTickThickness.range"/>
      </Property>
      <Property name="PolarAxisTickRatioSize" id="14271.PolarAxisTickRatioSize" number_of_elements="1">
        <Element index="0" value="0.3"/>
        <Domain name="range" id="14271.PolarAxisTickRatioSize.range"/>
      </Property>
      <Property name="PolarAxisTickRatioThickness" id="14271.PolarAxisTickRatioThickness" number_of_elements="1">
        <Element index="0" value="0.5"/>
        <Domain name="range" id="14271.PolarAxisTickRatioThickness.range"/>
      </Property>
      <Property name="PolarAxisTitle" id="14271.PolarAxisTitle" number_of_elements="1">
        <Element index="0" value="Radial Distance"/>
      </Property>
      <Property name="PolarAxisTitleLocation" id="14271.PolarAxisTitleLocation" number_of_elements="1">
        <Element index="0" value="0"/>
        <Domain name="enum" id="14271.PolarAxisTitleLocation.enum">
          <Entry value="0" text="Bottom"/>
          <Entry value="1" text="Extern"/>
        </Domain>
      </Property>
      <Property name="PolarAxisTitleVisibility" id="14271.PolarAxisTitleVisibility" number_of_elements="1">
        <Element index="0" value="1"/>
        <Domain name="bool" id="14271.PolarAxisTitleVisibility.bool"/>
      </Property>
      <Property name="PolarAxisVisibility" id="14271.PolarAxisVisibility" number_of_elements="1">
        <Element index="0" value="1"/>
        <Domain name="bool" id="14271.PolarAxisVisibility.bool"/>
      </Property>
      <Property name="PolarLabelExponentLocation" id="14271.PolarLabelExponentLocation" number_of_elements="1">
        <Element index="0" value="2"/>
        <Domain name="enum" id="14271.PolarLabelExponentLocation.enum">
          <Entry value="0" text="Bottom"/>
          <Entry value="1" text="Extern"/>
          <Entry value="2" text="Labels"/>
        </Domain>
      </Property>
      <Property name="PolarLabelFormat" id="14271.PolarLabelFormat" number_of_elements="1">
        <Element index="0" value="%-#6.3g"/>
      </Property>
      <Property name="PolarLabelVisibility" id="14271.PolarLabelVisibility" number_of_elements="1">
        <Element index="0" value="1"/>
        <Domain name="bool" id="14271.PolarLabelVisibility.bool"/>
      </Property>
      <Property name="PolarTicksVisibility" id="14271.PolarTicksVisibility" number_of_elements="1">
        <Element index="0" value="1"/>
        <Domain name="bool" id="14271.PolarTicksVisibility.bool"/>
      </Property>
      <Property name="Position" id="14271.Position" number_of_elements="3">
        <Element index="0" value="0"/>
        <Element index="1" value="0"/>
        <Element index="2" value="0"/>
        <Domain name="range" id="14271.Position.range"/>
      </Property>
      <Property name="RadialAxesOriginToPolarAxis" id="14271.RadialAxesOriginToPolarAxis" number_of_elements="1">
        <Element index="0" value="1"/>
        <Domain name="bool" id="14271.RadialAxesOriginToPolarAxis.bool"/>
      </Property>
      <Property name="RadialAxesVisibility" id="14271.RadialAxesVisibility" number_of_elements="1">
        <Element index="0" value="1"/>
        <Domain name="bool" id="14271.RadialAxesVisibility.bool"/>
      </Property>
      <Property name="RadialLabelFormat" id="14271.RadialLabelFormat" number_of_elements="1">
        <Element index="0" value="%-#3.1f"/>
      </Property>
      <Property name="RadialLabelLocation" id="14271.RadialLabelLocation" number_of_elements="1">
        <Element index="0" value="0"/>
        <Domain name="enum" id="14271.RadialLabelLocation.enum">
          <Entry value="0" text="Bottom"/>
          <Entry value="1" text="Extern"/>
        </Domain>
      </Property>
      <Property name="RadialLabelVisibility" id="14271.RadialLabelVisibility" number_of_elements="1">
        <Element index="0" value="1"/>
        <Domain name="bool" id="14271.RadialLabelVisibility.bool"/>
      </Property>
      <Property name="RadialUnitsVisibility" id="14271.RadialUnitsVisibility" number_of_elements="1">
        <Element index="0" value="1"/>
        <Domain name="bool" id="14271.RadialUnitsVisibility.bool"/>
      </Property>
      <Property name="Ratio" id="14271.Ratio" number_of_elements="1">
        <Element index="0" value="1"/>
        <Domain name="range" id="14271.Ratio.range"/>
      </Property>
      <Property name="Scale" id="14271.Scale" number_of_elements="3">
        <Element index="0" value="1"/>
        <Element index="1" value="1"/>
        <Element index="2" value="1"/>
        <Domain name="range" id="14271.Scale.range"/>
      </Property>
      <Property name="ScreenSize" id="14271.ScreenSize" number_of_elements="1">
        <Element index="0" value="10"/>
        <Domain name="range" id="14271.ScreenSize.range"/>
      </Property>
      <Property name="SecondaryPolarArcsColor" id="14271.SecondaryPolarArcsColor" number_of_elements="3">
        <Element index="0" value="1"/>
        <Element index="1" value="1"/>
        <Element index="2" value="1"/>
        <Domain name="range" id="14271.SecondaryPolarArcsColor.range"/>
      </Property>
      <Property name="SecondaryRadialAxesColor" id="14271.SecondaryRadialAxesColor" number_of_elements="3">
        <Element index="0" value="1"/>
        <Element index="1" value="1"/>
        <Element index="2" value="1"/>
        <Domain name="range" id="14271.SecondaryRadialAxesColor.range"/>
      </Property>
      <Property name="SmallestVisiblePolarAngle" id="14271.SmallestVisiblePolarAngle" number_of_elements="1">
        <Element index="0" value="0.5"/>
        <Domain name="range" id="14271.SmallestVisiblePolarAngle.range"/>
      </Property>
      <Property name="TickLocation" id="14271.TickLocation" number_of_elements="1">
        <Element index="0" value="2"/>
        <Domain name="enum" id="14271.TickLocation.enum">
          <Entry value="0" text="Inside"/>
          <Entry value="1" text="Outside"/>
          <Entry value="2" text="Both"/>
        </Domain>
      </Property>
      <Property name="Use2DMode" id="14271.Use2DMode" number_of_elements="1">
        <Element index="0" value="0"/>
        <Domain name="bool" id="14271.Use2DMode.bool"/>
      </Property>
      <Property name="UseLogAxis" id="14271.UseLogAxis" number_of_elements="1">
        <Element index="0" value="0"/>
        <Domain name="bool" id="14271.UseLogAxis.bool"/>
      </Property>
      <Property name="ViewAngleLODThreshold" id="14271.ViewAngleLODThreshold" number_of_elements="1">
        <Element index="0" value="0.7"/>
        <Domain name="range" id="14271.ViewAngleLODThreshold.range"/>
      </Property>
      <Property name="Visibility" id="14271.Visibility" number_of_elements="1">
        <Element index="0" value="0"/>
        <Domain name="bool" id="14271.Visibility.bool"/>
      </Property>
      <Property name="LastRadialAxisTextBold" id="14271.LastRadialAxisTextBold" number_of_elements="1">
        <Element index="0" value="0"/>
        <Domain name="bool" id="14271.LastRadialAxisTextBold.bool"/>
      </Property>
      <Property name="LastRadialAxisTextColor" id="14271.LastRadialAxisTextColor" number_of_elements="3">
        <Element index="0" value="0"/>
        <Element index="1" value="0"/>
        <Element index="2" value="0"/>
        <Domain name="range" id="14271.LastRadialAxisTextColor.range"/>
      </Property>
      <Property name="LastRadialAxisTextFontFamily" id="14271.LastRadialAxisTextFontFamily" number_of_elements="1">
        <Element index="0" value="0"/>
        <Domain name="enum" id="14271.LastRadialAxisTextFontFamily.enum">
          <Entry value="0" text="Arial"/>
          <Entry value="1" text="Courier"/>
          <Entry value="2" text="Times"/>
          <Entry value="4" text="File"/>
        </Domain>
      </Property>
      <Property name="LastRadialAxisTextFontFile" id="14271.LastRadialAxisTextFontFile" number_of_elements="1">
        <Element index="0" value=""/>
      </Property>
      <Property name="LastRadialAxisTextFontSize" id="14271.LastRadialAxisTextFontSize" number_of_elements="1">
        <Element index="0" value="12"/>
        <Domain name="range" id="14271.LastRadialAxisTextFontSize.range"/>
      </Property>
      <Property name="LastRadialAxisTextItalic" id="14271.LastRadialAxisTextItalic" number_of_elements="1">
        <Element index="0" value="0"/>
        <Domain name="bool" id="14271.LastRadialAxisTextItalic.bool"/>
      </Property>
      <Property name="LastRadialAxisTextOpacity" id="14271.LastRadialAxisTextOpacity" number_of_elements="1">
        <Element index="0" value="1"/>
        <Domain name="range" id="14271.LastRadialAxisTextOpacity.range"/>
      </Property>
      <Property name="LastRadialAxisTextShadow" id="14271.LastRadialAxisTextShadow" number_of_elements="1">
        <Element index="0" value="0"/>
        <Domain name="bool" id="14271.LastRadialAxisTextShadow.bool"/>
      </Property>
      <Property name="PolarAxisLabelBold" id="14271.PolarAxisLabelBold" number_of_elements="1">
        <Element index="0" value="0"/>
        <Domain name="bool" id="14271.PolarAxisLabelBold.bool"/>
      </Property>
      <Property name="PolarAxisLabelColor" id="14271.PolarAxisLabelColor" number_of_elements="3">
        <Element index="0" value="0"/>
        <Element index="1" value="0"/>
        <Element index="2" value="0"/>
        <Domain name="range" id="14271.PolarAxisLabelColor.range"/>
      </Property>
      <Property name="PolarAxisLabelFontFamily" id="14271.PolarAxisLabelFontFamily" number_of_elements="1">
        <Element index="0" value="0"/>
        <Domain name="enum" id="14271.PolarAxisLabelFontFamily.enum">
          <Entry value="0" text="Arial"/>
          <Entry value="1" text="Courier"/>
          <Entry value="2" text="Times"/>
          <Entry value="4" text="File"/>
        </Domain>
      </Property>
      <Property name="PolarAxisLabelFontFile" id="14271.PolarAxisLabelFontFile" number_of_elements="1">
        <Element index="0" value=""/>
      </Property>
      <Property name="PolarAxisLabelFontSize" id="14271.PolarAxisLabelFontSize" number_of_elements="1">
        <Element index="0" value="12"/>
        <Domain name="range" id="14271.PolarAxisLabelFontSize.range"/>
      </Property>
      <Property name="PolarAxisLabelItalic" id="14271.PolarAxisLabelItalic" number_of_elements="1">
        <Element index="0" value="0"/>
        <Domain name="bool" id="14271.PolarAxisLabelItalic.bool"/>
      </Property>
      <Property name="PolarAxisLabelOpacity" id="14271.PolarAxisLabelOpacity" number_of_elements="1">
        <Element index="0" value="1"/>
        <Domain name="range" id="14271.PolarAxisLabelOpacity.range"/>
      </Property>
      <Property name="PolarAxisLabelShadow" id="14271.PolarAxisLabelShadow" number_of_elements="1">
        <Element index="0" value="0"/>
        <Domain name="bool" id="14271.PolarAxisLabelShadow.bool"/>
      </Property>
      <Property name="PolarAxisTitleBold" id="14271.PolarAxisTitleBold" number_of_elements="1">
        <Element index="0" value="0"/>
        <Domain name="bool" id="14271.PolarAxisTitleBold.bool"/>
      </Property>
      <Property name="PolarAxisTitleColor" id="14271.PolarAxisTitleColor" number_of_elements="3">
        <Element index="0" value="0"/>
        <Element index="1" value="0"/>
        <Element index="2" value="0"/>
        <Domain name="range" id="14271.PolarAxisTitleColor.range"/>
      </Property>
      <Property name="PolarAxisTitleFontFamily" id="14271.PolarAxisTitleFontFamily" number_of_elements="1">
        <Element index="0" value="0"/>
        <Domain name="enum" id="14271.PolarAxisTitleFontFamily.enum">
          <Entry value="0" text="Arial"/>
          <Entry value="1" text="Courier"/>
          <Entry value="2" text="Times"/>
          <Entry value="4" text="File"/>
        </Domain>
      </Property>
      <Property name="PolarAxisTitleFontFile" id="14271.PolarAxisTitleFontFile" number_of_elements="1">
        <Element index="0" value=""/>
      </Property>
      <Property name="PolarAxisTitleFontSize" id="14271.PolarAxisTitleFontSize" number_of_elements="1">
        <Element index="0" value="12"/>
        <Domain name="range" id="14271.PolarAxisTitleFontSize.range"/>
      </Property>
      <Property name="PolarAxisTitleItalic" id="14271.PolarAxisTitleItalic" number_of_elements="1">
        <Element index="0" value="0"/>
        <Domain name="bool" id="14271.PolarAxisTitleItalic.bool"/>
      </Property>
      <Property name="PolarAxisTitleOpacity" id="14271.PolarAxisTitleOpacity" number_of_elements="1">
        <Element index="0" value="1"/>
        <Domain name="range" id="14271.PolarAxisTitleOpacity.range"/>
      </Property>
      <Property name="PolarAxisTitleShadow" id="14271.PolarAxisTitleShadow" number_of_elements="1">
        <Element index="0" value="0"/>
        <Domain name="bool" id="14271.PolarAxisTitleShadow.bool"/>
      </Property>
      <Property name="SecondaryRadialAxesTextBold" id="14271.SecondaryRadialAxesTextBold" number_of_elements="1">
        <Element index="0" value="0"/>
        <Domain name="bool" id="14271.SecondaryRadialAxesTextBold.bool"/>
      </Property>
      <Property name="SecondaryRadialAxesTextColor" id="14271.SecondaryRadialAxesTextColor" number_of_elements="3">
        <Element index="0" value="0"/>
        <Element index="1" value="0"/>
        <Element index="2" value="0"/>
        <Domain name="range" id="14271.SecondaryRadialAxesTextColor.range"/>
      </Property>
      <Property name="SecondaryRadialAxesTextFontFamily" id="14271.SecondaryRadialAxesTextFontFamily" number_of_elements="1">
        <Element index="0" value="0"/>
        <Domain name="enum" id="14271.SecondaryRadialAxesTextFontFamily.enum">
          <Entry value="0" text="Arial"/>
          <Entry value="1" text="Courier"/>
          <Entry value="2" text="Times"/>
          <Entry value="4" text="File"/>
        </Domain>
      </Property>
      <Property name="SecondaryRadialAxesTextFontFile" id="14271.SecondaryRadialAxesTextFontFile" number_of_elements="1">
        <Element index="0" value=""/>
      </Property>
      <Property name="SecondaryRadialAxesTextFontSize" id="14271.SecondaryRadialAxesTextFontSize" number_of_elements="1">
        <Element index="0" value="12"/>
        <Domain name="range" id="14271.SecondaryRadialAxesTextFontSize.range"/>
      </Property>
      <Property name="SecondaryRadialAxesTextItalic" id="14271.SecondaryRadialAxesTextItalic" number_of_elements="1">
        <Element index="0" value="0"/>
        <Domain name="bool" id="14271.SecondaryRadialAxesTextItalic.bool"/>
      </Property>
      <Property name="SecondaryRadialAxesTextOpacity" id="14271.SecondaryRadialAxesTextOpacity" number_of_elements="1">
        <Element index="0" value="1"/>
        <Domain name="range" id="14271.SecondaryRadialAxesTextOpacity.range"/>
      </Property>
      <Property name="SecondaryRadialAxesTextShadow" id="14271.SecondaryRadialAxesTextShadow" number_of_elements="1">
        <Element index="0" value="0"/>
        <Domain name="bool" id="14271.SecondaryRadialAxesTextShadow.bool"/>
      </Property>
    </Proxy>
    <Proxy group="piecewise_functions" type="PiecewiseFunction" id="14372" servers="21">
      <Property name="AllowDuplicateScalars" id="14372.AllowDuplicateScalars" number_of_elements="1">
        <Element index="0" value="1"/>
        <Domain name="bool" id="14372.AllowDuplicateScalars.bool"/>
      </Property>
      <Property name="Points" id="14372.Points" number_of_elements="8">
        <Element index="0" value="0"/>
        <Element index="1" value="0"/>
        <Element index="2" value="0.5"/>
        <Element index="3" value="0"/>
        <Element index="4" value="1"/>
        <Element index="5" value="1"/>
        <Element index="6" value="0.5"/>
        <Element index="7" value="0"/>
      </Property>
      <Property name="ScalarRangeInitialized" id="14372.ScalarRangeInitialized" number_of_elements="1">
        <Element index="0" value="1"/>
        <Domain name="bool" id="14372.ScalarRangeInitialized.bool"/>
      </Property>
      <Property name="UseLogScale" id="14372.UseLogScale" number_of_elements="1">
        <Element index="0" value="0"/>
        <Domain name="bool" id="14372.UseLogScale.bool"/>
      </Property>
    </Proxy>
    <Proxy group="misc" type="RepresentationAnimationHelper" id="15127" servers="16">
      <Property name="Source" id="15127.Source" number_of_elements="1">
        <Proxy value="14467"/>
      </Property>
    </Proxy>
    <Proxy group="representations" type="GridAxesRepresentation" id="14455" servers="21">
      <Property name="GridAxesVisibility" id="14455.GridAxesVisibility" number_of_elements="1">
        <Element index="0" value="0"/>
        <Domain name="bool" id="14455.GridAxesVisibility.bool"/>
      </Property>
      <Property name="Input" id="14455.Input">
        <Domain name="input_array_any" id="14455.Input.input_array_any"/>
      </Property>
      <Property name="Position" id="14455.Position" number_of_elements="3">
        <Element index="0" value="0"/>
        <Element index="1" value="0"/>
        <Element index="2" value="0"/>
        <Domain name="range" id="14455.Position.range"/>
      </Property>
      <Property name="Scale" id="14455.Scale" number_of_elements="3">
        <Element index="0" value="1"/>
        <Element index="1" value="1"/>
        <Element index="2" value="1"/>
        <Domain name="range" id="14455.Scale.range"/>
      </Property>
      <Property name="AxesToLabel" id="14455.AxesToLabel" number_of_elements="1">
        <Element index="0" value="63"/>
        <Domain name="range" id="14455.AxesToLabel.range"/>
      </Property>
      <Property name="CullBackface" id="14455.CullBackface" number_of_elements="1">
        <Element index="0" value="0"/>
        <Domain name="bool" id="14455.CullBackface.bool"/>
      </Property>
      <Property name="CullFrontface" id="14455.CullFrontface" number_of_elements="1">
        <Element index="0" value="1"/>
        <Domain name="bool" id="14455.CullFrontface.bool"/>
      </Property>
      <Property name="CustomBounds" id="14455.CustomBounds" number_of_elements="6">
        <Element index="0" value="0"/>
        <Element index="1" value="1"/>
        <Element index="2" value="0"/>
        <Element index="3" value="1"/>
        <Element index="4" value="0"/>
        <Element index="5" value="1"/>
        <Domain name="range" id="14455.CustomBounds.range"/>
      </Property>
      <Property name="FacesToRender" id="14455.FacesToRender" number_of_elements="1">
        <Element index="0" value="63"/>
        <Domain name="range" id="14455.FacesToRender.range"/>
      </Property>
      <Property name="GridColor" id="14455.GridColor" number_of_elements="3">
        <Element index="0" value="0"/>
        <Element index="1" value="0"/>
        <Element index="2" value="0"/>
        <Domain name="range" id="14455.GridColor.range"/>
      </Property>
      <Property name="LabelUniqueEdgesOnly" id="14455.LabelUniqueEdgesOnly" number_of_elements="1">
        <Element index="0" value="1"/>
        <Domain name="bool" id="14455.LabelUniqueEdgesOnly.bool"/>
      </Property>
      <Property name="ShowEdges" id="14455.ShowEdges" number_of_elements="1">
        <Element index="0" value="1"/>
        <Domain name="bool" id="14455.ShowEdges.bool"/>
      </Property>
      <Property name="ShowGrid" id="14455.ShowGrid" number_of_elements="1">
        <Element index="0" value="0"/>
        <Domain name="bool" id="14455.ShowGrid.bool"/>
      </Property>
      <Property name="ShowTicks" id="14455.ShowTicks" number_of_elements="1">
        <Element index="0" value="1"/>
        <Domain name="bool" id="14455.ShowTicks.bool"/>
      </Property>
      <Property name="UseCustomBounds" id="14455.UseCustomBounds" number_of_elements="1">
        <Element index="0" value="0"/>
        <Domain name="bool" id="14455.UseCustomBounds.bool"/>
      </Property>
      <Property name="XAxisLabels" id="14455.XAxisLabels">
        <Domain name="scalar_range" id="14455.XAxisLabels.scalar_range"/>
      </Property>
      <Property name="XAxisNotation" id="14455.XAxisNotation" number_of_elements="1">
        <Element index="0" value="0"/>
        <Domain name="enum" id="14455.XAxisNotation.enum">
          <Entry value="0" text="Mixed"/>
          <Entry value="1" text="Scientific"/>
          <Entry value="2" text="Fixed"/>
        </Domain>
      </Property>
      <Property name="XAxisPrecision" id="14455.XAxisPrecision" number_of_elements="1">
        <Element index="0" value="2"/>
        <Domain name="range" id="14455.XAxisPrecision.range"/>
      </Property>
      <Property name="XAxisUseCustomLabels" id="14455.XAxisUseCustomLabels" number_of_elements="1">
        <Element index="0" value="0"/>
        <Domain name="bool" id="14455.XAxisUseCustomLabels.bool"/>
      </Property>
      <Property name="XLabelBold" id="14455.XLabelBold" number_of_elements="1">
        <Element index="0" value="0"/>
        <Domain name="bool" id="14455.XLabelBold.bool"/>
      </Property>
      <Property name="XLabelColor" id="14455.XLabelColor" number_of_elements="3">
        <Element index="0" value="0"/>
        <Element index="1" value="0"/>
        <Element index="2" value="0"/>
        <Domain name="range" id="14455.XLabelColor.range"/>
      </Property>
      <Property name="XLabelFontFamily" id="14455.XLabelFontFamily" number_of_elements="1">
        <Element index="0" value="0"/>
        <Domain name="enum" id="14455.XLabelFontFamily.enum">
          <Entry value="0" text="Arial"/>
          <Entry value="1" text="Courier"/>
          <Entry value="2" text="Times"/>
          <Entry value="4" text="File"/>
        </Domain>
      </Property>
      <Property name="XLabelFontFile" id="14455.XLabelFontFile" number_of_elements="1">
        <Element index="0" value=""/>
      </Property>
      <Property name="XLabelFontSize" id="14455.XLabelFontSize" number_of_elements="1">
        <Element index="0" value="12"/>
        <Domain name="range" id="14455.XLabelFontSize.range"/>
      </Property>
      <Property name="XLabelItalic" id="14455.XLabelItalic" number_of_elements="1">
        <Element index="0" value="0"/>
        <Domain name="bool" id="14455.XLabelItalic.bool"/>
      </Property>
      <Property name="XLabelOpacity" id="14455.XLabelOpacity" number_of_elements="1">
        <Element index="0" value="1"/>
        <Domain name="range" id="14455.XLabelOpacity.range"/>
      </Property>
      <Property name="XLabelShadow" id="14455.XLabelShadow" number_of_elements="1">
        <Element index="0" value="0"/>
        <Domain name="bool" id="14455.XLabelShadow.bool"/>
      </Property>
      <Property name="XTitle" id="14455.XTitle" number_of_elements="1">
        <Element index="0" value="X Axis"/>
      </Property>
      <Property name="XTitleBold" id="14455.XTitleBold" number_of_elements="1">
        <Element index="0" value="0"/>
        <Domain name="bool" id="14455.XTitleBold.bool"/>
      </Property>
      <Property name="XTitleColor" id="14455.XTitleColor" number_of_elements="3">
        <Element index="0" value="0"/>
        <Element index="1" value="0"/>
        <Element index="2" value="0"/>
        <Domain name="range" id="14455.XTitleColor.range"/>
      </Property>
      <Property name="XTitleFontFamily" id="14455.XTitleFontFamily" number_of_elements="1">
        <Element index="0" value="0"/>
        <Domain name="enum" id="14455.XTitleFontFamily.enum">
          <Entry value="0" text="Arial"/>
          <Entry value="1" text="Courier"/>
          <Entry value="2" text="Times"/>
          <Entry value="4" text="File"/>
        </Domain>
      </Property>
      <Property name="XTitleFontFile" id="14455.XTitleFontFile" number_of_elements="1">
        <Element index="0" value=""/>
      </Property>
      <Property name="XTitleFontSize" id="14455.XTitleFontSize" number_of_elements="1">
        <Element index="0" value="12"/>
        <Domain name="range" id="14455.XTitleFontSize.range"/>
      </Property>
      <Property name="XTitleItalic" id="14455.XTitleItalic" number_of_elements="1">
        <Element index="0" value="0"/>
        <Domain name="bool" id="14455.XTitleItalic.bool"/>
      </Property>
      <Property name="XTitleOpacity" id="14455.XTitleOpacity" number_of_elements="1">
        <Element index="0" value="1"/>
        <Domain name="range" id="14455.XTitleOpacity.range"/>
      </Property>
      <Property name="XTitleShadow" id="14455.XTitleShadow" number_of_elements="1">
        <Element index="0" value="0"/>
        <Domain name="bool" id="14455.XTitleShadow.bool"/>
      </Property>
      <Property name="YAxisLabels" id="14455.YAxisLabels">
        <Domain name="scalar_range" id="14455.YAxisLabels.scalar_range"/>
      </Property>
      <Property name="YAxisNotation" id="14455.YAxisNotation" number_of_elements="1">
        <Element index="0" value="0"/>
        <Domain name="enum" id="14455.YAxisNotation.enum">
          <Entry value="0" text="Mixed"/>
          <Entry value="1" text="Scientific"/>
          <Entry value="2" text="Fixed"/>
        </Domain>
      </Property>
      <Property name="YAxisPrecision" id="14455.YAxisPrecision" number_of_elements="1">
        <Element index="0" value="2"/>
        <Domain name="range" id="14455.YAxisPrecision.range"/>
      </Property>
      <Property name="YAxisUseCustomLabels" id="14455.YAxisUseCustomLabels" number_of_elements="1">
        <Element index="0" value="0"/>
        <Domain name="bool" id="14455.YAxisUseCustomLabels.bool"/>
      </Property>
      <Property name="YLabelBold" id="14455.YLabelBold" number_of_elements="1">
        <Element index="0" value="0"/>
        <Domain name="bool" id="14455.YLabelBold.bool"/>
      </Property>
      <Property name="YLabelColor" id="14455.YLabelColor" number_of_elements="3">
        <Element index="0" value="0"/>
        <Element index="1" value="0"/>
        <Element index="2" value="0"/>
        <Domain name="range" id="14455.YLabelColor.range"/>
      </Property>
      <Property name="YLabelFontFamily" id="14455.YLabelFontFamily" number_of_elements="1">
        <Element index="0" value="0"/>
        <Domain name="enum" id="14455.YLabelFontFamily.enum">
          <Entry value="0" text="Arial"/>
          <Entry value="1" text="Courier"/>
          <Entry value="2" text="Times"/>
          <Entry value="4" text="File"/>
        </Domain>
      </Property>
      <Property name="YLabelFontFile" id="14455.YLabelFontFile" number_of_elements="1">
        <Element index="0" value=""/>
      </Property>
      <Property name="YLabelFontSize" id="14455.YLabelFontSize" number_of_elements="1">
        <Element index="0" value="12"/>
        <Domain name="range" id="14455.YLabelFontSize.range"/>
      </Property>
      <Property name="YLabelItalic" id="14455.YLabelItalic" number_of_elements="1">
        <Element index="0" value="0"/>
        <Domain name="bool" id="14455.YLabelItalic.bool"/>
      </Property>
      <Property name="YLabelOpacity" id="14455.YLabelOpacity" number_of_elements="1">
        <Element index="0" value="1"/>
        <Domain name="range" id="14455.YLabelOpacity.range"/>
      </Property>
      <Property name="YLabelShadow" id="14455.YLabelShadow" number_of_elements="1">
        <Element index="0" value="0"/>
        <Domain name="bool" id="14455.YLabelShadow.bool"/>
      </Property>
      <Property name="YTitle" id="14455.YTitle" number_of_elements="1">
        <Element index="0" value="Y Axis"/>
      </Property>
      <Property name="YTitleBold" id="14455.YTitleBold" number_of_elements="1">
        <Element index="0" value="0"/>
        <Domain name="bool" id="14455.YTitleBold.bool"/>
      </Property>
      <Property name="YTitleColor" id="14455.YTitleColor" number_of_elements="3">
        <Element index="0" value="0"/>
        <Element index="1" value="0"/>
        <Element index="2" value="0"/>
        <Domain name="range" id="14455.YTitleColor.range"/>
      </Property>
      <Property name="YTitleFontFamily" id="14455.YTitleFontFamily" number_of_elements="1">
        <Element index="0" value="0"/>
        <Domain name="enum" id="14455.YTitleFontFamily.enum">
          <Entry value="0" text="Arial"/>
          <Entry value="1" text="Courier"/>
          <Entry value="2" text="Times"/>
          <Entry value="4" text="File"/>
        </Domain>
      </Property>
      <Property name="YTitleFontFile" id="14455.YTitleFontFile" number_of_elements="1">
        <Element index="0" value=""/>
      </Property>
      <Property name="YTitleFontSize" id="14455.YTitleFontSize" number_of_elements="1">
        <Element index="0" value="12"/>
        <Domain name="range" id="14455.YTitleFontSize.range"/>
      </Property>
      <Property name="YTitleItalic" id="14455.YTitleItalic" number_of_elements="1">
        <Element index="0" value="0"/>
        <Domain name="bool" id="14455.YTitleItalic.bool"/>
      </Property>
      <Property name="YTitleOpacity" id="14455.YTitleOpacity" number_of_elements="1">
        <Element index="0" value="1"/>
        <Domain name="range" id="14455.YTitleOpacity.range"/>
      </Property>
      <Property name="YTitleShadow" id="14455.YTitleShadow" number_of_elements="1">
        <Element index="0" value="0"/>
        <Domain name="bool" id="14455.YTitleShadow.bool"/>
      </Property>
      <Property name="ZAxisLabels" id="14455.ZAxisLabels">
        <Domain name="scalar_range" id="14455.ZAxisLabels.scalar_range"/>
      </Property>
      <Property name="ZAxisNotation" id="14455.ZAxisNotation" number_of_elements="1">
        <Element index="0" value="0"/>
        <Domain name="enum" id="14455.ZAxisNotation.enum">
          <Entry value="0" text="Mixed"/>
          <Entry value="1" text="Scientific"/>
          <Entry value="2" text="Fixed"/>
        </Domain>
      </Property>
      <Property name="ZAxisPrecision" id="14455.ZAxisPrecision" number_of_elements="1">
        <Element index="0" value="2"/>
        <Domain name="range" id="14455.ZAxisPrecision.range"/>
      </Property>
      <Property name="ZAxisUseCustomLabels" id="14455.ZAxisUseCustomLabels" number_of_elements="1">
        <Element index="0" value="0"/>
        <Domain name="bool" id="14455.ZAxisUseCustomLabels.bool"/>
      </Property>
      <Property name="ZLabelBold" id="14455.ZLabelBold" number_of_elements="1">
        <Element index="0" value="0"/>
        <Domain name="bool" id="14455.ZLabelBold.bool"/>
      </Property>
      <Property name="ZLabelColor" id="14455.ZLabelColor" number_of_elements="3">
        <Element index="0" value="0"/>
        <Element index="1" value="0"/>
        <Element index="2" value="0"/>
        <Domain name="range" id="14455.ZLabelColor.range"/>
      </Property>
      <Property name="ZLabelFontFamily" id="14455.ZLabelFontFamily" number_of_elements="1">
        <Element index="0" value="0"/>
        <Domain name="enum" id="14455.ZLabelFontFamily.enum">
          <Entry value="0" text="Arial"/>
          <Entry value="1" text="Courier"/>
          <Entry value="2" text="Times"/>
          <Entry value="4" text="File"/>
        </Domain>
      </Property>
      <Property name="ZLabelFontFile" id="14455.ZLabelFontFile" number_of_elements="1">
        <Element index="0" value=""/>
      </Property>
      <Property name="ZLabelFontSize" id="14455.ZLabelFontSize" number_of_elements="1">
        <Element index="0" value="12"/>
        <Domain name="range" id="14455.ZLabelFontSize.range"/>
      </Property>
      <Property name="ZLabelItalic" id="14455.ZLabelItalic" number_of_elements="1">
        <Element index="0" value="0"/>
        <Domain name="bool" id="14455.ZLabelItalic.bool"/>
      </Property>
      <Property name="ZLabelOpacity" id="14455.ZLabelOpacity" number_of_elements="1">
        <Element index="0" value="1"/>
        <Domain name="range" id="14455.ZLabelOpacity.range"/>
      </Property>
      <Property name="ZLabelShadow" id="14455.ZLabelShadow" number_of_elements="1">
        <Element index="0" value="0"/>
        <Domain name="bool" id="14455.ZLabelShadow.bool"/>
      </Property>
      <Property name="ZTitle" id="14455.ZTitle" number_of_elements="1">
        <Element index="0" value="Z Axis"/>
      </Property>
      <Property name="ZTitleBold" id="14455.ZTitleBold" number_of_elements="1">
        <Element index="0" value="0"/>
        <Domain name="bool" id="14455.ZTitleBold.bool"/>
      </Property>
      <Property name="ZTitleColor" id="14455.ZTitleColor" number_of_elements="3">
        <Element index="0" value="0"/>
        <Element index="1" value="0"/>
        <Element index="2" value="0"/>
        <Domain name="range" id="14455.ZTitleColor.range"/>
      </Property>
      <Property name="ZTitleFontFamily" id="14455.ZTitleFontFamily" number_of_elements="1">
        <Element index="0" value="0"/>
        <Domain name="enum" id="14455.ZTitleFontFamily.enum">
          <Entry value="0" text="Arial"/>
          <Entry value="1" text="Courier"/>
          <Entry value="2" text="Times"/>
          <Entry value="4" text="File"/>
        </Domain>
      </Property>
      <Property name="ZTitleFontFile" id="14455.ZTitleFontFile" number_of_elements="1">
        <Element index="0" value=""/>
      </Property>
      <Property name="ZTitleFontSize" id="14455.ZTitleFontSize" number_of_elements="1">
        <Element index="0" value="12"/>
        <Domain name="range" id="14455.ZTitleFontSize.range"/>
      </Property>
      <Property name="ZTitleItalic" id="14455.ZTitleItalic" number_of_elements="1">
        <Element index="0" value="0"/>
        <Domain name="bool" id="14455.ZTitleItalic.bool"/>
      </Property>
      <Property name="ZTitleOpacity" id="14455.ZTitleOpacity" number_of_elements="1">
        <Element index="0" value="1"/>
        <Domain name="range" id="14455.ZTitleOpacity.range"/>
      </Property>
      <Property name="ZTitleShadow" id="14455.ZTitleShadow" number_of_elements="1">
        <Element index="0" value="0"/>
        <Domain name="bool" id="14455.ZTitleShadow.bool"/>
      </Property>
    </Proxy>
    <Proxy group="sources" type="ArrowSource" id="14515" servers="1">
      <Property name="Invert" id="14515.Invert" number_of_elements="1">
        <Element index="0" value="0"/>
        <Domain name="bool" id="14515.Invert.bool"/>
      </Property>
      <Property name="ShaftRadius" id="14515.ShaftRadius" number_of_elements="1">
        <Element index="0" value="0.03"/>
        <Domain name="range" id="14515.ShaftRadius.range"/>
      </Property>
      <Property name="ShaftResolution" id="14515.ShaftResolution" number_of_elements="1">
        <Element index="0" value="6"/>
        <Domain name="range" id="14515.ShaftResolution.range"/>
      </Property>
      <Property name="TipLength" id="14515.TipLength" number_of_elements="1">
        <Element index="0" value="0.35"/>
        <Domain name="range" id="14515.TipLength.range"/>
      </Property>
      <Property name="TipRadius" id="14515.TipRadius" number_of_elements="1">
        <Element index="0" value="0.1"/>
        <Domain name="range" id="14515.TipRadius.range"/>
      </Property>
      <Property name="TipResolution" id="14515.TipResolution" number_of_elements="1">
        <Element index="0" value="6"/>
        <Domain name="range" id="14515.TipResolution.range"/>
      </Property>
    </Proxy>
    <Proxy group="sources" type="ConeSource" id="14526" servers="1">
      <Property name="Capping" id="14526.Capping" number_of_elements="1">
        <Element index="0" value="1"/>
        <Domain name="bool" id="14526.Capping.bool"/>
      </Property>
      <Property name="Center" id="14526.Center" number_of_elements="3">
        <Element index="0" value="0"/>
        <Element index="1" value="0"/>
        <Element index="2" value="0"/>
        <Domain name="range" id="14526.Center.range"/>
      </Property>
      <Property name="Direction" id="14526.Direction" number_of_elements="3">
        <Element index="0" value="1"/>
        <Element index="1" value="0"/>
        <Element index="2" value="0"/>
        <Domain name="range" id="14526.Direction.range"/>
      </Property>
      <Property name="Height" id="14526.Height" number_of_elements="1">
        <Element index="0" value="1"/>
        <Domain name="range" id="14526.Height.range"/>
      </Property>
      <Property name="Radius" id="14526.Radius" number_of_elements="1">
        <Element index="0" value="0.5"/>
        <Domain name="range" id="14526.Radius.range"/>
      </Property>
      <Property name="Resolution" id="14526.Resolution" number_of_elements="1">
        <Element index="0" value="6"/>
        <Domain name="range" id="14526.Resolution.range"/>
      </Property>
    </Proxy>
    <Proxy group="sources" type="CubeSource" id="14537" servers="1">
      <Property name="Center" id="14537.Center" number_of_elements="3">
        <Element index="0" value="0"/>
        <Element index="1" value="0"/>
        <Element index="2" value="0"/>
        <Domain name="range" id="14537.Center.range"/>
      </Property>
      <Property name="XLength" id="14537.XLength" number_of_elements="1">
        <Element index="0" value="1"/>
        <Domain name="range" id="14537.XLength.range"/>
      </Property>
      <Property name="YLength" id="14537.YLength" number_of_elements="1">
        <Element index="0" value="1"/>
        <Domain name="range" id="14537.YLength.range"/>
      </Property>
      <Property name="ZLength" id="14537.ZLength" number_of_elements="1">
        <Element index="0" value="1"/>
        <Domain name="range" id="14537.ZLength.range"/>
      </Property>
    </Proxy>
    <Proxy group="sources" type="CylinderSource" id="14548" servers="1">
      <Property name="Capping" id="14548.Capping" number_of_elements="1">
        <Element index="0" value="1"/>
        <Domain name="bool" id="14548.Capping.bool"/>
      </Property>
      <Property name="Center" id="14548.Center" number_of_elements="3">
        <Element index="0" value="0"/>
        <Element index="1" value="0"/>
        <Element index="2" value="0"/>
        <Domain name="range" id="14548.Center.range"/>
      </Property>
      <Property name="Height" id="14548.Height" number_of_elements="1">
        <Element index="0" value="1"/>
        <Domain name="range" id="14548.Height.range"/>
      </Property>
      <Property name="Radius" id="14548.Radius" number_of_elements="1">
        <Element index="0" value="0.5"/>
        <Domain name="range" id="14548.Radius.range"/>
      </Property>
      <Property name="Resolution" id="14548.Resolution" number_of_elements="1">
        <Element index="0" value="6"/>
        <Domain name="range" id="14548.Resolution.range"/>
      </Property>
    </Proxy>
    <Proxy group="sources" type="LineSource" id="14559" servers="1">
      <Property name="Point1" id="14559.Point1" number_of_elements="3">
        <Element index="0" value="-0.5"/>
        <Element index="1" value="0"/>
        <Element index="2" value="0"/>
        <Domain name="range" id="14559.Point1.range"/>
      </Property>
      <Property name="Point2" id="14559.Point2" number_of_elements="3">
        <Element index="0" value="0.5"/>
        <Element index="1" value="0"/>
        <Element index="2" value="0"/>
        <Domain name="range" id="14559.Point2.range"/>
      </Property>
      <Property name="RefinementRatios" id="14559.RefinementRatios" number_of_elements="2">
        <Element index="0" value="0"/>
        <Element index="1" value="1"/>
        <Domain name="range" id="14559.RefinementRatios.range"/>
      </Property>
      <Property name="Resolution" id="14559.Resolution" number_of_elements="1">
        <Element index="0" value="6"/>
        <Domain name="range" id="14559.Resolution.range"/>
      </Property>
      <Property name="UseRegularRefinement" id="14559.UseRegularRefinement" number_of_elements="1">
        <Element index="0" value="1"/>
        <Domain name="bool" id="14559.UseRegularRefinement.bool"/>
      </Property>
    </Proxy>
    <Proxy group="sources" type="SphereSource" id="14570" servers="1">
      <Property name="Center" id="14570.Center" number_of_elements="3">
        <Element index="0" value="0"/>
        <Element index="1" value="0"/>
        <Element index="2" value="0"/>
        <Domain name="range" id="14570.Center.range"/>
      </Property>
      <Property name="EndPhi" id="14570.EndPhi" number_of_elements="1">
        <Element index="0" value="180"/>
        <Domain name="range" id="14570.EndPhi.range"/>
      </Property>
      <Property name="EndTheta" id="14570.EndTheta" number_of_elements="1">
        <Element index="0" value="360"/>
        <Domain name="range" id="14570.EndTheta.range"/>
      </Property>
      <Property name="PhiResolution" id="14570.PhiResolution" number_of_elements="1">
        <Element index="0" value="8"/>
        <Domain name="range" id="14570.PhiResolution.range"/>
      </Property>
      <Property name="Radius" id="14570.Radius" number_of_elements="1">
        <Element index="0" value="0.5"/>
        <Domain name="range" id="14570.Radius.range"/>
      </Property>
      <Property name="StartPhi" id="14570.StartPhi" number_of_elements="1">
        <Element index="0" value="0"/>
        <Domain name="range" id="14570.StartPhi.range"/>
      </Property>
      <Property name="StartTheta" id="14570.StartTheta" number_of_elements="1">
        <Element index="0" value="0"/>
        <Domain name="range" id="14570.StartTheta.range"/>
      </Property>
      <Property name="ThetaResolution" id="14570.ThetaResolution" number_of_elements="1">
        <Element index="0" value="8"/>
        <Domain name="range" id="14570.ThetaResolution.range"/>
      </Property>
    </Proxy>
    <Proxy group="sources" type="GlyphSource2D" id="14581" servers="1">
      <Property name="Center" id="14581.Center" number_of_elements="3">
        <Element index="0" value="0"/>
        <Element index="1" value="0"/>
        <Element index="2" value="0"/>
        <Domain name="range" id="14581.Center.range"/>
      </Property>
      <Property name="Filled" id="14581.Filled" number_of_elements="1">
        <Element index="0" value="0"/>
        <Domain name="bool" id="14581.Filled.bool"/>
      </Property>
      <Property name="GlyphType" id="14581.GlyphType" number_of_elements="1">
        <Element index="0" value="9"/>
        <Domain name="enum" id="14581.GlyphType.enum">
          <Entry value="1" text="Vertex"/>
          <Entry value="2" text="Dash"/>
          <Entry value="3" text="Cross"/>
          <Entry value="4" text="ThickCross"/>
          <Entry value="5" text="Triangle"/>
          <Entry value="6" text="Square"/>
          <Entry value="7" text="Circle"/>
          <Entry value="8" text="Diamond"/>
          <Entry value="9" text="Arrow"/>
          <Entry value="10" text="ThickArrow"/>
          <Entry value="11" text="HookedArrow"/>
          <Entry value="12" text="EdgeArrow"/>
        </Domain>
      </Property>
    </Proxy>
    <Proxy group="internal_filters" type="PipelineConnection" id="14592" servers="1">
      <Property name="AllowNullInput" id="14592.AllowNullInput" number_of_elements="1">
        <Element index="0" value="1"/>
        <Domain name="bool" id="14592.AllowNullInput.bool"/>
      </Property>
      <Property name="Input" id="14592.Input">
        <Domain name="groups" id="14592.Input.groups"/>
        <Domain name="input_type" id="14592.Input.input_type"/>
      </Property>
    </Proxy>
    <Proxy group="piecewise_functions" type="PiecewiseFunction" id="14603" servers="21">
      <Property name="AllowDuplicateScalars" id="14603.AllowDuplicateScalars" number_of_elements="1">
        <Element index="0" value="1"/>
        <Domain name="bool" id="14603.AllowDuplicateScalars.bool"/>
      </Property>
      <Property name="Points" id="14603.Points" number_of_elements="8">
        <Element index="0" value="0"/>
        <Element index="1" value="0"/>
        <Element index="2" value="0.5"/>
        <Element index="3" value="0"/>
        <Element index="4" value="1"/>
        <Element index="5" value="1"/>
        <Element index="6" value="0.5"/>
        <Element index="7" value="0"/>
      </Property>
      <Property name="ScalarRangeInitialized" id="14603.ScalarRangeInitialized" number_of_elements="1">
        <Element index="0" value="0"/>
        <Domain name="bool" id="14603.ScalarRangeInitialized.bool"/>
      </Property>
      <Property name="UseLogScale" id="14603.UseLogScale" number_of_elements="1">
        <Element index="0" value="0"/>
        <Domain name="bool" id="14603.UseLogScale.bool"/>
      </Property>
    </Proxy>
    <Proxy group="piecewise_functions" type="PiecewiseFunction" id="14604" servers="21">
      <Property name="AllowDuplicateScalars" id="14604.AllowDuplicateScalars" number_of_elements="1">
        <Element index="0" value="1"/>
        <Domain name="bool" id="14604.AllowDuplicateScalars.bool"/>
      </Property>
      <Property name="Points" id="14604.Points" number_of_elements="8">
        <Element index="0" value="0"/>
        <Element index="1" value="0"/>
        <Element index="2" value="0.5"/>
        <Element index="3" value="0"/>
        <Element index="4" value="1"/>
        <Element index="5" value="1"/>
        <Element index="6" value="0.5"/>
        <Element index="7" value="0"/>
      </Property>
      <Property name="ScalarRangeInitialized" id="14604.ScalarRangeInitialized" number_of_elements="1">
        <Element index="0" value="1"/>
        <Domain name="bool" id="14604.ScalarRangeInitialized.bool"/>
      </Property>
      <Property name="UseLogScale" id="14604.UseLogScale" number_of_elements="1">
        <Element index="0" value="0"/>
        <Domain name="bool" id="14604.UseLogScale.bool"/>
      </Property>
    </Proxy>
    <Proxy group="representations" type="PolarAxesRepresentation" id="14504" servers="21">
      <Property name="ArcMajorTickSize" id="14504.ArcMajorTickSize" number_of_elements="1">
        <Element index="0" value="0"/>
        <Domain name="range" id="14504.ArcMajorTickSize.range"/>
      </Property>
      <Property name="ArcMajorTickThickness" id="14504.ArcMajorTickThickness" number_of_elements="1">
        <Element index="0" value="1"/>
        <Domain name="range" id="14504.ArcMajorTickThickness.range"/>
      </Property>
      <Property name="ArcMinorTickVisibility" id="14504.ArcMinorTickVisibility" number_of_elements="1">
        <Element index="0" value="0"/>
        <Domain name="bool" id="14504.ArcMinorTickVisibility.bool"/>
      </Property>
      <Property name="ArcTickRatioSize" id="14504.ArcTickRatioSize" number_of_elements="1">
        <Element index="0" value="0.3"/>
        <Domain name="range" id="14504.ArcTickRatioSize.range"/>
      </Property>
      <Property name="ArcTickRatioThickness" id="14504.ArcTickRatioThickness" number_of_elements="1">
        <Element index="0" value="0.5"/>
        <Domain name="range" id="14504.ArcTickRatioThickness.range"/>
      </Property>
      <Property name="ArcTickVisibility" id="14504.ArcTickVisibility" number_of_elements="1">
        <Element index="0" value="1"/>
        <Domain name="bool" id="14504.ArcTickVisibility.bool"/>
      </Property>
      <Property name="ArcTicksOriginToPolarAxis" id="14504.ArcTicksOriginToPolarAxis" number_of_elements="1">
        <Element index="0" value="1"/>
        <Domain name="bool" id="14504.ArcTicksOriginToPolarAxis.bool"/>
      </Property>
      <Property name="AutoSubdividePolarAxis" id="14504.AutoSubdividePolarAxis" number_of_elements="1">
        <Element index="0" value="1"/>
        <Domain name="bool" id="14504.AutoSubdividePolarAxis.bool"/>
      </Property>
      <Property name="AxisMinorTickVisibility" id="14504.AxisMinorTickVisibility" number_of_elements="1">
        <Element index="0" value="0"/>
        <Domain name="bool" id="14504.AxisMinorTickVisibility.bool"/>
      </Property>
      <Property name="AxisTickVisibility" id="14504.AxisTickVisibility" number_of_elements="1">
        <Element index="0" value="1"/>
        <Domain name="bool" id="14504.AxisTickVisibility.bool"/>
      </Property>
      <Property name="CustomBounds" id="14504.CustomBounds" number_of_elements="6">
        <Element index="0" value="0"/>
        <Element index="1" value="1"/>
        <Element index="2" value="0"/>
        <Element index="3" value="1"/>
        <Element index="4" value="0"/>
        <Element index="5" value="1"/>
      </Property>
      <Property name="CustomRange" id="14504.CustomRange" number_of_elements="2">
        <Element index="0" value="0"/>
        <Element index="1" value="1"/>
      </Property>
      <Property name="DataBounds" id="14504.DataBounds" number_of_elements="6">
        <Element index="0" value="1"/>
        <Element index="1" value="-1"/>
        <Element index="2" value="1"/>
        <Element index="3" value="-1"/>
        <Element index="4" value="1"/>
        <Element index="5" value="-1"/>
      </Property>
      <Property name="DeltaAngleMajor" id="14504.DeltaAngleMajor" number_of_elements="1">
        <Element index="0" value="10"/>
        <Domain name="range" id="14504.DeltaAngleMajor.range"/>
      </Property>
      <Property name="DeltaAngleMinor" id="14504.DeltaAngleMinor" number_of_elements="1">
        <Element index="0" value="5"/>
        <Domain name="range" id="14504.DeltaAngleMinor.range"/>
      </Property>
      <Property name="DeltaRangeMajor" id="14504.DeltaRangeMajor" number_of_elements="1">
        <Element index="0" value="10"/>
      </Property>
      <Property name="DeltaRangeMinor" id="14504.DeltaRangeMinor" number_of_elements="1">
        <Element index="0" value="5"/>
      </Property>
      <Property name="DistanceLODThreshold" id="14504.DistanceLODThreshold" number_of_elements="1">
        <Element index="0" value="0.7"/>
        <Domain name="range" id="14504.DistanceLODThreshold.range"/>
      </Property>
      <Property name="DrawPolarArcsGridlines" id="14504.DrawPolarArcsGridlines" number_of_elements="1">
        <Element index="0" value="1"/>
        <Domain name="bool" id="14504.DrawPolarArcsGridlines.bool"/>
      </Property>
      <Property name="DrawRadialGridlines" id="14504.DrawRadialGridlines" number_of_elements="1">
        <Element index="0" value="1"/>
        <Domain name="bool" id="14504.DrawRadialGridlines.bool"/>
      </Property>
      <Property name="EnableCustomBounds" id="14504.EnableCustomBounds" number_of_elements="3">
        <Element index="0" value="0"/>
        <Element index="1" value="0"/>
        <Element index="2" value="0"/>
      </Property>
      <Property name="EnableCustomRange" id="14504.EnableCustomRange" number_of_elements="1">
        <Element index="0" value="0"/>
        <Domain name="bool" id="14504.EnableCustomRange.bool"/>
      </Property>
      <Property name="EnableDistanceLOD" id="14504.EnableDistanceLOD" number_of_elements="1">
        <Element index="0" value="1"/>
        <Domain name="bool" id="14504.EnableDistanceLOD.bool"/>
      </Property>
      <Property name="EnableViewAngleLOD" id="14504.EnableViewAngleLOD" number_of_elements="1">
        <Element index="0" value="1"/>
        <Domain name="bool" id="14504.EnableViewAngleLOD.bool"/>
      </Property>
      <Property name="Input" id="14504.Input" number_of_elements="1">
        <Proxy value="14467" output_port="0"/>
        <Domain name="input_type" id="14504.Input.input_type"/>
      </Property>
      <Property name="LastRadialAxisColor" id="14504.LastRadialAxisColor" number_of_elements="3">
        <Element index="0" value="1"/>
        <Element index="1" value="1"/>
        <Element index="2" value="1"/>
        <Domain name="range" id="14504.LastRadialAxisColor.range"/>
      </Property>
      <Property name="LastRadialAxisMajorTickSize" id="14504.LastRadialAxisMajorTickSize" number_of_elements="1">
        <Element index="0" value="0"/>
        <Domain name="range" id="14504.LastRadialAxisMajorTickSize.range"/>
      </Property>
      <Property name="LastRadialAxisMajorTickThickness" id="14504.LastRadialAxisMajorTickThickness" number_of_elements="1">
        <Element index="0" value="1"/>
        <Domain name="range" id="14504.LastRadialAxisMajorTickThickness.range"/>
      </Property>
      <Property name="LastRadialAxisTickRatioSize" id="14504.LastRadialAxisTickRatioSize" number_of_elements="1">
        <Element index="0" value="0.3"/>
        <Domain name="range" id="14504.LastRadialAxisTickRatioSize.range"/>
      </Property>
      <Property name="LastRadialAxisTickRatioThickness" id="14504.LastRadialAxisTickRatioThickness" number_of_elements="1">
        <Element index="0" value="0.5"/>
        <Domain name="range" id="14504.LastRadialAxisTickRatioThickness.range"/>
      </Property>
      <Property name="MaximumAngle" id="14504.MaximumAngle" number_of_elements="1">
        <Element index="0" value="90"/>
        <Domain name="range" id="14504.MaximumAngle.range"/>
      </Property>
      <Property name="MinimumAngle" id="14504.MinimumAngle" number_of_elements="1">
        <Element index="0" value="0"/>
        <Domain name="range" id="14504.MinimumAngle.range"/>
      </Property>
      <Property name="MinimumRadius" id="14504.MinimumRadius" number_of_elements="1">
        <Element index="0" value="0"/>
        <Domain name="range" id="14504.MinimumRadius.range"/>
      </Property>
      <Property name="NumberOfPolarAxis" id="14504.NumberOfPolarAxis" number_of_elements="1">
        <Element index="0" value="0"/>
        <Domain name="range" id="14504.NumberOfPolarAxis.range"/>
      </Property>
      <Property name="NumberOfRadialAxes" id="14504.NumberOfRadialAxes" number_of_elements="1">
        <Element index="0" value="0"/>
        <Domain name="range" id="14504.NumberOfRadialAxes.range"/>
      </Property>
      <Property name="Orientation" id="14504.Orientation" number_of_elements="3">
        <Element index="0" value="0"/>
        <Element index="1" value="0"/>
        <Element index="2" value="0"/>
        <Domain name="range" id="14504.Orientation.range"/>
      </Property>
      <Property name="PolarArcsColor" id="14504.PolarArcsColor" number_of_elements="3">
        <Element index="0" value="1"/>
        <Element index="1" value="1"/>
        <Element index="2" value="1"/>
        <Domain name="range" id="14504.PolarArcsColor.range"/>
      </Property>
      <Property name="PolarArcsVisibility" id="14504.PolarArcsVisibility" number_of_elements="1">
        <Element index="0" value="1"/>
        <Domain name="bool" id="14504.PolarArcsVisibility.bool"/>
      </Property>
      <Property name="PolarAxisColor" id="14504.PolarAxisColor" number_of_elements="3">
        <Element index="0" value="1"/>
        <Element index="1" value="1"/>
        <Element index="2" value="1"/>
        <Domain name="range" id="14504.PolarAxisColor.range"/>
      </Property>
      <Property name="PolarAxisMajorTickSize" id="14504.PolarAxisMajorTickSize" number_of_elements="1">
        <Element index="0" value="0"/>
        <Domain name="range" id="14504.PolarAxisMajorTickSize.range"/>
      </Property>
      <Property name="PolarAxisMajorTickThickness" id="14504.PolarAxisMajorTickThickness" number_of_elements="1">
        <Element index="0" value="1"/>
        <Domain name="range" id="14504.PolarAxisMajorTickThickness.range"/>
      </Property>
      <Property name="PolarAxisTickRatioSize" id="14504.PolarAxisTickRatioSize" number_of_elements="1">
        <Element index="0" value="0.3"/>
        <Domain name="range" id="14504.PolarAxisTickRatioSize.range"/>
      </Property>
      <Property name="PolarAxisTickRatioThickness" id="14504.PolarAxisTickRatioThickness" number_of_elements="1">
        <Element index="0" value="0.5"/>
        <Domain name="range" id="14504.PolarAxisTickRatioThickness.range"/>
      </Property>
      <Property name="PolarAxisTitle" id="14504.PolarAxisTitle" number_of_elements="1">
        <Element index="0" value="Radial Distance"/>
      </Property>
      <Property name="PolarAxisTitleLocation" id="14504.PolarAxisTitleLocation" number_of_elements="1">
        <Element index="0" value="0"/>
        <Domain name="enum" id="14504.PolarAxisTitleLocation.enum">
          <Entry value="0" text="Bottom"/>
          <Entry value="1" text="Extern"/>
        </Domain>
      </Property>
      <Property name="PolarAxisTitleVisibility" id="14504.PolarAxisTitleVisibility" number_of_elements="1">
        <Element index="0" value="1"/>
        <Domain name="bool" id="14504.PolarAxisTitleVisibility.bool"/>
      </Property>
      <Property name="PolarAxisVisibility" id="14504.PolarAxisVisibility" number_of_elements="1">
        <Element index="0" value="1"/>
        <Domain name="bool" id="14504.PolarAxisVisibility.bool"/>
      </Property>
      <Property name="PolarLabelExponentLocation" id="14504.PolarLabelExponentLocation" number_of_elements="1">
        <Element index="0" value="2"/>
        <Domain name="enum" id="14504.PolarLabelExponentLocation.enum">
          <Entry value="0" text="Bottom"/>
          <Entry value="1" text="Extern"/>
          <Entry value="2" text="Labels"/>
        </Domain>
      </Property>
      <Property name="PolarLabelFormat" id="14504.PolarLabelFormat" number_of_elements="1">
        <Element index="0" value="%-#6.3g"/>
      </Property>
      <Property name="PolarLabelVisibility" id="14504.PolarLabelVisibility" number_of_elements="1">
        <Element index="0" value="1"/>
        <Domain name="bool" id="14504.PolarLabelVisibility.bool"/>
      </Property>
      <Property name="PolarTicksVisibility" id="14504.PolarTicksVisibility" number_of_elements="1">
        <Element index="0" value="1"/>
        <Domain name="bool" id="14504.PolarTicksVisibility.bool"/>
      </Property>
      <Property name="Position" id="14504.Position" number_of_elements="3">
        <Element index="0" value="0"/>
        <Element index="1" value="0"/>
        <Element index="2" value="0"/>
        <Domain name="range" id="14504.Position.range"/>
      </Property>
      <Property name="RadialAxesOriginToPolarAxis" id="14504.RadialAxesOriginToPolarAxis" number_of_elements="1">
        <Element index="0" value="1"/>
        <Domain name="bool" id="14504.RadialAxesOriginToPolarAxis.bool"/>
      </Property>
      <Property name="RadialAxesVisibility" id="14504.RadialAxesVisibility" number_of_elements="1">
        <Element index="0" value="1"/>
        <Domain name="bool" id="14504.RadialAxesVisibility.bool"/>
      </Property>
      <Property name="RadialLabelFormat" id="14504.RadialLabelFormat" number_of_elements="1">
        <Element index="0" value="%-#3.1f"/>
      </Property>
      <Property name="RadialLabelLocation" id="14504.RadialLabelLocation" number_of_elements="1">
        <Element index="0" value="0"/>
        <Domain name="enum" id="14504.RadialLabelLocation.enum">
          <Entry value="0" text="Bottom"/>
          <Entry value="1" text="Extern"/>
        </Domain>
      </Property>
      <Property name="RadialLabelVisibility" id="14504.RadialLabelVisibility" number_of_elements="1">
        <Element index="0" value="1"/>
        <Domain name="bool" id="14504.RadialLabelVisibility.bool"/>
      </Property>
      <Property name="RadialUnitsVisibility" id="14504.RadialUnitsVisibility" number_of_elements="1">
        <Element index="0" value="1"/>
        <Domain name="bool" id="14504.RadialUnitsVisibility.bool"/>
      </Property>
      <Property name="Ratio" id="14504.Ratio" number_of_elements="1">
        <Element index="0" value="1"/>
        <Domain name="range" id="14504.Ratio.range"/>
      </Property>
      <Property name="Scale" id="14504.Scale" number_of_elements="3">
        <Element index="0" value="1"/>
        <Element index="1" value="1"/>
        <Element index="2" value="1"/>
        <Domain name="range" id="14504.Scale.range"/>
      </Property>
      <Property name="ScreenSize" id="14504.ScreenSize" number_of_elements="1">
        <Element index="0" value="10"/>
        <Domain name="range" id="14504.ScreenSize.range"/>
      </Property>
      <Property name="SecondaryPolarArcsColor" id="14504.SecondaryPolarArcsColor" number_of_elements="3">
        <Element index="0" value="1"/>
        <Element index="1" value="1"/>
        <Element index="2" value="1"/>
        <Domain name="range" id="14504.SecondaryPolarArcsColor.range"/>
      </Property>
      <Property name="SecondaryRadialAxesColor" id="14504.SecondaryRadialAxesColor" number_of_elements="3">
        <Element index="0" value="1"/>
        <Element index="1" value="1"/>
        <Element index="2" value="1"/>
        <Domain name="range" id="14504.SecondaryRadialAxesColor.range"/>
      </Property>
      <Property name="SmallestVisiblePolarAngle" id="14504.SmallestVisiblePolarAngle" number_of_elements="1">
        <Element index="0" value="0.5"/>
        <Domain name="range" id="14504.SmallestVisiblePolarAngle.range"/>
      </Property>
      <Property name="TickLocation" id="14504.TickLocation" number_of_elements="1">
        <Element index="0" value="2"/>
        <Domain name="enum" id="14504.TickLocation.enum">
          <Entry value="0" text="Inside"/>
          <Entry value="1" text="Outside"/>
          <Entry value="2" text="Both"/>
        </Domain>
      </Property>
      <Property name="Use2DMode" id="14504.Use2DMode" number_of_elements="1">
        <Element index="0" value="0"/>
        <Domain name="bool" id="14504.Use2DMode.bool"/>
      </Property>
      <Property name="UseLogAxis" id="14504.UseLogAxis" number_of_elements="1">
        <Element index="0" value="0"/>
        <Domain name="bool" id="14504.UseLogAxis.bool"/>
      </Property>
      <Property name="ViewAngleLODThreshold" id="14504.ViewAngleLODThreshold" number_of_elements="1">
        <Element index="0" value="0.7"/>
        <Domain name="range" id="14504.ViewAngleLODThreshold.range"/>
      </Property>
      <Property name="Visibility" id="14504.Visibility" number_of_elements="1">
        <Element index="0" value="0"/>
        <Domain name="bool" id="14504.Visibility.bool"/>
      </Property>
      <Property name="LastRadialAxisTextBold" id="14504.LastRadialAxisTextBold" number_of_elements="1">
        <Element index="0" value="0"/>
        <Domain name="bool" id="14504.LastRadialAxisTextBold.bool"/>
      </Property>
      <Property name="LastRadialAxisTextColor" id="14504.LastRadialAxisTextColor" number_of_elements="3">
        <Element index="0" value="0"/>
        <Element index="1" value="0"/>
        <Element index="2" value="0"/>
        <Domain name="range" id="14504.LastRadialAxisTextColor.range"/>
      </Property>
      <Property name="LastRadialAxisTextFontFamily" id="14504.LastRadialAxisTextFontFamily" number_of_elements="1">
        <Element index="0" value="0"/>
        <Domain name="enum" id="14504.LastRadialAxisTextFontFamily.enum">
          <Entry value="0" text="Arial"/>
          <Entry value="1" text="Courier"/>
          <Entry value="2" text="Times"/>
          <Entry value="4" text="File"/>
        </Domain>
      </Property>
      <Property name="LastRadialAxisTextFontFile" id="14504.LastRadialAxisTextFontFile" number_of_elements="1">
        <Element index="0" value=""/>
      </Property>
      <Property name="LastRadialAxisTextFontSize" id="14504.LastRadialAxisTextFontSize" number_of_elements="1">
        <Element index="0" value="12"/>
        <Domain name="range" id="14504.LastRadialAxisTextFontSize.range"/>
      </Property>
      <Property name="LastRadialAxisTextItalic" id="14504.LastRadialAxisTextItalic" number_of_elements="1">
        <Element index="0" value="0"/>
        <Domain name="bool" id="14504.LastRadialAxisTextItalic.bool"/>
      </Property>
      <Property name="LastRadialAxisTextOpacity" id="14504.LastRadialAxisTextOpacity" number_of_elements="1">
        <Element index="0" value="1"/>
        <Domain name="range" id="14504.LastRadialAxisTextOpacity.range"/>
      </Property>
      <Property name="LastRadialAxisTextShadow" id="14504.LastRadialAxisTextShadow" number_of_elements="1">
        <Element index="0" value="0"/>
        <Domain name="bool" id="14504.LastRadialAxisTextShadow.bool"/>
      </Property>
      <Property name="PolarAxisLabelBold" id="14504.PolarAxisLabelBold" number_of_elements="1">
        <Element index="0" value="0"/>
        <Domain name="bool" id="14504.PolarAxisLabelBold.bool"/>
      </Property>
      <Property name="PolarAxisLabelColor" id="14504.PolarAxisLabelColor" number_of_elements="3">
        <Element index="0" value="0"/>
        <Element index="1" value="0"/>
        <Element index="2" value="0"/>
        <Domain name="range" id="14504.PolarAxisLabelColor.range"/>
      </Property>
      <Property name="PolarAxisLabelFontFamily" id="14504.PolarAxisLabelFontFamily" number_of_elements="1">
        <Element index="0" value="0"/>
        <Domain name="enum" id="14504.PolarAxisLabelFontFamily.enum">
          <Entry value="0" text="Arial"/>
          <Entry value="1" text="Courier"/>
          <Entry value="2" text="Times"/>
          <Entry value="4" text="File"/>
        </Domain>
      </Property>
      <Property name="PolarAxisLabelFontFile" id="14504.PolarAxisLabelFontFile" number_of_elements="1">
        <Element index="0" value=""/>
      </Property>
      <Property name="PolarAxisLabelFontSize" id="14504.PolarAxisLabelFontSize" number_of_elements="1">
        <Element index="0" value="12"/>
        <Domain name="range" id="14504.PolarAxisLabelFontSize.range"/>
      </Property>
      <Property name="PolarAxisLabelItalic" id="14504.PolarAxisLabelItalic" number_of_elements="1">
        <Element index="0" value="0"/>
        <Domain name="bool" id="14504.PolarAxisLabelItalic.bool"/>
      </Property>
      <Property name="PolarAxisLabelOpacity" id="14504.PolarAxisLabelOpacity" number_of_elements="1">
        <Element index="0" value="1"/>
        <Domain name="range" id="14504.PolarAxisLabelOpacity.range"/>
      </Property>
      <Property name="PolarAxisLabelShadow" id="14504.PolarAxisLabelShadow" number_of_elements="1">
        <Element index="0" value="0"/>
        <Domain name="bool" id="14504.PolarAxisLabelShadow.bool"/>
      </Property>
      <Property name="PolarAxisTitleBold" id="14504.PolarAxisTitleBold" number_of_elements="1">
        <Element index="0" value="0"/>
        <Domain name="bool" id="14504.PolarAxisTitleBold.bool"/>
      </Property>
      <Property name="PolarAxisTitleColor" id="14504.PolarAxisTitleColor" number_of_elements="3">
        <Element index="0" value="0"/>
        <Element index="1" value="0"/>
        <Element index="2" value="0"/>
        <Domain name="range" id="14504.PolarAxisTitleColor.range"/>
      </Property>
      <Property name="PolarAxisTitleFontFamily" id="14504.PolarAxisTitleFontFamily" number_of_elements="1">
        <Element index="0" value="0"/>
        <Domain name="enum" id="14504.PolarAxisTitleFontFamily.enum">
          <Entry value="0" text="Arial"/>
          <Entry value="1" text="Courier"/>
          <Entry value="2" text="Times"/>
          <Entry value="4" text="File"/>
        </Domain>
      </Property>
      <Property name="PolarAxisTitleFontFile" id="14504.PolarAxisTitleFontFile" number_of_elements="1">
        <Element index="0" value=""/>
      </Property>
      <Property name="PolarAxisTitleFontSize" id="14504.PolarAxisTitleFontSize" number_of_elements="1">
        <Element index="0" value="12"/>
        <Domain name="range" id="14504.PolarAxisTitleFontSize.range"/>
      </Property>
      <Property name="PolarAxisTitleItalic" id="14504.PolarAxisTitleItalic" number_of_elements="1">
        <Element index="0" value="0"/>
        <Domain name="bool" id="14504.PolarAxisTitleItalic.bool"/>
      </Property>
      <Property name="PolarAxisTitleOpacity" id="14504.PolarAxisTitleOpacity" number_of_elements="1">
        <Element index="0" value="1"/>
        <Domain name="range" id="14504.PolarAxisTitleOpacity.range"/>
      </Property>
      <Property name="PolarAxisTitleShadow" id="14504.PolarAxisTitleShadow" number_of_elements="1">
        <Element index="0" value="0"/>
        <Domain name="bool" id="14504.PolarAxisTitleShadow.bool"/>
      </Property>
      <Property name="SecondaryRadialAxesTextBold" id="14504.SecondaryRadialAxesTextBold" number_of_elements="1">
        <Element index="0" value="0"/>
        <Domain name="bool" id="14504.SecondaryRadialAxesTextBold.bool"/>
      </Property>
      <Property name="SecondaryRadialAxesTextColor" id="14504.SecondaryRadialAxesTextColor" number_of_elements="3">
        <Element index="0" value="0"/>
        <Element index="1" value="0"/>
        <Element index="2" value="0"/>
        <Domain name="range" id="14504.SecondaryRadialAxesTextColor.range"/>
      </Property>
      <Property name="SecondaryRadialAxesTextFontFamily" id="14504.SecondaryRadialAxesTextFontFamily" number_of_elements="1">
        <Element index="0" value="0"/>
        <Domain name="enum" id="14504.SecondaryRadialAxesTextFontFamily.enum">
          <Entry value="0" text="Arial"/>
          <Entry value="1" text="Courier"/>
          <Entry value="2" text="Times"/>
          <Entry value="4" text="File"/>
        </Domain>
      </Property>
      <Property name="SecondaryRadialAxesTextFontFile" id="14504.SecondaryRadialAxesTextFontFile" number_of_elements="1">
        <Element index="0" value=""/>
      </Property>
      <Property name="SecondaryRadialAxesTextFontSize" id="14504.SecondaryRadialAxesTextFontSize" number_of_elements="1">
        <Element index="0" value="12"/>
        <Domain name="range" id="14504.SecondaryRadialAxesTextFontSize.range"/>
      </Property>
      <Property name="SecondaryRadialAxesTextItalic" id="14504.SecondaryRadialAxesTextItalic" number_of_elements="1">
        <Element index="0" value="0"/>
        <Domain name="bool" id="14504.SecondaryRadialAxesTextItalic.bool"/>
      </Property>
      <Property name="SecondaryRadialAxesTextOpacity" id="14504.SecondaryRadialAxesTextOpacity" number_of_elements="1">
        <Element index="0" value="1"/>
        <Domain name="range" id="14504.SecondaryRadialAxesTextOpacity.range"/>
      </Property>
      <Property name="SecondaryRadialAxesTextShadow" id="14504.SecondaryRadialAxesTextShadow" number_of_elements="1">
        <Element index="0" value="0"/>
        <Domain name="bool" id="14504.SecondaryRadialAxesTextShadow.bool"/>
      </Property>
    </Proxy>
    <Proxy group="piecewise_functions" type="PiecewiseFunction" id="14605" servers="21">
      <Property name="AllowDuplicateScalars" id="14605.AllowDuplicateScalars" number_of_elements="1">
        <Element index="0" value="1"/>
        <Domain name="bool" id="14605.AllowDuplicateScalars.bool"/>
      </Property>
      <Property name="Points" id="14605.Points" number_of_elements="8">
        <Element index="0" value="0"/>
        <Element index="1" value="0"/>
        <Element index="2" value="0.5"/>
        <Element index="3" value="0"/>
        <Element index="4" value="1"/>
        <Element index="5" value="1"/>
        <Element index="6" value="0.5"/>
        <Element index="7" value="0"/>
      </Property>
      <Property name="ScalarRangeInitialized" id="14605.ScalarRangeInitialized" number_of_elements="1">
        <Element index="0" value="1"/>
        <Domain name="bool" id="14605.ScalarRangeInitialized.bool"/>
      </Property>
      <Property name="UseLogScale" id="14605.UseLogScale" number_of_elements="1">
        <Element index="0" value="0"/>
        <Domain name="bool" id="14605.UseLogScale.bool"/>
      </Property>
    </Proxy>
    <Proxy group="misc" type="RepresentationAnimationHelper" id="15128" servers="16">
      <Property name="Source" id="15128.Source" number_of_elements="1">
        <Proxy value="14692"/>
      </Property>
    </Proxy>
    <Proxy group="representations" type="GridAxesRepresentation" id="14680" servers="21">
      <Property name="GridAxesVisibility" id="14680.GridAxesVisibility" number_of_elements="1">
        <Element index="0" value="0"/>
        <Domain name="bool" id="14680.GridAxesVisibility.bool"/>
      </Property>
      <Property name="Input" id="14680.Input">
        <Domain name="input_array_any" id="14680.Input.input_array_any"/>
      </Property>
      <Property name="Position" id="14680.Position" number_of_elements="3">
        <Element index="0" value="0"/>
        <Element index="1" value="0"/>
        <Element index="2" value="0"/>
        <Domain name="range" id="14680.Position.range"/>
      </Property>
      <Property name="Scale" id="14680.Scale" number_of_elements="3">
        <Element index="0" value="1"/>
        <Element index="1" value="1"/>
        <Element index="2" value="1"/>
        <Domain name="range" id="14680.Scale.range"/>
      </Property>
      <Property name="AxesToLabel" id="14680.AxesToLabel" number_of_elements="1">
        <Element index="0" value="63"/>
        <Domain name="range" id="14680.AxesToLabel.range"/>
      </Property>
      <Property name="CullBackface" id="14680.CullBackface" number_of_elements="1">
        <Element index="0" value="0"/>
        <Domain name="bool" id="14680.CullBackface.bool"/>
      </Property>
      <Property name="CullFrontface" id="14680.CullFrontface" number_of_elements="1">
        <Element index="0" value="1"/>
        <Domain name="bool" id="14680.CullFrontface.bool"/>
      </Property>
      <Property name="CustomBounds" id="14680.CustomBounds" number_of_elements="6">
        <Element index="0" value="0"/>
        <Element index="1" value="1"/>
        <Element index="2" value="0"/>
        <Element index="3" value="1"/>
        <Element index="4" value="0"/>
        <Element index="5" value="1"/>
        <Domain name="range" id="14680.CustomBounds.range"/>
      </Property>
      <Property name="FacesToRender" id="14680.FacesToRender" number_of_elements="1">
        <Element index="0" value="63"/>
        <Domain name="range" id="14680.FacesToRender.range"/>
      </Property>
      <Property name="GridColor" id="14680.GridColor" number_of_elements="3">
        <Element index="0" value="0"/>
        <Element index="1" value="0"/>
        <Element index="2" value="0"/>
        <Domain name="range" id="14680.GridColor.range"/>
      </Property>
      <Property name="LabelUniqueEdgesOnly" id="14680.LabelUniqueEdgesOnly" number_of_elements="1">
        <Element index="0" value="1"/>
        <Domain name="bool" id="14680.LabelUniqueEdgesOnly.bool"/>
      </Property>
      <Property name="ShowEdges" id="14680.ShowEdges" number_of_elements="1">
        <Element index="0" value="1"/>
        <Domain name="bool" id="14680.ShowEdges.bool"/>
      </Property>
      <Property name="ShowGrid" id="14680.ShowGrid" number_of_elements="1">
        <Element index="0" value="0"/>
        <Domain name="bool" id="14680.ShowGrid.bool"/>
      </Property>
      <Property name="ShowTicks" id="14680.ShowTicks" number_of_elements="1">
        <Element index="0" value="1"/>
        <Domain name="bool" id="14680.ShowTicks.bool"/>
      </Property>
      <Property name="UseCustomBounds" id="14680.UseCustomBounds" number_of_elements="1">
        <Element index="0" value="0"/>
        <Domain name="bool" id="14680.UseCustomBounds.bool"/>
      </Property>
      <Property name="XAxisLabels" id="14680.XAxisLabels">
        <Domain name="scalar_range" id="14680.XAxisLabels.scalar_range"/>
      </Property>
      <Property name="XAxisNotation" id="14680.XAxisNotation" number_of_elements="1">
        <Element index="0" value="0"/>
        <Domain name="enum" id="14680.XAxisNotation.enum">
          <Entry value="0" text="Mixed"/>
          <Entry value="1" text="Scientific"/>
          <Entry value="2" text="Fixed"/>
        </Domain>
      </Property>
      <Property name="XAxisPrecision" id="14680.XAxisPrecision" number_of_elements="1">
        <Element index="0" value="2"/>
        <Domain name="range" id="14680.XAxisPrecision.range"/>
      </Property>
      <Property name="XAxisUseCustomLabels" id="14680.XAxisUseCustomLabels" number_of_elements="1">
        <Element index="0" value="0"/>
        <Domain name="bool" id="14680.XAxisUseCustomLabels.bool"/>
      </Property>
      <Property name="XLabelBold" id="14680.XLabelBold" number_of_elements="1">
        <Element index="0" value="0"/>
        <Domain name="bool" id="14680.XLabelBold.bool"/>
      </Property>
      <Property name="XLabelColor" id="14680.XLabelColor" number_of_elements="3">
        <Element index="0" value="0"/>
        <Element index="1" value="0"/>
        <Element index="2" value="0"/>
        <Domain name="range" id="14680.XLabelColor.range"/>
      </Property>
      <Property name="XLabelFontFamily" id="14680.XLabelFontFamily" number_of_elements="1">
        <Element index="0" value="0"/>
        <Domain name="enum" id="14680.XLabelFontFamily.enum">
          <Entry value="0" text="Arial"/>
          <Entry value="1" text="Courier"/>
          <Entry value="2" text="Times"/>
          <Entry value="4" text="File"/>
        </Domain>
      </Property>
      <Property name="XLabelFontFile" id="14680.XLabelFontFile" number_of_elements="1">
        <Element index="0" value=""/>
      </Property>
      <Property name="XLabelFontSize" id="14680.XLabelFontSize" number_of_elements="1">
        <Element index="0" value="12"/>
        <Domain name="range" id="14680.XLabelFontSize.range"/>
      </Property>
      <Property name="XLabelItalic" id="14680.XLabelItalic" number_of_elements="1">
        <Element index="0" value="0"/>
        <Domain name="bool" id="14680.XLabelItalic.bool"/>
      </Property>
      <Property name="XLabelOpacity" id="14680.XLabelOpacity" number_of_elements="1">
        <Element index="0" value="1"/>
        <Domain name="range" id="14680.XLabelOpacity.range"/>
      </Property>
      <Property name="XLabelShadow" id="14680.XLabelShadow" number_of_elements="1">
        <Element index="0" value="0"/>
        <Domain name="bool" id="14680.XLabelShadow.bool"/>
      </Property>
      <Property name="XTitle" id="14680.XTitle" number_of_elements="1">
        <Element index="0" value="X Axis"/>
      </Property>
      <Property name="XTitleBold" id="14680.XTitleBold" number_of_elements="1">
        <Element index="0" value="0"/>
        <Domain name="bool" id="14680.XTitleBold.bool"/>
      </Property>
      <Property name="XTitleColor" id="14680.XTitleColor" number_of_elements="3">
        <Element index="0" value="0"/>
        <Element index="1" value="0"/>
        <Element index="2" value="0"/>
        <Domain name="range" id="14680.XTitleColor.range"/>
      </Property>
      <Property name="XTitleFontFamily" id="14680.XTitleFontFamily" number_of_elements="1">
        <Element index="0" value="0"/>
        <Domain name="enum" id="14680.XTitleFontFamily.enum">
          <Entry value="0" text="Arial"/>
          <Entry value="1" text="Courier"/>
          <Entry value="2" text="Times"/>
          <Entry value="4" text="File"/>
        </Domain>
      </Property>
      <Property name="XTitleFontFile" id="14680.XTitleFontFile" number_of_elements="1">
        <Element index="0" value=""/>
      </Property>
      <Property name="XTitleFontSize" id="14680.XTitleFontSize" number_of_elements="1">
        <Element index="0" value="12"/>
        <Domain name="range" id="14680.XTitleFontSize.range"/>
      </Property>
      <Property name="XTitleItalic" id="14680.XTitleItalic" number_of_elements="1">
        <Element index="0" value="0"/>
        <Domain name="bool" id="14680.XTitleItalic.bool"/>
      </Property>
      <Property name="XTitleOpacity" id="14680.XTitleOpacity" number_of_elements="1">
        <Element index="0" value="1"/>
        <Domain name="range" id="14680.XTitleOpacity.range"/>
      </Property>
      <Property name="XTitleShadow" id="14680.XTitleShadow" number_of_elements="1">
        <Element index="0" value="0"/>
        <Domain name="bool" id="14680.XTitleShadow.bool"/>
      </Property>
      <Property name="YAxisLabels" id="14680.YAxisLabels">
        <Domain name="scalar_range" id="14680.YAxisLabels.scalar_range"/>
      </Property>
      <Property name="YAxisNotation" id="14680.YAxisNotation" number_of_elements="1">
        <Element index="0" value="0"/>
        <Domain name="enum" id="14680.YAxisNotation.enum">
          <Entry value="0" text="Mixed"/>
          <Entry value="1" text="Scientific"/>
          <Entry value="2" text="Fixed"/>
        </Domain>
      </Property>
      <Property name="YAxisPrecision" id="14680.YAxisPrecision" number_of_elements="1">
        <Element index="0" value="2"/>
        <Domain name="range" id="14680.YAxisPrecision.range"/>
      </Property>
      <Property name="YAxisUseCustomLabels" id="14680.YAxisUseCustomLabels" number_of_elements="1">
        <Element index="0" value="0"/>
        <Domain name="bool" id="14680.YAxisUseCustomLabels.bool"/>
      </Property>
      <Property name="YLabelBold" id="14680.YLabelBold" number_of_elements="1">
        <Element index="0" value="0"/>
        <Domain name="bool" id="14680.YLabelBold.bool"/>
      </Property>
      <Property name="YLabelColor" id="14680.YLabelColor" number_of_elements="3">
        <Element index="0" value="0"/>
        <Element index="1" value="0"/>
        <Element index="2" value="0"/>
        <Domain name="range" id="14680.YLabelColor.range"/>
      </Property>
      <Property name="YLabelFontFamily" id="14680.YLabelFontFamily" number_of_elements="1">
        <Element index="0" value="0"/>
        <Domain name="enum" id="14680.YLabelFontFamily.enum">
          <Entry value="0" text="Arial"/>
          <Entry value="1" text="Courier"/>
          <Entry value="2" text="Times"/>
          <Entry value="4" text="File"/>
        </Domain>
      </Property>
      <Property name="YLabelFontFile" id="14680.YLabelFontFile" number_of_elements="1">
        <Element index="0" value=""/>
      </Property>
      <Property name="YLabelFontSize" id="14680.YLabelFontSize" number_of_elements="1">
        <Element index="0" value="12"/>
        <Domain name="range" id="14680.YLabelFontSize.range"/>
      </Property>
      <Property name="YLabelItalic" id="14680.YLabelItalic" number_of_elements="1">
        <Element index="0" value="0"/>
        <Domain name="bool" id="14680.YLabelItalic.bool"/>
      </Property>
      <Property name="YLabelOpacity" id="14680.YLabelOpacity" number_of_elements="1">
        <Element index="0" value="1"/>
        <Domain name="range" id="14680.YLabelOpacity.range"/>
      </Property>
      <Property name="YLabelShadow" id="14680.YLabelShadow" number_of_elements="1">
        <Element index="0" value="0"/>
        <Domain name="bool" id="14680.YLabelShadow.bool"/>
      </Property>
      <Property name="YTitle" id="14680.YTitle" number_of_elements="1">
        <Element index="0" value="Y Axis"/>
      </Property>
      <Property name="YTitleBold" id="14680.YTitleBold" number_of_elements="1">
        <Element index="0" value="0"/>
        <Domain name="bool" id="14680.YTitleBold.bool"/>
      </Property>
      <Property name="YTitleColor" id="14680.YTitleColor" number_of_elements="3">
        <Element index="0" value="0"/>
        <Element index="1" value="0"/>
        <Element index="2" value="0"/>
        <Domain name="range" id="14680.YTitleColor.range"/>
      </Property>
      <Property name="YTitleFontFamily" id="14680.YTitleFontFamily" number_of_elements="1">
        <Element index="0" value="0"/>
        <Domain name="enum" id="14680.YTitleFontFamily.enum">
          <Entry value="0" text="Arial"/>
          <Entry value="1" text="Courier"/>
          <Entry value="2" text="Times"/>
          <Entry value="4" text="File"/>
        </Domain>
      </Property>
      <Property name="YTitleFontFile" id="14680.YTitleFontFile" number_of_elements="1">
        <Element index="0" value=""/>
      </Property>
      <Property name="YTitleFontSize" id="14680.YTitleFontSize" number_of_elements="1">
        <Element index="0" value="12"/>
        <Domain name="range" id="14680.YTitleFontSize.range"/>
      </Property>
      <Property name="YTitleItalic" id="14680.YTitleItalic" number_of_elements="1">
        <Element index="0" value="0"/>
        <Domain name="bool" id="14680.YTitleItalic.bool"/>
      </Property>
      <Property name="YTitleOpacity" id="14680.YTitleOpacity" number_of_elements="1">
        <Element index="0" value="1"/>
        <Domain name="range" id="14680.YTitleOpacity.range"/>
      </Property>
      <Property name="YTitleShadow" id="14680.YTitleShadow" number_of_elements="1">
        <Element index="0" value="0"/>
        <Domain name="bool" id="14680.YTitleShadow.bool"/>
      </Property>
      <Property name="ZAxisLabels" id="14680.ZAxisLabels">
        <Domain name="scalar_range" id="14680.ZAxisLabels.scalar_range"/>
      </Property>
      <Property name="ZAxisNotation" id="14680.ZAxisNotation" number_of_elements="1">
        <Element index="0" value="0"/>
        <Domain name="enum" id="14680.ZAxisNotation.enum">
          <Entry value="0" text="Mixed"/>
          <Entry value="1" text="Scientific"/>
          <Entry value="2" text="Fixed"/>
        </Domain>
      </Property>
      <Property name="ZAxisPrecision" id="14680.ZAxisPrecision" number_of_elements="1">
        <Element index="0" value="2"/>
        <Domain name="range" id="14680.ZAxisPrecision.range"/>
      </Property>
      <Property name="ZAxisUseCustomLabels" id="14680.ZAxisUseCustomLabels" number_of_elements="1">
        <Element index="0" value="0"/>
        <Domain name="bool" id="14680.ZAxisUseCustomLabels.bool"/>
      </Property>
      <Property name="ZLabelBold" id="14680.ZLabelBold" number_of_elements="1">
        <Element index="0" value="0"/>
        <Domain name="bool" id="14680.ZLabelBold.bool"/>
      </Property>
      <Property name="ZLabelColor" id="14680.ZLabelColor" number_of_elements="3">
        <Element index="0" value="0"/>
        <Element index="1" value="0"/>
        <Element index="2" value="0"/>
        <Domain name="range" id="14680.ZLabelColor.range"/>
      </Property>
      <Property name="ZLabelFontFamily" id="14680.ZLabelFontFamily" number_of_elements="1">
        <Element index="0" value="0"/>
        <Domain name="enum" id="14680.ZLabelFontFamily.enum">
          <Entry value="0" text="Arial"/>
          <Entry value="1" text="Courier"/>
          <Entry value="2" text="Times"/>
          <Entry value="4" text="File"/>
        </Domain>
      </Property>
      <Property name="ZLabelFontFile" id="14680.ZLabelFontFile" number_of_elements="1">
        <Element index="0" value=""/>
      </Property>
      <Property name="ZLabelFontSize" id="14680.ZLabelFontSize" number_of_elements="1">
        <Element index="0" value="12"/>
        <Domain name="range" id="14680.ZLabelFontSize.range"/>
      </Property>
      <Property name="ZLabelItalic" id="14680.ZLabelItalic" number_of_elements="1">
        <Element index="0" value="0"/>
        <Domain name="bool" id="14680.ZLabelItalic.bool"/>
      </Property>
      <Property name="ZLabelOpacity" id="14680.ZLabelOpacity" number_of_elements="1">
        <Element index="0" value="1"/>
        <Domain name="range" id="14680.ZLabelOpacity.range"/>
      </Property>
      <Property name="ZLabelShadow" id="14680.ZLabelShadow" number_of_elements="1">
        <Element index="0" value="0"/>
        <Domain name="bool" id="14680.ZLabelShadow.bool"/>
      </Property>
      <Property name="ZTitle" id="14680.ZTitle" number_of_elements="1">
        <Element index="0" value="Z Axis"/>
      </Property>
      <Property name="ZTitleBold" id="14680.ZTitleBold" number_of_elements="1">
        <Element index="0" value="0"/>
        <Domain name="bool" id="14680.ZTitleBold.bool"/>
      </Property>
      <Property name="ZTitleColor" id="14680.ZTitleColor" number_of_elements="3">
        <Element index="0" value="0"/>
        <Element index="1" value="0"/>
        <Element index="2" value="0"/>
        <Domain name="range" id="14680.ZTitleColor.range"/>
      </Property>
      <Property name="ZTitleFontFamily" id="14680.ZTitleFontFamily" number_of_elements="1">
        <Element index="0" value="0"/>
        <Domain name="enum" id="14680.ZTitleFontFamily.enum">
          <Entry value="0" text="Arial"/>
          <Entry value="1" text="Courier"/>
          <Entry value="2" text="Times"/>
          <Entry value="4" text="File"/>
        </Domain>
      </Property>
      <Property name="ZTitleFontFile" id="14680.ZTitleFontFile" number_of_elements="1">
        <Element index="0" value=""/>
      </Property>
      <Property name="ZTitleFontSize" id="14680.ZTitleFontSize" number_of_elements="1">
        <Element index="0" value="12"/>
        <Domain name="range" id="14680.ZTitleFontSize.range"/>
      </Property>
      <Property name="ZTitleItalic" id="14680.ZTitleItalic" number_of_elements="1">
        <Element index="0" value="0"/>
        <Domain name="bool" id="14680.ZTitleItalic.bool"/>
      </Property>
      <Property name="ZTitleOpacity" id="14680.ZTitleOpacity" number_of_elements="1">
        <Element index="0" value="1"/>
        <Domain name="range" id="14680.ZTitleOpacity.range"/>
      </Property>
      <Property name="ZTitleShadow" id="14680.ZTitleShadow" number_of_elements="1">
        <Element index="0" value="0"/>
        <Domain name="bool" id="14680.ZTitleShadow.bool"/>
      </Property>
    </Proxy>
    <Proxy group="sources" type="ArrowSource" id="14740" servers="1">
      <Property name="Invert" id="14740.Invert" number_of_elements="1">
        <Element index="0" value="0"/>
        <Domain name="bool" id="14740.Invert.bool"/>
      </Property>
      <Property name="ShaftRadius" id="14740.ShaftRadius" number_of_elements="1">
        <Element index="0" value="0.03"/>
        <Domain name="range" id="14740.ShaftRadius.range"/>
      </Property>
      <Property name="ShaftResolution" id="14740.ShaftResolution" number_of_elements="1">
        <Element index="0" value="6"/>
        <Domain name="range" id="14740.ShaftResolution.range"/>
      </Property>
      <Property name="TipLength" id="14740.TipLength" number_of_elements="1">
        <Element index="0" value="0.35"/>
        <Domain name="range" id="14740.TipLength.range"/>
      </Property>
      <Property name="TipRadius" id="14740.TipRadius" number_of_elements="1">
        <Element index="0" value="0.1"/>
        <Domain name="range" id="14740.TipRadius.range"/>
      </Property>
      <Property name="TipResolution" id="14740.TipResolution" number_of_elements="1">
        <Element index="0" value="6"/>
        <Domain name="range" id="14740.TipResolution.range"/>
      </Property>
    </Proxy>
    <Proxy group="sources" type="ConeSource" id="14751" servers="1">
      <Property name="Capping" id="14751.Capping" number_of_elements="1">
        <Element index="0" value="1"/>
        <Domain name="bool" id="14751.Capping.bool"/>
      </Property>
      <Property name="Center" id="14751.Center" number_of_elements="3">
        <Element index="0" value="0"/>
        <Element index="1" value="0"/>
        <Element index="2" value="0"/>
        <Domain name="range" id="14751.Center.range"/>
      </Property>
      <Property name="Direction" id="14751.Direction" number_of_elements="3">
        <Element index="0" value="1"/>
        <Element index="1" value="0"/>
        <Element index="2" value="0"/>
        <Domain name="range" id="14751.Direction.range"/>
      </Property>
      <Property name="Height" id="14751.Height" number_of_elements="1">
        <Element index="0" value="1"/>
        <Domain name="range" id="14751.Height.range"/>
      </Property>
      <Property name="Radius" id="14751.Radius" number_of_elements="1">
        <Element index="0" value="0.5"/>
        <Domain name="range" id="14751.Radius.range"/>
      </Property>
      <Property name="Resolution" id="14751.Resolution" number_of_elements="1">
        <Element index="0" value="6"/>
        <Domain name="range" id="14751.Resolution.range"/>
      </Property>
    </Proxy>
    <Proxy group="sources" type="CubeSource" id="14762" servers="1">
      <Property name="Center" id="14762.Center" number_of_elements="3">
        <Element index="0" value="0"/>
        <Element index="1" value="0"/>
        <Element index="2" value="0"/>
        <Domain name="range" id="14762.Center.range"/>
      </Property>
      <Property name="XLength" id="14762.XLength" number_of_elements="1">
        <Element index="0" value="1"/>
        <Domain name="range" id="14762.XLength.range"/>
      </Property>
      <Property name="YLength" id="14762.YLength" number_of_elements="1">
        <Element index="0" value="1"/>
        <Domain name="range" id="14762.YLength.range"/>
      </Property>
      <Property name="ZLength" id="14762.ZLength" number_of_elements="1">
        <Element index="0" value="1"/>
        <Domain name="range" id="14762.ZLength.range"/>
      </Property>
    </Proxy>
    <Proxy group="sources" type="CylinderSource" id="14773" servers="1">
      <Property name="Capping" id="14773.Capping" number_of_elements="1">
        <Element index="0" value="1"/>
        <Domain name="bool" id="14773.Capping.bool"/>
      </Property>
      <Property name="Center" id="14773.Center" number_of_elements="3">
        <Element index="0" value="0"/>
        <Element index="1" value="0"/>
        <Element index="2" value="0"/>
        <Domain name="range" id="14773.Center.range"/>
      </Property>
      <Property name="Height" id="14773.Height" number_of_elements="1">
        <Element index="0" value="1"/>
        <Domain name="range" id="14773.Height.range"/>
      </Property>
      <Property name="Radius" id="14773.Radius" number_of_elements="1">
        <Element index="0" value="0.5"/>
        <Domain name="range" id="14773.Radius.range"/>
      </Property>
      <Property name="Resolution" id="14773.Resolution" number_of_elements="1">
        <Element index="0" value="6"/>
        <Domain name="range" id="14773.Resolution.range"/>
      </Property>
    </Proxy>
    <Proxy group="sources" type="LineSource" id="14784" servers="1">
      <Property name="Point1" id="14784.Point1" number_of_elements="3">
        <Element index="0" value="-0.5"/>
        <Element index="1" value="0"/>
        <Element index="2" value="0"/>
        <Domain name="range" id="14784.Point1.range"/>
      </Property>
      <Property name="Point2" id="14784.Point2" number_of_elements="3">
        <Element index="0" value="0.5"/>
        <Element index="1" value="0"/>
        <Element index="2" value="0"/>
        <Domain name="range" id="14784.Point2.range"/>
      </Property>
      <Property name="RefinementRatios" id="14784.RefinementRatios" number_of_elements="2">
        <Element index="0" value="0"/>
        <Element index="1" value="1"/>
        <Domain name="range" id="14784.RefinementRatios.range"/>
      </Property>
      <Property name="Resolution" id="14784.Resolution" number_of_elements="1">
        <Element index="0" value="6"/>
        <Domain name="range" id="14784.Resolution.range"/>
      </Property>
      <Property name="UseRegularRefinement" id="14784.UseRegularRefinement" number_of_elements="1">
        <Element index="0" value="1"/>
        <Domain name="bool" id="14784.UseRegularRefinement.bool"/>
      </Property>
    </Proxy>
    <Proxy group="sources" type="SphereSource" id="14795" servers="1">
      <Property name="Center" id="14795.Center" number_of_elements="3">
        <Element index="0" value="0"/>
        <Element index="1" value="0"/>
        <Element index="2" value="0"/>
        <Domain name="range" id="14795.Center.range"/>
      </Property>
      <Property name="EndPhi" id="14795.EndPhi" number_of_elements="1">
        <Element index="0" value="180"/>
        <Domain name="range" id="14795.EndPhi.range"/>
      </Property>
      <Property name="EndTheta" id="14795.EndTheta" number_of_elements="1">
        <Element index="0" value="360"/>
        <Domain name="range" id="14795.EndTheta.range"/>
      </Property>
      <Property name="PhiResolution" id="14795.PhiResolution" number_of_elements="1">
        <Element index="0" value="8"/>
        <Domain name="range" id="14795.PhiResolution.range"/>
      </Property>
      <Property name="Radius" id="14795.Radius" number_of_elements="1">
        <Element index="0" value="0.5"/>
        <Domain name="range" id="14795.Radius.range"/>
      </Property>
      <Property name="StartPhi" id="14795.StartPhi" number_of_elements="1">
        <Element index="0" value="0"/>
        <Domain name="range" id="14795.StartPhi.range"/>
      </Property>
      <Property name="StartTheta" id="14795.StartTheta" number_of_elements="1">
        <Element index="0" value="0"/>
        <Domain name="range" id="14795.StartTheta.range"/>
      </Property>
      <Property name="ThetaResolution" id="14795.ThetaResolution" number_of_elements="1">
        <Element index="0" value="8"/>
        <Domain name="range" id="14795.ThetaResolution.range"/>
      </Property>
    </Proxy>
    <Proxy group="sources" type="GlyphSource2D" id="14806" servers="1">
      <Property name="Center" id="14806.Center" number_of_elements="3">
        <Element index="0" value="0"/>
        <Element index="1" value="0"/>
        <Element index="2" value="0"/>
        <Domain name="range" id="14806.Center.range"/>
      </Property>
      <Property name="Filled" id="14806.Filled" number_of_elements="1">
        <Element index="0" value="0"/>
        <Domain name="bool" id="14806.Filled.bool"/>
      </Property>
      <Property name="GlyphType" id="14806.GlyphType" number_of_elements="1">
        <Element index="0" value="9"/>
        <Domain name="enum" id="14806.GlyphType.enum">
          <Entry value="1" text="Vertex"/>
          <Entry value="2" text="Dash"/>
          <Entry value="3" text="Cross"/>
          <Entry value="4" text="ThickCross"/>
          <Entry value="5" text="Triangle"/>
          <Entry value="6" text="Square"/>
          <Entry value="7" text="Circle"/>
          <Entry value="8" text="Diamond"/>
          <Entry value="9" text="Arrow"/>
          <Entry value="10" text="ThickArrow"/>
          <Entry value="11" text="HookedArrow"/>
          <Entry value="12" text="EdgeArrow"/>
        </Domain>
      </Property>
    </Proxy>
    <Proxy group="internal_filters" type="PipelineConnection" id="14817" servers="1">
      <Property name="AllowNullInput" id="14817.AllowNullInput" number_of_elements="1">
        <Element index="0" value="1"/>
        <Domain name="bool" id="14817.AllowNullInput.bool"/>
      </Property>
      <Property name="Input" id="14817.Input">
        <Domain name="groups" id="14817.Input.groups"/>
        <Domain name="input_type" id="14817.Input.input_type"/>
      </Property>
    </Proxy>
    <Proxy group="piecewise_functions" type="PiecewiseFunction" id="14828" servers="21">
      <Property name="AllowDuplicateScalars" id="14828.AllowDuplicateScalars" number_of_elements="1">
        <Element index="0" value="1"/>
        <Domain name="bool" id="14828.AllowDuplicateScalars.bool"/>
      </Property>
      <Property name="Points" id="14828.Points" number_of_elements="8">
        <Element index="0" value="0"/>
        <Element index="1" value="0"/>
        <Element index="2" value="0.5"/>
        <Element index="3" value="0"/>
        <Element index="4" value="1"/>
        <Element index="5" value="1"/>
        <Element index="6" value="0.5"/>
        <Element index="7" value="0"/>
      </Property>
      <Property name="ScalarRangeInitialized" id="14828.ScalarRangeInitialized" number_of_elements="1">
        <Element index="0" value="0"/>
        <Domain name="bool" id="14828.ScalarRangeInitialized.bool"/>
      </Property>
      <Property name="UseLogScale" id="14828.UseLogScale" number_of_elements="1">
        <Element index="0" value="0"/>
        <Domain name="bool" id="14828.UseLogScale.bool"/>
      </Property>
    </Proxy>
    <Proxy group="piecewise_functions" type="PiecewiseFunction" id="14829" servers="21">
      <Property name="AllowDuplicateScalars" id="14829.AllowDuplicateScalars" number_of_elements="1">
        <Element index="0" value="1"/>
        <Domain name="bool" id="14829.AllowDuplicateScalars.bool"/>
      </Property>
      <Property name="Points" id="14829.Points" number_of_elements="8">
        <Element index="0" value="0"/>
        <Element index="1" value="0"/>
        <Element index="2" value="0.5"/>
        <Element index="3" value="0"/>
        <Element index="4" value="1"/>
        <Element index="5" value="1"/>
        <Element index="6" value="0.5"/>
        <Element index="7" value="0"/>
      </Property>
      <Property name="ScalarRangeInitialized" id="14829.ScalarRangeInitialized" number_of_elements="1">
        <Element index="0" value="1"/>
        <Domain name="bool" id="14829.ScalarRangeInitialized.bool"/>
      </Property>
      <Property name="UseLogScale" id="14829.UseLogScale" number_of_elements="1">
        <Element index="0" value="0"/>
        <Domain name="bool" id="14829.UseLogScale.bool"/>
      </Property>
    </Proxy>
    <Proxy group="representations" type="PolarAxesRepresentation" id="14729" servers="21">
      <Property name="ArcMajorTickSize" id="14729.ArcMajorTickSize" number_of_elements="1">
        <Element index="0" value="0"/>
        <Domain name="range" id="14729.ArcMajorTickSize.range"/>
      </Property>
      <Property name="ArcMajorTickThickness" id="14729.ArcMajorTickThickness" number_of_elements="1">
        <Element index="0" value="1"/>
        <Domain name="range" id="14729.ArcMajorTickThickness.range"/>
      </Property>
      <Property name="ArcMinorTickVisibility" id="14729.ArcMinorTickVisibility" number_of_elements="1">
        <Element index="0" value="0"/>
        <Domain name="bool" id="14729.ArcMinorTickVisibility.bool"/>
      </Property>
      <Property name="ArcTickRatioSize" id="14729.ArcTickRatioSize" number_of_elements="1">
        <Element index="0" value="0.3"/>
        <Domain name="range" id="14729.ArcTickRatioSize.range"/>
      </Property>
      <Property name="ArcTickRatioThickness" id="14729.ArcTickRatioThickness" number_of_elements="1">
        <Element index="0" value="0.5"/>
        <Domain name="range" id="14729.ArcTickRatioThickness.range"/>
      </Property>
      <Property name="ArcTickVisibility" id="14729.ArcTickVisibility" number_of_elements="1">
        <Element index="0" value="1"/>
        <Domain name="bool" id="14729.ArcTickVisibility.bool"/>
      </Property>
      <Property name="ArcTicksOriginToPolarAxis" id="14729.ArcTicksOriginToPolarAxis" number_of_elements="1">
        <Element index="0" value="1"/>
        <Domain name="bool" id="14729.ArcTicksOriginToPolarAxis.bool"/>
      </Property>
      <Property name="AutoSubdividePolarAxis" id="14729.AutoSubdividePolarAxis" number_of_elements="1">
        <Element index="0" value="1"/>
        <Domain name="bool" id="14729.AutoSubdividePolarAxis.bool"/>
      </Property>
      <Property name="AxisMinorTickVisibility" id="14729.AxisMinorTickVisibility" number_of_elements="1">
        <Element index="0" value="0"/>
        <Domain name="bool" id="14729.AxisMinorTickVisibility.bool"/>
      </Property>
      <Property name="AxisTickVisibility" id="14729.AxisTickVisibility" number_of_elements="1">
        <Element index="0" value="1"/>
        <Domain name="bool" id="14729.AxisTickVisibility.bool"/>
      </Property>
      <Property name="CustomBounds" id="14729.CustomBounds" number_of_elements="6">
        <Element index="0" value="0"/>
        <Element index="1" value="1"/>
        <Element index="2" value="0"/>
        <Element index="3" value="1"/>
        <Element index="4" value="0"/>
        <Element index="5" value="1"/>
      </Property>
      <Property name="CustomRange" id="14729.CustomRange" number_of_elements="2">
        <Element index="0" value="0"/>
        <Element index="1" value="1"/>
      </Property>
      <Property name="DataBounds" id="14729.DataBounds" number_of_elements="6">
        <Element index="0" value="1"/>
        <Element index="1" value="-1"/>
        <Element index="2" value="1"/>
        <Element index="3" value="-1"/>
        <Element index="4" value="1"/>
        <Element index="5" value="-1"/>
      </Property>
      <Property name="DeltaAngleMajor" id="14729.DeltaAngleMajor" number_of_elements="1">
        <Element index="0" value="10"/>
        <Domain name="range" id="14729.DeltaAngleMajor.range"/>
      </Property>
      <Property name="DeltaAngleMinor" id="14729.DeltaAngleMinor" number_of_elements="1">
        <Element index="0" value="5"/>
        <Domain name="range" id="14729.DeltaAngleMinor.range"/>
      </Property>
      <Property name="DeltaRangeMajor" id="14729.DeltaRangeMajor" number_of_elements="1">
        <Element index="0" value="10"/>
      </Property>
      <Property name="DeltaRangeMinor" id="14729.DeltaRangeMinor" number_of_elements="1">
        <Element index="0" value="5"/>
      </Property>
      <Property name="DistanceLODThreshold" id="14729.DistanceLODThreshold" number_of_elements="1">
        <Element index="0" value="0.7"/>
        <Domain name="range" id="14729.DistanceLODThreshold.range"/>
      </Property>
      <Property name="DrawPolarArcsGridlines" id="14729.DrawPolarArcsGridlines" number_of_elements="1">
        <Element index="0" value="1"/>
        <Domain name="bool" id="14729.DrawPolarArcsGridlines.bool"/>
      </Property>
      <Property name="DrawRadialGridlines" id="14729.DrawRadialGridlines" number_of_elements="1">
        <Element index="0" value="1"/>
        <Domain name="bool" id="14729.DrawRadialGridlines.bool"/>
      </Property>
      <Property name="EnableCustomBounds" id="14729.EnableCustomBounds" number_of_elements="3">
        <Element index="0" value="0"/>
        <Element index="1" value="0"/>
        <Element index="2" value="0"/>
      </Property>
      <Property name="EnableCustomRange" id="14729.EnableCustomRange" number_of_elements="1">
        <Element index="0" value="0"/>
        <Domain name="bool" id="14729.EnableCustomRange.bool"/>
      </Property>
      <Property name="EnableDistanceLOD" id="14729.EnableDistanceLOD" number_of_elements="1">
        <Element index="0" value="1"/>
        <Domain name="bool" id="14729.EnableDistanceLOD.bool"/>
      </Property>
      <Property name="EnableViewAngleLOD" id="14729.EnableViewAngleLOD" number_of_elements="1">
        <Element index="0" value="1"/>
        <Domain name="bool" id="14729.EnableViewAngleLOD.bool"/>
      </Property>
      <Property name="Input" id="14729.Input" number_of_elements="1">
        <Proxy value="14692" output_port="0"/>
        <Domain name="input_type" id="14729.Input.input_type"/>
      </Property>
      <Property name="LastRadialAxisColor" id="14729.LastRadialAxisColor" number_of_elements="3">
        <Element index="0" value="1"/>
        <Element index="1" value="1"/>
        <Element index="2" value="1"/>
        <Domain name="range" id="14729.LastRadialAxisColor.range"/>
      </Property>
      <Property name="LastRadialAxisMajorTickSize" id="14729.LastRadialAxisMajorTickSize" number_of_elements="1">
        <Element index="0" value="0"/>
        <Domain name="range" id="14729.LastRadialAxisMajorTickSize.range"/>
      </Property>
      <Property name="LastRadialAxisMajorTickThickness" id="14729.LastRadialAxisMajorTickThickness" number_of_elements="1">
        <Element index="0" value="1"/>
        <Domain name="range" id="14729.LastRadialAxisMajorTickThickness.range"/>
      </Property>
      <Property name="LastRadialAxisTickRatioSize" id="14729.LastRadialAxisTickRatioSize" number_of_elements="1">
        <Element index="0" value="0.3"/>
        <Domain name="range" id="14729.LastRadialAxisTickRatioSize.range"/>
      </Property>
      <Property name="LastRadialAxisTickRatioThickness" id="14729.LastRadialAxisTickRatioThickness" number_of_elements="1">
        <Element index="0" value="0.5"/>
        <Domain name="range" id="14729.LastRadialAxisTickRatioThickness.range"/>
      </Property>
      <Property name="MaximumAngle" id="14729.MaximumAngle" number_of_elements="1">
        <Element index="0" value="90"/>
        <Domain name="range" id="14729.MaximumAngle.range"/>
      </Property>
      <Property name="MinimumAngle" id="14729.MinimumAngle" number_of_elements="1">
        <Element index="0" value="0"/>
        <Domain name="range" id="14729.MinimumAngle.range"/>
      </Property>
      <Property name="MinimumRadius" id="14729.MinimumRadius" number_of_elements="1">
        <Element index="0" value="0"/>
        <Domain name="range" id="14729.MinimumRadius.range"/>
      </Property>
      <Property name="NumberOfPolarAxis" id="14729.NumberOfPolarAxis" number_of_elements="1">
        <Element index="0" value="0"/>
        <Domain name="range" id="14729.NumberOfPolarAxis.range"/>
      </Property>
      <Property name="NumberOfRadialAxes" id="14729.NumberOfRadialAxes" number_of_elements="1">
        <Element index="0" value="0"/>
        <Domain name="range" id="14729.NumberOfRadialAxes.range"/>
      </Property>
      <Property name="Orientation" id="14729.Orientation" number_of_elements="3">
        <Element index="0" value="0"/>
        <Element index="1" value="0"/>
        <Element index="2" value="0"/>
        <Domain name="range" id="14729.Orientation.range"/>
      </Property>
      <Property name="PolarArcsColor" id="14729.PolarArcsColor" number_of_elements="3">
        <Element index="0" value="1"/>
        <Element index="1" value="1"/>
        <Element index="2" value="1"/>
        <Domain name="range" id="14729.PolarArcsColor.range"/>
      </Property>
      <Property name="PolarArcsVisibility" id="14729.PolarArcsVisibility" number_of_elements="1">
        <Element index="0" value="1"/>
        <Domain name="bool" id="14729.PolarArcsVisibility.bool"/>
      </Property>
      <Property name="PolarAxisColor" id="14729.PolarAxisColor" number_of_elements="3">
        <Element index="0" value="1"/>
        <Element index="1" value="1"/>
        <Element index="2" value="1"/>
        <Domain name="range" id="14729.PolarAxisColor.range"/>
      </Property>
      <Property name="PolarAxisMajorTickSize" id="14729.PolarAxisMajorTickSize" number_of_elements="1">
        <Element index="0" value="0"/>
        <Domain name="range" id="14729.PolarAxisMajorTickSize.range"/>
      </Property>
      <Property name="PolarAxisMajorTickThickness" id="14729.PolarAxisMajorTickThickness" number_of_elements="1">
        <Element index="0" value="1"/>
        <Domain name="range" id="14729.PolarAxisMajorTickThickness.range"/>
      </Property>
      <Property name="PolarAxisTickRatioSize" id="14729.PolarAxisTickRatioSize" number_of_elements="1">
        <Element index="0" value="0.3"/>
        <Domain name="range" id="14729.PolarAxisTickRatioSize.range"/>
      </Property>
      <Property name="PolarAxisTickRatioThickness" id="14729.PolarAxisTickRatioThickness" number_of_elements="1">
        <Element index="0" value="0.5"/>
        <Domain name="range" id="14729.PolarAxisTickRatioThickness.range"/>
      </Property>
      <Property name="PolarAxisTitle" id="14729.PolarAxisTitle" number_of_elements="1">
        <Element index="0" value="Radial Distance"/>
      </Property>
      <Property name="PolarAxisTitleLocation" id="14729.PolarAxisTitleLocation" number_of_elements="1">
        <Element index="0" value="0"/>
        <Domain name="enum" id="14729.PolarAxisTitleLocation.enum">
          <Entry value="0" text="Bottom"/>
          <Entry value="1" text="Extern"/>
        </Domain>
      </Property>
      <Property name="PolarAxisTitleVisibility" id="14729.PolarAxisTitleVisibility" number_of_elements="1">
        <Element index="0" value="1"/>
        <Domain name="bool" id="14729.PolarAxisTitleVisibility.bool"/>
      </Property>
      <Property name="PolarAxisVisibility" id="14729.PolarAxisVisibility" number_of_elements="1">
        <Element index="0" value="1"/>
        <Domain name="bool" id="14729.PolarAxisVisibility.bool"/>
      </Property>
      <Property name="PolarLabelExponentLocation" id="14729.PolarLabelExponentLocation" number_of_elements="1">
        <Element index="0" value="2"/>
        <Domain name="enum" id="14729.PolarLabelExponentLocation.enum">
          <Entry value="0" text="Bottom"/>
          <Entry value="1" text="Extern"/>
          <Entry value="2" text="Labels"/>
        </Domain>
      </Property>
      <Property name="PolarLabelFormat" id="14729.PolarLabelFormat" number_of_elements="1">
        <Element index="0" value="%-#6.3g"/>
      </Property>
      <Property name="PolarLabelVisibility" id="14729.PolarLabelVisibility" number_of_elements="1">
        <Element index="0" value="1"/>
        <Domain name="bool" id="14729.PolarLabelVisibility.bool"/>
      </Property>
      <Property name="PolarTicksVisibility" id="14729.PolarTicksVisibility" number_of_elements="1">
        <Element index="0" value="1"/>
        <Domain name="bool" id="14729.PolarTicksVisibility.bool"/>
      </Property>
      <Property name="Position" id="14729.Position" number_of_elements="3">
        <Element index="0" value="0"/>
        <Element index="1" value="0"/>
        <Element index="2" value="0"/>
        <Domain name="range" id="14729.Position.range"/>
      </Property>
      <Property name="RadialAxesOriginToPolarAxis" id="14729.RadialAxesOriginToPolarAxis" number_of_elements="1">
        <Element index="0" value="1"/>
        <Domain name="bool" id="14729.RadialAxesOriginToPolarAxis.bool"/>
      </Property>
      <Property name="RadialAxesVisibility" id="14729.RadialAxesVisibility" number_of_elements="1">
        <Element index="0" value="1"/>
        <Domain name="bool" id="14729.RadialAxesVisibility.bool"/>
      </Property>
      <Property name="RadialLabelFormat" id="14729.RadialLabelFormat" number_of_elements="1">
        <Element index="0" value="%-#3.1f"/>
      </Property>
      <Property name="RadialLabelLocation" id="14729.RadialLabelLocation" number_of_elements="1">
        <Element index="0" value="0"/>
        <Domain name="enum" id="14729.RadialLabelLocation.enum">
          <Entry value="0" text="Bottom"/>
          <Entry value="1" text="Extern"/>
        </Domain>
      </Property>
      <Property name="RadialLabelVisibility" id="14729.RadialLabelVisibility" number_of_elements="1">
        <Element index="0" value="1"/>
        <Domain name="bool" id="14729.RadialLabelVisibility.bool"/>
      </Property>
      <Property name="RadialUnitsVisibility" id="14729.RadialUnitsVisibility" number_of_elements="1">
        <Element index="0" value="1"/>
        <Domain name="bool" id="14729.RadialUnitsVisibility.bool"/>
      </Property>
      <Property name="Ratio" id="14729.Ratio" number_of_elements="1">
        <Element index="0" value="1"/>
        <Domain name="range" id="14729.Ratio.range"/>
      </Property>
      <Property name="Scale" id="14729.Scale" number_of_elements="3">
        <Element index="0" value="1"/>
        <Element index="1" value="1"/>
        <Element index="2" value="1"/>
        <Domain name="range" id="14729.Scale.range"/>
      </Property>
      <Property name="ScreenSize" id="14729.ScreenSize" number_of_elements="1">
        <Element index="0" value="10"/>
        <Domain name="range" id="14729.ScreenSize.range"/>
      </Property>
      <Property name="SecondaryPolarArcsColor" id="14729.SecondaryPolarArcsColor" number_of_elements="3">
        <Element index="0" value="1"/>
        <Element index="1" value="1"/>
        <Element index="2" value="1"/>
        <Domain name="range" id="14729.SecondaryPolarArcsColor.range"/>
      </Property>
      <Property name="SecondaryRadialAxesColor" id="14729.SecondaryRadialAxesColor" number_of_elements="3">
        <Element index="0" value="1"/>
        <Element index="1" value="1"/>
        <Element index="2" value="1"/>
        <Domain name="range" id="14729.SecondaryRadialAxesColor.range"/>
      </Property>
      <Property name="SmallestVisiblePolarAngle" id="14729.SmallestVisiblePolarAngle" number_of_elements="1">
        <Element index="0" value="0.5"/>
        <Domain name="range" id="14729.SmallestVisiblePolarAngle.range"/>
      </Property>
      <Property name="TickLocation" id="14729.TickLocation" number_of_elements="1">
        <Element index="0" value="2"/>
        <Domain name="enum" id="14729.TickLocation.enum">
          <Entry value="0" text="Inside"/>
          <Entry value="1" text="Outside"/>
          <Entry value="2" text="Both"/>
        </Domain>
      </Property>
      <Property name="Use2DMode" id="14729.Use2DMode" number_of_elements="1">
        <Element index="0" value="0"/>
        <Domain name="bool" id="14729.Use2DMode.bool"/>
      </Property>
      <Property name="UseLogAxis" id="14729.UseLogAxis" number_of_elements="1">
        <Element index="0" value="0"/>
        <Domain name="bool" id="14729.UseLogAxis.bool"/>
      </Property>
      <Property name="ViewAngleLODThreshold" id="14729.ViewAngleLODThreshold" number_of_elements="1">
        <Element index="0" value="0.7"/>
        <Domain name="range" id="14729.ViewAngleLODThreshold.range"/>
      </Property>
      <Property name="Visibility" id="14729.Visibility" number_of_elements="1">
        <Element index="0" value="0"/>
        <Domain name="bool" id="14729.Visibility.bool"/>
      </Property>
      <Property name="LastRadialAxisTextBold" id="14729.LastRadialAxisTextBold" number_of_elements="1">
        <Element index="0" value="0"/>
        <Domain name="bool" id="14729.LastRadialAxisTextBold.bool"/>
      </Property>
      <Property name="LastRadialAxisTextColor" id="14729.LastRadialAxisTextColor" number_of_elements="3">
        <Element index="0" value="0"/>
        <Element index="1" value="0"/>
        <Element index="2" value="0"/>
        <Domain name="range" id="14729.LastRadialAxisTextColor.range"/>
      </Property>
      <Property name="LastRadialAxisTextFontFamily" id="14729.LastRadialAxisTextFontFamily" number_of_elements="1">
        <Element index="0" value="0"/>
        <Domain name="enum" id="14729.LastRadialAxisTextFontFamily.enum">
          <Entry value="0" text="Arial"/>
          <Entry value="1" text="Courier"/>
          <Entry value="2" text="Times"/>
          <Entry value="4" text="File"/>
        </Domain>
      </Property>
      <Property name="LastRadialAxisTextFontFile" id="14729.LastRadialAxisTextFontFile" number_of_elements="1">
        <Element index="0" value=""/>
      </Property>
      <Property name="LastRadialAxisTextFontSize" id="14729.LastRadialAxisTextFontSize" number_of_elements="1">
        <Element index="0" value="12"/>
        <Domain name="range" id="14729.LastRadialAxisTextFontSize.range"/>
      </Property>
      <Property name="LastRadialAxisTextItalic" id="14729.LastRadialAxisTextItalic" number_of_elements="1">
        <Element index="0" value="0"/>
        <Domain name="bool" id="14729.LastRadialAxisTextItalic.bool"/>
      </Property>
      <Property name="LastRadialAxisTextOpacity" id="14729.LastRadialAxisTextOpacity" number_of_elements="1">
        <Element index="0" value="1"/>
        <Domain name="range" id="14729.LastRadialAxisTextOpacity.range"/>
      </Property>
      <Property name="LastRadialAxisTextShadow" id="14729.LastRadialAxisTextShadow" number_of_elements="1">
        <Element index="0" value="0"/>
        <Domain name="bool" id="14729.LastRadialAxisTextShadow.bool"/>
      </Property>
      <Property name="PolarAxisLabelBold" id="14729.PolarAxisLabelBold" number_of_elements="1">
        <Element index="0" value="0"/>
        <Domain name="bool" id="14729.PolarAxisLabelBold.bool"/>
      </Property>
      <Property name="PolarAxisLabelColor" id="14729.PolarAxisLabelColor" number_of_elements="3">
        <Element index="0" value="0"/>
        <Element index="1" value="0"/>
        <Element index="2" value="0"/>
        <Domain name="range" id="14729.PolarAxisLabelColor.range"/>
      </Property>
      <Property name="PolarAxisLabelFontFamily" id="14729.PolarAxisLabelFontFamily" number_of_elements="1">
        <Element index="0" value="0"/>
        <Domain name="enum" id="14729.PolarAxisLabelFontFamily.enum">
          <Entry value="0" text="Arial"/>
          <Entry value="1" text="Courier"/>
          <Entry value="2" text="Times"/>
          <Entry value="4" text="File"/>
        </Domain>
      </Property>
      <Property name="PolarAxisLabelFontFile" id="14729.PolarAxisLabelFontFile" number_of_elements="1">
        <Element index="0" value=""/>
      </Property>
      <Property name="PolarAxisLabelFontSize" id="14729.PolarAxisLabelFontSize" number_of_elements="1">
        <Element index="0" value="12"/>
        <Domain name="range" id="14729.PolarAxisLabelFontSize.range"/>
      </Property>
      <Property name="PolarAxisLabelItalic" id="14729.PolarAxisLabelItalic" number_of_elements="1">
        <Element index="0" value="0"/>
        <Domain name="bool" id="14729.PolarAxisLabelItalic.bool"/>
      </Property>
      <Property name="PolarAxisLabelOpacity" id="14729.PolarAxisLabelOpacity" number_of_elements="1">
        <Element index="0" value="1"/>
        <Domain name="range" id="14729.PolarAxisLabelOpacity.range"/>
      </Property>
      <Property name="PolarAxisLabelShadow" id="14729.PolarAxisLabelShadow" number_of_elements="1">
        <Element index="0" value="0"/>
        <Domain name="bool" id="14729.PolarAxisLabelShadow.bool"/>
      </Property>
      <Property name="PolarAxisTitleBold" id="14729.PolarAxisTitleBold" number_of_elements="1">
        <Element index="0" value="0"/>
        <Domain name="bool" id="14729.PolarAxisTitleBold.bool"/>
      </Property>
      <Property name="PolarAxisTitleColor" id="14729.PolarAxisTitleColor" number_of_elements="3">
        <Element index="0" value="0"/>
        <Element index="1" value="0"/>
        <Element index="2" value="0"/>
        <Domain name="range" id="14729.PolarAxisTitleColor.range"/>
      </Property>
      <Property name="PolarAxisTitleFontFamily" id="14729.PolarAxisTitleFontFamily" number_of_elements="1">
        <Element index="0" value="0"/>
        <Domain name="enum" id="14729.PolarAxisTitleFontFamily.enum">
          <Entry value="0" text="Arial"/>
          <Entry value="1" text="Courier"/>
          <Entry value="2" text="Times"/>
          <Entry value="4" text="File"/>
        </Domain>
      </Property>
      <Property name="PolarAxisTitleFontFile" id="14729.PolarAxisTitleFontFile" number_of_elements="1">
        <Element index="0" value=""/>
      </Property>
      <Property name="PolarAxisTitleFontSize" id="14729.PolarAxisTitleFontSize" number_of_elements="1">
        <Element index="0" value="12"/>
        <Domain name="range" id="14729.PolarAxisTitleFontSize.range"/>
      </Property>
      <Property name="PolarAxisTitleItalic" id="14729.PolarAxisTitleItalic" number_of_elements="1">
        <Element index="0" value="0"/>
        <Domain name="bool" id="14729.PolarAxisTitleItalic.bool"/>
      </Property>
      <Property name="PolarAxisTitleOpacity" id="14729.PolarAxisTitleOpacity" number_of_elements="1">
        <Element index="0" value="1"/>
        <Domain name="range" id="14729.PolarAxisTitleOpacity.range"/>
      </Property>
      <Property name="PolarAxisTitleShadow" id="14729.PolarAxisTitleShadow" number_of_elements="1">
        <Element index="0" value="0"/>
        <Domain name="bool" id="14729.PolarAxisTitleShadow.bool"/>
      </Property>
      <Property name="SecondaryRadialAxesTextBold" id="14729.SecondaryRadialAxesTextBold" number_of_elements="1">
        <Element index="0" value="0"/>
        <Domain name="bool" id="14729.SecondaryRadialAxesTextBold.bool"/>
      </Property>
      <Property name="SecondaryRadialAxesTextColor" id="14729.SecondaryRadialAxesTextColor" number_of_elements="3">
        <Element index="0" value="0"/>
        <Element index="1" value="0"/>
        <Element index="2" value="0"/>
        <Domain name="range" id="14729.SecondaryRadialAxesTextColor.range"/>
      </Property>
      <Property name="SecondaryRadialAxesTextFontFamily" id="14729.SecondaryRadialAxesTextFontFamily" number_of_elements="1">
        <Element index="0" value="0"/>
        <Domain name="enum" id="14729.SecondaryRadialAxesTextFontFamily.enum">
          <Entry value="0" text="Arial"/>
          <Entry value="1" text="Courier"/>
          <Entry value="2" text="Times"/>
          <Entry value="4" text="File"/>
        </Domain>
      </Property>
      <Property name="SecondaryRadialAxesTextFontFile" id="14729.SecondaryRadialAxesTextFontFile" number_of_elements="1">
        <Element index="0" value=""/>
      </Property>
      <Property name="SecondaryRadialAxesTextFontSize" id="14729.SecondaryRadialAxesTextFontSize" number_of_elements="1">
        <Element index="0" value="12"/>
        <Domain name="range" id="14729.SecondaryRadialAxesTextFontSize.range"/>
      </Property>
      <Property name="SecondaryRadialAxesTextItalic" id="14729.SecondaryRadialAxesTextItalic" number_of_elements="1">
        <Element index="0" value="0"/>
        <Domain name="bool" id="14729.SecondaryRadialAxesTextItalic.bool"/>
      </Property>
      <Property name="SecondaryRadialAxesTextOpacity" id="14729.SecondaryRadialAxesTextOpacity" number_of_elements="1">
        <Element index="0" value="1"/>
        <Domain name="range" id="14729.SecondaryRadialAxesTextOpacity.range"/>
      </Property>
      <Property name="SecondaryRadialAxesTextShadow" id="14729.SecondaryRadialAxesTextShadow" number_of_elements="1">
        <Element index="0" value="0"/>
        <Domain name="bool" id="14729.SecondaryRadialAxesTextShadow.bool"/>
      </Property>
    </Proxy>
    <Proxy group="piecewise_functions" type="PiecewiseFunction" id="14830" servers="21">
      <Property name="AllowDuplicateScalars" id="14830.AllowDuplicateScalars" number_of_elements="1">
        <Element index="0" value="1"/>
        <Domain name="bool" id="14830.AllowDuplicateScalars.bool"/>
      </Property>
      <Property name="Points" id="14830.Points" number_of_elements="8">
        <Element index="0" value="0"/>
        <Element index="1" value="0"/>
        <Element index="2" value="0.5"/>
        <Element index="3" value="0"/>
        <Element index="4" value="1"/>
        <Element index="5" value="1"/>
        <Element index="6" value="0.5"/>
        <Element index="7" value="0"/>
      </Property>
      <Property name="ScalarRangeInitialized" id="14830.ScalarRangeInitialized" number_of_elements="1">
        <Element index="0" value="1"/>
        <Domain name="bool" id="14830.ScalarRangeInitialized.bool"/>
      </Property>
      <Property name="UseLogScale" id="14830.UseLogScale" number_of_elements="1">
        <Element index="0" value="0"/>
        <Domain name="bool" id="14830.UseLogScale.bool"/>
      </Property>
    </Proxy>
    <Proxy group="misc" type="RepresentationAnimationHelper" id="15129" servers="16">
      <Property name="Source" id="15129.Source" number_of_elements="1">
        <Proxy value="14917"/>
      </Property>
    </Proxy>
    <Proxy group="extended_sources" type="Transform3" id="14916" servers="1">
      <Property name="Position" id="14916.Position" number_of_elements="3">
        <Element index="0" value="0"/>
        <Element index="1" value="0"/>
        <Element index="2" value="0"/>
        <Domain name="range" id="14916.Position.range"/>
      </Property>
      <Property name="PositionInfo" id="14916.PositionInfo" number_of_elements="3">
        <Element index="0" value="0"/>
        <Element index="1" value="0"/>
        <Element index="2" value="0"/>
      </Property>
      <Property name="Rotation" id="14916.Rotation" number_of_elements="3">
        <Element index="0" value="0"/>
        <Element index="1" value="0"/>
        <Element index="2" value="0"/>
        <Domain name="range" id="14916.Rotation.range"/>
      </Property>
      <Property name="RotationInfo" id="14916.RotationInfo" number_of_elements="3">
        <Element index="0" value="0"/>
        <Element index="1" value="0"/>
        <Element index="2" value="0"/>
      </Property>
      <Property name="Scale" id="14916.Scale" number_of_elements="3">
        <Element index="0" value="0.001"/>
        <Element index="1" value="0.001"/>
        <Element index="2" value="0.001"/>
        <Domain name="range" id="14916.Scale.range"/>
      </Property>
      <Property name="ScaleInfo" id="14916.ScaleInfo" number_of_elements="3">
        <Element index="0" value="1"/>
        <Element index="1" value="1"/>
        <Element index="2" value="1"/>
      </Property>
    </Proxy>
    <Proxy group="representations" type="GridAxesRepresentation" id="14905" servers="21">
      <Property name="GridAxesVisibility" id="14905.GridAxesVisibility" number_of_elements="1">
        <Element index="0" value="0"/>
        <Domain name="bool" id="14905.GridAxesVisibility.bool"/>
      </Property>
      <Property name="Input" id="14905.Input">
        <Domain name="input_array_any" id="14905.Input.input_array_any"/>
      </Property>
      <Property name="Position" id="14905.Position" number_of_elements="3">
        <Element index="0" value="0"/>
        <Element index="1" value="0"/>
        <Element index="2" value="0"/>
        <Domain name="range" id="14905.Position.range"/>
      </Property>
      <Property name="Scale" id="14905.Scale" number_of_elements="3">
        <Element index="0" value="1"/>
        <Element index="1" value="1"/>
        <Element index="2" value="1"/>
        <Domain name="range" id="14905.Scale.range"/>
      </Property>
      <Property name="AxesToLabel" id="14905.AxesToLabel" number_of_elements="1">
        <Element index="0" value="63"/>
        <Domain name="range" id="14905.AxesToLabel.range"/>
      </Property>
      <Property name="CullBackface" id="14905.CullBackface" number_of_elements="1">
        <Element index="0" value="0"/>
        <Domain name="bool" id="14905.CullBackface.bool"/>
      </Property>
      <Property name="CullFrontface" id="14905.CullFrontface" number_of_elements="1">
        <Element index="0" value="1"/>
        <Domain name="bool" id="14905.CullFrontface.bool"/>
      </Property>
      <Property name="CustomBounds" id="14905.CustomBounds" number_of_elements="6">
        <Element index="0" value="0"/>
        <Element index="1" value="1"/>
        <Element index="2" value="0"/>
        <Element index="3" value="1"/>
        <Element index="4" value="0"/>
        <Element index="5" value="1"/>
        <Domain name="range" id="14905.CustomBounds.range"/>
      </Property>
      <Property name="FacesToRender" id="14905.FacesToRender" number_of_elements="1">
        <Element index="0" value="63"/>
        <Domain name="range" id="14905.FacesToRender.range"/>
      </Property>
      <Property name="GridColor" id="14905.GridColor" number_of_elements="3">
        <Element index="0" value="0"/>
        <Element index="1" value="0"/>
        <Element index="2" value="0"/>
        <Domain name="range" id="14905.GridColor.range"/>
      </Property>
      <Property name="LabelUniqueEdgesOnly" id="14905.LabelUniqueEdgesOnly" number_of_elements="1">
        <Element index="0" value="1"/>
        <Domain name="bool" id="14905.LabelUniqueEdgesOnly.bool"/>
      </Property>
      <Property name="ShowEdges" id="14905.ShowEdges" number_of_elements="1">
        <Element index="0" value="1"/>
        <Domain name="bool" id="14905.ShowEdges.bool"/>
      </Property>
      <Property name="ShowGrid" id="14905.ShowGrid" number_of_elements="1">
        <Element index="0" value="0"/>
        <Domain name="bool" id="14905.ShowGrid.bool"/>
      </Property>
      <Property name="ShowTicks" id="14905.ShowTicks" number_of_elements="1">
        <Element index="0" value="1"/>
        <Domain name="bool" id="14905.ShowTicks.bool"/>
      </Property>
      <Property name="UseCustomBounds" id="14905.UseCustomBounds" number_of_elements="1">
        <Element index="0" value="0"/>
        <Domain name="bool" id="14905.UseCustomBounds.bool"/>
      </Property>
      <Property name="XAxisLabels" id="14905.XAxisLabels">
        <Domain name="scalar_range" id="14905.XAxisLabels.scalar_range"/>
      </Property>
      <Property name="XAxisNotation" id="14905.XAxisNotation" number_of_elements="1">
        <Element index="0" value="0"/>
        <Domain name="enum" id="14905.XAxisNotation.enum">
          <Entry value="0" text="Mixed"/>
          <Entry value="1" text="Scientific"/>
          <Entry value="2" text="Fixed"/>
        </Domain>
      </Property>
      <Property name="XAxisPrecision" id="14905.XAxisPrecision" number_of_elements="1">
        <Element index="0" value="2"/>
        <Domain name="range" id="14905.XAxisPrecision.range"/>
      </Property>
      <Property name="XAxisUseCustomLabels" id="14905.XAxisUseCustomLabels" number_of_elements="1">
        <Element index="0" value="0"/>
        <Domain name="bool" id="14905.XAxisUseCustomLabels.bool"/>
      </Property>
      <Property name="XLabelBold" id="14905.XLabelBold" number_of_elements="1">
        <Element index="0" value="0"/>
        <Domain name="bool" id="14905.XLabelBold.bool"/>
      </Property>
      <Property name="XLabelColor" id="14905.XLabelColor" number_of_elements="3">
        <Element index="0" value="0"/>
        <Element index="1" value="0"/>
        <Element index="2" value="0"/>
        <Domain name="range" id="14905.XLabelColor.range"/>
      </Property>
      <Property name="XLabelFontFamily" id="14905.XLabelFontFamily" number_of_elements="1">
        <Element index="0" value="0"/>
        <Domain name="enum" id="14905.XLabelFontFamily.enum">
          <Entry value="0" text="Arial"/>
          <Entry value="1" text="Courier"/>
          <Entry value="2" text="Times"/>
          <Entry value="4" text="File"/>
        </Domain>
      </Property>
      <Property name="XLabelFontFile" id="14905.XLabelFontFile" number_of_elements="1">
        <Element index="0" value=""/>
      </Property>
      <Property name="XLabelFontSize" id="14905.XLabelFontSize" number_of_elements="1">
        <Element index="0" value="12"/>
        <Domain name="range" id="14905.XLabelFontSize.range"/>
      </Property>
      <Property name="XLabelItalic" id="14905.XLabelItalic" number_of_elements="1">
        <Element index="0" value="0"/>
        <Domain name="bool" id="14905.XLabelItalic.bool"/>
      </Property>
      <Property name="XLabelOpacity" id="14905.XLabelOpacity" number_of_elements="1">
        <Element index="0" value="1"/>
        <Domain name="range" id="14905.XLabelOpacity.range"/>
      </Property>
      <Property name="XLabelShadow" id="14905.XLabelShadow" number_of_elements="1">
        <Element index="0" value="0"/>
        <Domain name="bool" id="14905.XLabelShadow.bool"/>
      </Property>
      <Property name="XTitle" id="14905.XTitle" number_of_elements="1">
        <Element index="0" value="X Axis"/>
      </Property>
      <Property name="XTitleBold" id="14905.XTitleBold" number_of_elements="1">
        <Element index="0" value="0"/>
        <Domain name="bool" id="14905.XTitleBold.bool"/>
      </Property>
      <Property name="XTitleColor" id="14905.XTitleColor" number_of_elements="3">
        <Element index="0" value="0"/>
        <Element index="1" value="0"/>
        <Element index="2" value="0"/>
        <Domain name="range" id="14905.XTitleColor.range"/>
      </Property>
      <Property name="XTitleFontFamily" id="14905.XTitleFontFamily" number_of_elements="1">
        <Element index="0" value="0"/>
        <Domain name="enum" id="14905.XTitleFontFamily.enum">
          <Entry value="0" text="Arial"/>
          <Entry value="1" text="Courier"/>
          <Entry value="2" text="Times"/>
          <Entry value="4" text="File"/>
        </Domain>
      </Property>
      <Property name="XTitleFontFile" id="14905.XTitleFontFile" number_of_elements="1">
        <Element index="0" value=""/>
      </Property>
      <Property name="XTitleFontSize" id="14905.XTitleFontSize" number_of_elements="1">
        <Element index="0" value="12"/>
        <Domain name="range" id="14905.XTitleFontSize.range"/>
      </Property>
      <Property name="XTitleItalic" id="14905.XTitleItalic" number_of_elements="1">
        <Element index="0" value="0"/>
        <Domain name="bool" id="14905.XTitleItalic.bool"/>
      </Property>
      <Property name="XTitleOpacity" id="14905.XTitleOpacity" number_of_elements="1">
        <Element index="0" value="1"/>
        <Domain name="range" id="14905.XTitleOpacity.range"/>
      </Property>
      <Property name="XTitleShadow" id="14905.XTitleShadow" number_of_elements="1">
        <Element index="0" value="0"/>
        <Domain name="bool" id="14905.XTitleShadow.bool"/>
      </Property>
      <Property name="YAxisLabels" id="14905.YAxisLabels">
        <Domain name="scalar_range" id="14905.YAxisLabels.scalar_range"/>
      </Property>
      <Property name="YAxisNotation" id="14905.YAxisNotation" number_of_elements="1">
        <Element index="0" value="0"/>
        <Domain name="enum" id="14905.YAxisNotation.enum">
          <Entry value="0" text="Mixed"/>
          <Entry value="1" text="Scientific"/>
          <Entry value="2" text="Fixed"/>
        </Domain>
      </Property>
      <Property name="YAxisPrecision" id="14905.YAxisPrecision" number_of_elements="1">
        <Element index="0" value="2"/>
        <Domain name="range" id="14905.YAxisPrecision.range"/>
      </Property>
      <Property name="YAxisUseCustomLabels" id="14905.YAxisUseCustomLabels" number_of_elements="1">
        <Element index="0" value="0"/>
        <Domain name="bool" id="14905.YAxisUseCustomLabels.bool"/>
      </Property>
      <Property name="YLabelBold" id="14905.YLabelBold" number_of_elements="1">
        <Element index="0" value="0"/>
        <Domain name="bool" id="14905.YLabelBold.bool"/>
      </Property>
      <Property name="YLabelColor" id="14905.YLabelColor" number_of_elements="3">
        <Element index="0" value="0"/>
        <Element index="1" value="0"/>
        <Element index="2" value="0"/>
        <Domain name="range" id="14905.YLabelColor.range"/>
      </Property>
      <Property name="YLabelFontFamily" id="14905.YLabelFontFamily" number_of_elements="1">
        <Element index="0" value="0"/>
        <Domain name="enum" id="14905.YLabelFontFamily.enum">
          <Entry value="0" text="Arial"/>
          <Entry value="1" text="Courier"/>
          <Entry value="2" text="Times"/>
          <Entry value="4" text="File"/>
        </Domain>
      </Property>
      <Property name="YLabelFontFile" id="14905.YLabelFontFile" number_of_elements="1">
        <Element index="0" value=""/>
      </Property>
      <Property name="YLabelFontSize" id="14905.YLabelFontSize" number_of_elements="1">
        <Element index="0" value="12"/>
        <Domain name="range" id="14905.YLabelFontSize.range"/>
      </Property>
      <Property name="YLabelItalic" id="14905.YLabelItalic" number_of_elements="1">
        <Element index="0" value="0"/>
        <Domain name="bool" id="14905.YLabelItalic.bool"/>
      </Property>
      <Property name="YLabelOpacity" id="14905.YLabelOpacity" number_of_elements="1">
        <Element index="0" value="1"/>
        <Domain name="range" id="14905.YLabelOpacity.range"/>
      </Property>
      <Property name="YLabelShadow" id="14905.YLabelShadow" number_of_elements="1">
        <Element index="0" value="0"/>
        <Domain name="bool" id="14905.YLabelShadow.bool"/>
      </Property>
      <Property name="YTitle" id="14905.YTitle" number_of_elements="1">
        <Element index="0" value="Y Axis"/>
      </Property>
      <Property name="YTitleBold" id="14905.YTitleBold" number_of_elements="1">
        <Element index="0" value="0"/>
        <Domain name="bool" id="14905.YTitleBold.bool"/>
      </Property>
      <Property name="YTitleColor" id="14905.YTitleColor" number_of_elements="3">
        <Element index="0" value="0"/>
        <Element index="1" value="0"/>
        <Element index="2" value="0"/>
        <Domain name="range" id="14905.YTitleColor.range"/>
      </Property>
      <Property name="YTitleFontFamily" id="14905.YTitleFontFamily" number_of_elements="1">
        <Element index="0" value="0"/>
        <Domain name="enum" id="14905.YTitleFontFamily.enum">
          <Entry value="0" text="Arial"/>
          <Entry value="1" text="Courier"/>
          <Entry value="2" text="Times"/>
          <Entry value="4" text="File"/>
        </Domain>
      </Property>
      <Property name="YTitleFontFile" id="14905.YTitleFontFile" number_of_elements="1">
        <Element index="0" value=""/>
      </Property>
      <Property name="YTitleFontSize" id="14905.YTitleFontSize" number_of_elements="1">
        <Element index="0" value="12"/>
        <Domain name="range" id="14905.YTitleFontSize.range"/>
      </Property>
      <Property name="YTitleItalic" id="14905.YTitleItalic" number_of_elements="1">
        <Element index="0" value="0"/>
        <Domain name="bool" id="14905.YTitleItalic.bool"/>
      </Property>
      <Property name="YTitleOpacity" id="14905.YTitleOpacity" number_of_elements="1">
        <Element index="0" value="1"/>
        <Domain name="range" id="14905.YTitleOpacity.range"/>
      </Property>
      <Property name="YTitleShadow" id="14905.YTitleShadow" number_of_elements="1">
        <Element index="0" value="0"/>
        <Domain name="bool" id="14905.YTitleShadow.bool"/>
      </Property>
      <Property name="ZAxisLabels" id="14905.ZAxisLabels">
        <Domain name="scalar_range" id="14905.ZAxisLabels.scalar_range"/>
      </Property>
      <Property name="ZAxisNotation" id="14905.ZAxisNotation" number_of_elements="1">
        <Element index="0" value="0"/>
        <Domain name="enum" id="14905.ZAxisNotation.enum">
          <Entry value="0" text="Mixed"/>
          <Entry value="1" text="Scientific"/>
          <Entry value="2" text="Fixed"/>
        </Domain>
      </Property>
      <Property name="ZAxisPrecision" id="14905.ZAxisPrecision" number_of_elements="1">
        <Element index="0" value="2"/>
        <Domain name="range" id="14905.ZAxisPrecision.range"/>
      </Property>
      <Property name="ZAxisUseCustomLabels" id="14905.ZAxisUseCustomLabels" number_of_elements="1">
        <Element index="0" value="0"/>
        <Domain name="bool" id="14905.ZAxisUseCustomLabels.bool"/>
      </Property>
      <Property name="ZLabelBold" id="14905.ZLabelBold" number_of_elements="1">
        <Element index="0" value="0"/>
        <Domain name="bool" id="14905.ZLabelBold.bool"/>
      </Property>
      <Property name="ZLabelColor" id="14905.ZLabelColor" number_of_elements="3">
        <Element index="0" value="0"/>
        <Element index="1" value="0"/>
        <Element index="2" value="0"/>
        <Domain name="range" id="14905.ZLabelColor.range"/>
      </Property>
      <Property name="ZLabelFontFamily" id="14905.ZLabelFontFamily" number_of_elements="1">
        <Element index="0" value="0"/>
        <Domain name="enum" id="14905.ZLabelFontFamily.enum">
          <Entry value="0" text="Arial"/>
          <Entry value="1" text="Courier"/>
          <Entry value="2" text="Times"/>
          <Entry value="4" text="File"/>
        </Domain>
      </Property>
      <Property name="ZLabelFontFile" id="14905.ZLabelFontFile" number_of_elements="1">
        <Element index="0" value=""/>
      </Property>
      <Property name="ZLabelFontSize" id="14905.ZLabelFontSize" number_of_elements="1">
        <Element index="0" value="12"/>
        <Domain name="range" id="14905.ZLabelFontSize.range"/>
      </Property>
      <Property name="ZLabelItalic" id="14905.ZLabelItalic" number_of_elements="1">
        <Element index="0" value="0"/>
        <Domain name="bool" id="14905.ZLabelItalic.bool"/>
      </Property>
      <Property name="ZLabelOpacity" id="14905.ZLabelOpacity" number_of_elements="1">
        <Element index="0" value="1"/>
        <Domain name="range" id="14905.ZLabelOpacity.range"/>
      </Property>
      <Property name="ZLabelShadow" id="14905.ZLabelShadow" number_of_elements="1">
        <Element index="0" value="0"/>
        <Domain name="bool" id="14905.ZLabelShadow.bool"/>
      </Property>
      <Property name="ZTitle" id="14905.ZTitle" number_of_elements="1">
        <Element index="0" value="Z Axis"/>
      </Property>
      <Property name="ZTitleBold" id="14905.ZTitleBold" number_of_elements="1">
        <Element index="0" value="0"/>
        <Domain name="bool" id="14905.ZTitleBold.bool"/>
      </Property>
      <Property name="ZTitleColor" id="14905.ZTitleColor" number_of_elements="3">
        <Element index="0" value="0"/>
        <Element index="1" value="0"/>
        <Element index="2" value="0"/>
        <Domain name="range" id="14905.ZTitleColor.range"/>
      </Property>
      <Property name="ZTitleFontFamily" id="14905.ZTitleFontFamily" number_of_elements="1">
        <Element index="0" value="0"/>
        <Domain name="enum" id="14905.ZTitleFontFamily.enum">
          <Entry value="0" text="Arial"/>
          <Entry value="1" text="Courier"/>
          <Entry value="2" text="Times"/>
          <Entry value="4" text="File"/>
        </Domain>
      </Property>
      <Property name="ZTitleFontFile" id="14905.ZTitleFontFile" number_of_elements="1">
        <Element index="0" value=""/>
      </Property>
      <Property name="ZTitleFontSize" id="14905.ZTitleFontSize" number_of_elements="1">
        <Element index="0" value="12"/>
        <Domain name="range" id="14905.ZTitleFontSize.range"/>
      </Property>
      <Property name="ZTitleItalic" id="14905.ZTitleItalic" number_of_elements="1">
        <Element index="0" value="0"/>
        <Domain name="bool" id="14905.ZTitleItalic.bool"/>
      </Property>
      <Property name="ZTitleOpacity" id="14905.ZTitleOpacity" number_of_elements="1">
        <Element index="0" value="1"/>
        <Domain name="range" id="14905.ZTitleOpacity.range"/>
      </Property>
      <Property name="ZTitleShadow" id="14905.ZTitleShadow" number_of_elements="1">
        <Element index="0" value="0"/>
        <Domain name="bool" id="14905.ZTitleShadow.bool"/>
      </Property>
    </Proxy>
    <Proxy group="sources" type="ArrowSource" id="14965" servers="1">
      <Property name="Invert" id="14965.Invert" number_of_elements="1">
        <Element index="0" value="0"/>
        <Domain name="bool" id="14965.Invert.bool"/>
      </Property>
      <Property name="ShaftRadius" id="14965.ShaftRadius" number_of_elements="1">
        <Element index="0" value="0.03"/>
        <Domain name="range" id="14965.ShaftRadius.range"/>
      </Property>
      <Property name="ShaftResolution" id="14965.ShaftResolution" number_of_elements="1">
        <Element index="0" value="6"/>
        <Domain name="range" id="14965.ShaftResolution.range"/>
      </Property>
      <Property name="TipLength" id="14965.TipLength" number_of_elements="1">
        <Element index="0" value="0.35"/>
        <Domain name="range" id="14965.TipLength.range"/>
      </Property>
      <Property name="TipRadius" id="14965.TipRadius" number_of_elements="1">
        <Element index="0" value="0.1"/>
        <Domain name="range" id="14965.TipRadius.range"/>
      </Property>
      <Property name="TipResolution" id="14965.TipResolution" number_of_elements="1">
        <Element index="0" value="6"/>
        <Domain name="range" id="14965.TipResolution.range"/>
      </Property>
    </Proxy>
    <Proxy group="sources" type="ConeSource" id="14976" servers="1">
      <Property name="Capping" id="14976.Capping" number_of_elements="1">
        <Element index="0" value="1"/>
        <Domain name="bool" id="14976.Capping.bool"/>
      </Property>
      <Property name="Center" id="14976.Center" number_of_elements="3">
        <Element index="0" value="0"/>
        <Element index="1" value="0"/>
        <Element index="2" value="0"/>
        <Domain name="range" id="14976.Center.range"/>
      </Property>
      <Property name="Direction" id="14976.Direction" number_of_elements="3">
        <Element index="0" value="1"/>
        <Element index="1" value="0"/>
        <Element index="2" value="0"/>
        <Domain name="range" id="14976.Direction.range"/>
      </Property>
      <Property name="Height" id="14976.Height" number_of_elements="1">
        <Element index="0" value="1"/>
        <Domain name="range" id="14976.Height.range"/>
      </Property>
      <Property name="Radius" id="14976.Radius" number_of_elements="1">
        <Element index="0" value="0.5"/>
        <Domain name="range" id="14976.Radius.range"/>
      </Property>
      <Property name="Resolution" id="14976.Resolution" number_of_elements="1">
        <Element index="0" value="6"/>
        <Domain name="range" id="14976.Resolution.range"/>
      </Property>
    </Proxy>
    <Proxy group="sources" type="CubeSource" id="14987" servers="1">
      <Property name="Center" id="14987.Center" number_of_elements="3">
        <Element index="0" value="0"/>
        <Element index="1" value="0"/>
        <Element index="2" value="0"/>
        <Domain name="range" id="14987.Center.range"/>
      </Property>
      <Property name="XLength" id="14987.XLength" number_of_elements="1">
        <Element index="0" value="1"/>
        <Domain name="range" id="14987.XLength.range"/>
      </Property>
      <Property name="YLength" id="14987.YLength" number_of_elements="1">
        <Element index="0" value="1"/>
        <Domain name="range" id="14987.YLength.range"/>
      </Property>
      <Property name="ZLength" id="14987.ZLength" number_of_elements="1">
        <Element index="0" value="1"/>
        <Domain name="range" id="14987.ZLength.range"/>
      </Property>
    </Proxy>
    <Proxy group="sources" type="CylinderSource" id="14998" servers="1">
      <Property name="Capping" id="14998.Capping" number_of_elements="1">
        <Element index="0" value="1"/>
        <Domain name="bool" id="14998.Capping.bool"/>
      </Property>
      <Property name="Center" id="14998.Center" number_of_elements="3">
        <Element index="0" value="0"/>
        <Element index="1" value="0"/>
        <Element index="2" value="0"/>
        <Domain name="range" id="14998.Center.range"/>
      </Property>
      <Property name="Height" id="14998.Height" number_of_elements="1">
        <Element index="0" value="1"/>
        <Domain name="range" id="14998.Height.range"/>
      </Property>
      <Property name="Radius" id="14998.Radius" number_of_elements="1">
        <Element index="0" value="0.5"/>
        <Domain name="range" id="14998.Radius.range"/>
      </Property>
      <Property name="Resolution" id="14998.Resolution" number_of_elements="1">
        <Element index="0" value="6"/>
        <Domain name="range" id="14998.Resolution.range"/>
      </Property>
    </Proxy>
    <Proxy group="sources" type="LineSource" id="15009" servers="1">
      <Property name="Point1" id="15009.Point1" number_of_elements="3">
        <Element index="0" value="-0.5"/>
        <Element index="1" value="0"/>
        <Element index="2" value="0"/>
        <Domain name="range" id="15009.Point1.range"/>
      </Property>
      <Property name="Point2" id="15009.Point2" number_of_elements="3">
        <Element index="0" value="0.5"/>
        <Element index="1" value="0"/>
        <Element index="2" value="0"/>
        <Domain name="range" id="15009.Point2.range"/>
      </Property>
      <Property name="RefinementRatios" id="15009.RefinementRatios" number_of_elements="2">
        <Element index="0" value="0"/>
        <Element index="1" value="1"/>
        <Domain name="range" id="15009.RefinementRatios.range"/>
      </Property>
      <Property name="Resolution" id="15009.Resolution" number_of_elements="1">
        <Element index="0" value="6"/>
        <Domain name="range" id="15009.Resolution.range"/>
      </Property>
      <Property name="UseRegularRefinement" id="15009.UseRegularRefinement" number_of_elements="1">
        <Element index="0" value="1"/>
        <Domain name="bool" id="15009.UseRegularRefinement.bool"/>
      </Property>
    </Proxy>
    <Proxy group="sources" type="SphereSource" id="15020" servers="1">
      <Property name="Center" id="15020.Center" number_of_elements="3">
        <Element index="0" value="0"/>
        <Element index="1" value="0"/>
        <Element index="2" value="0"/>
        <Domain name="range" id="15020.Center.range"/>
      </Property>
      <Property name="EndPhi" id="15020.EndPhi" number_of_elements="1">
        <Element index="0" value="180"/>
        <Domain name="range" id="15020.EndPhi.range"/>
      </Property>
      <Property name="EndTheta" id="15020.EndTheta" number_of_elements="1">
        <Element index="0" value="360"/>
        <Domain name="range" id="15020.EndTheta.range"/>
      </Property>
      <Property name="PhiResolution" id="15020.PhiResolution" number_of_elements="1">
        <Element index="0" value="8"/>
        <Domain name="range" id="15020.PhiResolution.range"/>
      </Property>
      <Property name="Radius" id="15020.Radius" number_of_elements="1">
        <Element index="0" value="0.5"/>
        <Domain name="range" id="15020.Radius.range"/>
      </Property>
      <Property name="StartPhi" id="15020.StartPhi" number_of_elements="1">
        <Element index="0" value="0"/>
        <Domain name="range" id="15020.StartPhi.range"/>
      </Property>
      <Property name="StartTheta" id="15020.StartTheta" number_of_elements="1">
        <Element index="0" value="0"/>
        <Domain name="range" id="15020.StartTheta.range"/>
      </Property>
      <Property name="ThetaResolution" id="15020.ThetaResolution" number_of_elements="1">
        <Element index="0" value="8"/>
        <Domain name="range" id="15020.ThetaResolution.range"/>
      </Property>
    </Proxy>
    <Proxy group="sources" type="GlyphSource2D" id="15031" servers="1">
      <Property name="Center" id="15031.Center" number_of_elements="3">
        <Element index="0" value="0"/>
        <Element index="1" value="0"/>
        <Element index="2" value="0"/>
        <Domain name="range" id="15031.Center.range"/>
      </Property>
      <Property name="Filled" id="15031.Filled" number_of_elements="1">
        <Element index="0" value="0"/>
        <Domain name="bool" id="15031.Filled.bool"/>
      </Property>
      <Property name="GlyphType" id="15031.GlyphType" number_of_elements="1">
        <Element index="0" value="9"/>
        <Domain name="enum" id="15031.GlyphType.enum">
          <Entry value="1" text="Vertex"/>
          <Entry value="2" text="Dash"/>
          <Entry value="3" text="Cross"/>
          <Entry value="4" text="ThickCross"/>
          <Entry value="5" text="Triangle"/>
          <Entry value="6" text="Square"/>
          <Entry value="7" text="Circle"/>
          <Entry value="8" text="Diamond"/>
          <Entry value="9" text="Arrow"/>
          <Entry value="10" text="ThickArrow"/>
          <Entry value="11" text="HookedArrow"/>
          <Entry value="12" text="EdgeArrow"/>
        </Domain>
      </Property>
    </Proxy>
    <Proxy group="internal_filters" type="PipelineConnection" id="15042" servers="1">
      <Property name="AllowNullInput" id="15042.AllowNullInput" number_of_elements="1">
        <Element index="0" value="1"/>
        <Domain name="bool" id="15042.AllowNullInput.bool"/>
      </Property>
      <Property name="Input" id="15042.Input">
        <Domain name="groups" id="15042.Input.groups"/>
        <Domain name="input_type" id="15042.Input.input_type"/>
      </Property>
    </Proxy>
    <Proxy group="piecewise_functions" type="PiecewiseFunction" id="15053" servers="21">
      <Property name="AllowDuplicateScalars" id="15053.AllowDuplicateScalars" number_of_elements="1">
        <Element index="0" value="1"/>
        <Domain name="bool" id="15053.AllowDuplicateScalars.bool"/>
      </Property>
      <Property name="Points" id="15053.Points" number_of_elements="8">
        <Element index="0" value="0"/>
        <Element index="1" value="0"/>
        <Element index="2" value="0.5"/>
        <Element index="3" value="0"/>
        <Element index="4" value="1"/>
        <Element index="5" value="1"/>
        <Element index="6" value="0.5"/>
        <Element index="7" value="0"/>
      </Property>
      <Property name="ScalarRangeInitialized" id="15053.ScalarRangeInitialized" number_of_elements="1">
        <Element index="0" value="0"/>
        <Domain name="bool" id="15053.ScalarRangeInitialized.bool"/>
      </Property>
      <Property name="UseLogScale" id="15053.UseLogScale" number_of_elements="1">
        <Element index="0" value="0"/>
        <Domain name="bool" id="15053.UseLogScale.bool"/>
      </Property>
    </Proxy>
    <Proxy group="piecewise_functions" type="PiecewiseFunction" id="15054" servers="21">
      <Property name="AllowDuplicateScalars" id="15054.AllowDuplicateScalars" number_of_elements="1">
        <Element index="0" value="1"/>
        <Domain name="bool" id="15054.AllowDuplicateScalars.bool"/>
      </Property>
      <Property name="Points" id="15054.Points" number_of_elements="8">
        <Element index="0" value="0"/>
        <Element index="1" value="0"/>
        <Element index="2" value="0.5"/>
        <Element index="3" value="0"/>
        <Element index="4" value="1"/>
        <Element index="5" value="1"/>
        <Element index="6" value="0.5"/>
        <Element index="7" value="0"/>
      </Property>
      <Property name="ScalarRangeInitialized" id="15054.ScalarRangeInitialized" number_of_elements="1">
        <Element index="0" value="1"/>
        <Domain name="bool" id="15054.ScalarRangeInitialized.bool"/>
      </Property>
      <Property name="UseLogScale" id="15054.UseLogScale" number_of_elements="1">
        <Element index="0" value="0"/>
        <Domain name="bool" id="15054.UseLogScale.bool"/>
      </Property>
    </Proxy>
    <Proxy group="representations" type="PolarAxesRepresentation" id="14954" servers="21">
      <Property name="ArcMajorTickSize" id="14954.ArcMajorTickSize" number_of_elements="1">
        <Element index="0" value="0"/>
        <Domain name="range" id="14954.ArcMajorTickSize.range"/>
      </Property>
      <Property name="ArcMajorTickThickness" id="14954.ArcMajorTickThickness" number_of_elements="1">
        <Element index="0" value="1"/>
        <Domain name="range" id="14954.ArcMajorTickThickness.range"/>
      </Property>
      <Property name="ArcMinorTickVisibility" id="14954.ArcMinorTickVisibility" number_of_elements="1">
        <Element index="0" value="0"/>
        <Domain name="bool" id="14954.ArcMinorTickVisibility.bool"/>
      </Property>
      <Property name="ArcTickRatioSize" id="14954.ArcTickRatioSize" number_of_elements="1">
        <Element index="0" value="0.3"/>
        <Domain name="range" id="14954.ArcTickRatioSize.range"/>
      </Property>
      <Property name="ArcTickRatioThickness" id="14954.ArcTickRatioThickness" number_of_elements="1">
        <Element index="0" value="0.5"/>
        <Domain name="range" id="14954.ArcTickRatioThickness.range"/>
      </Property>
      <Property name="ArcTickVisibility" id="14954.ArcTickVisibility" number_of_elements="1">
        <Element index="0" value="1"/>
        <Domain name="bool" id="14954.ArcTickVisibility.bool"/>
      </Property>
      <Property name="ArcTicksOriginToPolarAxis" id="14954.ArcTicksOriginToPolarAxis" number_of_elements="1">
        <Element index="0" value="1"/>
        <Domain name="bool" id="14954.ArcTicksOriginToPolarAxis.bool"/>
      </Property>
      <Property name="AutoSubdividePolarAxis" id="14954.AutoSubdividePolarAxis" number_of_elements="1">
        <Element index="0" value="1"/>
        <Domain name="bool" id="14954.AutoSubdividePolarAxis.bool"/>
      </Property>
      <Property name="AxisMinorTickVisibility" id="14954.AxisMinorTickVisibility" number_of_elements="1">
        <Element index="0" value="0"/>
        <Domain name="bool" id="14954.AxisMinorTickVisibility.bool"/>
      </Property>
      <Property name="AxisTickVisibility" id="14954.AxisTickVisibility" number_of_elements="1">
        <Element index="0" value="1"/>
        <Domain name="bool" id="14954.AxisTickVisibility.bool"/>
      </Property>
      <Property name="CustomBounds" id="14954.CustomBounds" number_of_elements="6">
        <Element index="0" value="0"/>
        <Element index="1" value="1"/>
        <Element index="2" value="0"/>
        <Element index="3" value="1"/>
        <Element index="4" value="0"/>
        <Element index="5" value="1"/>
      </Property>
      <Property name="CustomRange" id="14954.CustomRange" number_of_elements="2">
        <Element index="0" value="0"/>
        <Element index="1" value="1"/>
      </Property>
      <Property name="DataBounds" id="14954.DataBounds" number_of_elements="6">
        <Element index="0" value="1"/>
        <Element index="1" value="-1"/>
        <Element index="2" value="1"/>
        <Element index="3" value="-1"/>
        <Element index="4" value="1"/>
        <Element index="5" value="-1"/>
      </Property>
      <Property name="DeltaAngleMajor" id="14954.DeltaAngleMajor" number_of_elements="1">
        <Element index="0" value="10"/>
        <Domain name="range" id="14954.DeltaAngleMajor.range"/>
      </Property>
      <Property name="DeltaAngleMinor" id="14954.DeltaAngleMinor" number_of_elements="1">
        <Element index="0" value="5"/>
        <Domain name="range" id="14954.DeltaAngleMinor.range"/>
      </Property>
      <Property name="DeltaRangeMajor" id="14954.DeltaRangeMajor" number_of_elements="1">
        <Element index="0" value="10"/>
      </Property>
      <Property name="DeltaRangeMinor" id="14954.DeltaRangeMinor" number_of_elements="1">
        <Element index="0" value="5"/>
      </Property>
      <Property name="DistanceLODThreshold" id="14954.DistanceLODThreshold" number_of_elements="1">
        <Element index="0" value="0.7"/>
        <Domain name="range" id="14954.DistanceLODThreshold.range"/>
      </Property>
      <Property name="DrawPolarArcsGridlines" id="14954.DrawPolarArcsGridlines" number_of_elements="1">
        <Element index="0" value="1"/>
        <Domain name="bool" id="14954.DrawPolarArcsGridlines.bool"/>
      </Property>
      <Property name="DrawRadialGridlines" id="14954.DrawRadialGridlines" number_of_elements="1">
        <Element index="0" value="1"/>
        <Domain name="bool" id="14954.DrawRadialGridlines.bool"/>
      </Property>
      <Property name="EnableCustomBounds" id="14954.EnableCustomBounds" number_of_elements="3">
        <Element index="0" value="0"/>
        <Element index="1" value="0"/>
        <Element index="2" value="0"/>
      </Property>
      <Property name="EnableCustomRange" id="14954.EnableCustomRange" number_of_elements="1">
        <Element index="0" value="0"/>
        <Domain name="bool" id="14954.EnableCustomRange.bool"/>
      </Property>
      <Property name="EnableDistanceLOD" id="14954.EnableDistanceLOD" number_of_elements="1">
        <Element index="0" value="1"/>
        <Domain name="bool" id="14954.EnableDistanceLOD.bool"/>
      </Property>
      <Property name="EnableViewAngleLOD" id="14954.EnableViewAngleLOD" number_of_elements="1">
        <Element index="0" value="1"/>
        <Domain name="bool" id="14954.EnableViewAngleLOD.bool"/>
      </Property>
      <Property name="Input" id="14954.Input" number_of_elements="1">
        <Proxy value="14917" output_port="0"/>
        <Domain name="input_type" id="14954.Input.input_type"/>
      </Property>
      <Property name="LastRadialAxisColor" id="14954.LastRadialAxisColor" number_of_elements="3">
        <Element index="0" value="1"/>
        <Element index="1" value="1"/>
        <Element index="2" value="1"/>
        <Domain name="range" id="14954.LastRadialAxisColor.range"/>
      </Property>
      <Property name="LastRadialAxisMajorTickSize" id="14954.LastRadialAxisMajorTickSize" number_of_elements="1">
        <Element index="0" value="0"/>
        <Domain name="range" id="14954.LastRadialAxisMajorTickSize.range"/>
      </Property>
      <Property name="LastRadialAxisMajorTickThickness" id="14954.LastRadialAxisMajorTickThickness" number_of_elements="1">
        <Element index="0" value="1"/>
        <Domain name="range" id="14954.LastRadialAxisMajorTickThickness.range"/>
      </Property>
      <Property name="LastRadialAxisTickRatioSize" id="14954.LastRadialAxisTickRatioSize" number_of_elements="1">
        <Element index="0" value="0.3"/>
        <Domain name="range" id="14954.LastRadialAxisTickRatioSize.range"/>
      </Property>
      <Property name="LastRadialAxisTickRatioThickness" id="14954.LastRadialAxisTickRatioThickness" number_of_elements="1">
        <Element index="0" value="0.5"/>
        <Domain name="range" id="14954.LastRadialAxisTickRatioThickness.range"/>
      </Property>
      <Property name="MaximumAngle" id="14954.MaximumAngle" number_of_elements="1">
        <Element index="0" value="90"/>
        <Domain name="range" id="14954.MaximumAngle.range"/>
      </Property>
      <Property name="MinimumAngle" id="14954.MinimumAngle" number_of_elements="1">
        <Element index="0" value="0"/>
        <Domain name="range" id="14954.MinimumAngle.range"/>
      </Property>
      <Property name="MinimumRadius" id="14954.MinimumRadius" number_of_elements="1">
        <Element index="0" value="0"/>
        <Domain name="range" id="14954.MinimumRadius.range"/>
      </Property>
      <Property name="NumberOfPolarAxis" id="14954.NumberOfPolarAxis" number_of_elements="1">
        <Element index="0" value="0"/>
        <Domain name="range" id="14954.NumberOfPolarAxis.range"/>
      </Property>
      <Property name="NumberOfRadialAxes" id="14954.NumberOfRadialAxes" number_of_elements="1">
        <Element index="0" value="0"/>
        <Domain name="range" id="14954.NumberOfRadialAxes.range"/>
      </Property>
      <Property name="Orientation" id="14954.Orientation" number_of_elements="3">
        <Element index="0" value="0"/>
        <Element index="1" value="0"/>
        <Element index="2" value="0"/>
        <Domain name="range" id="14954.Orientation.range"/>
      </Property>
      <Property name="PolarArcsColor" id="14954.PolarArcsColor" number_of_elements="3">
        <Element index="0" value="1"/>
        <Element index="1" value="1"/>
        <Element index="2" value="1"/>
        <Domain name="range" id="14954.PolarArcsColor.range"/>
      </Property>
      <Property name="PolarArcsVisibility" id="14954.PolarArcsVisibility" number_of_elements="1">
        <Element index="0" value="1"/>
        <Domain name="bool" id="14954.PolarArcsVisibility.bool"/>
      </Property>
      <Property name="PolarAxisColor" id="14954.PolarAxisColor" number_of_elements="3">
        <Element index="0" value="1"/>
        <Element index="1" value="1"/>
        <Element index="2" value="1"/>
        <Domain name="range" id="14954.PolarAxisColor.range"/>
      </Property>
      <Property name="PolarAxisMajorTickSize" id="14954.PolarAxisMajorTickSize" number_of_elements="1">
        <Element index="0" value="0"/>
        <Domain name="range" id="14954.PolarAxisMajorTickSize.range"/>
      </Property>
      <Property name="PolarAxisMajorTickThickness" id="14954.PolarAxisMajorTickThickness" number_of_elements="1">
        <Element index="0" value="1"/>
        <Domain name="range" id="14954.PolarAxisMajorTickThickness.range"/>
      </Property>
      <Property name="PolarAxisTickRatioSize" id="14954.PolarAxisTickRatioSize" number_of_elements="1">
        <Element index="0" value="0.3"/>
        <Domain name="range" id="14954.PolarAxisTickRatioSize.range"/>
      </Property>
      <Property name="PolarAxisTickRatioThickness" id="14954.PolarAxisTickRatioThickness" number_of_elements="1">
        <Element index="0" value="0.5"/>
        <Domain name="range" id="14954.PolarAxisTickRatioThickness.range"/>
      </Property>
      <Property name="PolarAxisTitle" id="14954.PolarAxisTitle" number_of_elements="1">
        <Element index="0" value="Radial Distance"/>
      </Property>
      <Property name="PolarAxisTitleLocation" id="14954.PolarAxisTitleLocation" number_of_elements="1">
        <Element index="0" value="0"/>
        <Domain name="enum" id="14954.PolarAxisTitleLocation.enum">
          <Entry value="0" text="Bottom"/>
          <Entry value="1" text="Extern"/>
        </Domain>
      </Property>
      <Property name="PolarAxisTitleVisibility" id="14954.PolarAxisTitleVisibility" number_of_elements="1">
        <Element index="0" value="1"/>
        <Domain name="bool" id="14954.PolarAxisTitleVisibility.bool"/>
      </Property>
      <Property name="PolarAxisVisibility" id="14954.PolarAxisVisibility" number_of_elements="1">
        <Element index="0" value="1"/>
        <Domain name="bool" id="14954.PolarAxisVisibility.bool"/>
      </Property>
      <Property name="PolarLabelExponentLocation" id="14954.PolarLabelExponentLocation" number_of_elements="1">
        <Element index="0" value="2"/>
        <Domain name="enum" id="14954.PolarLabelExponentLocation.enum">
          <Entry value="0" text="Bottom"/>
          <Entry value="1" text="Extern"/>
          <Entry value="2" text="Labels"/>
        </Domain>
      </Property>
      <Property name="PolarLabelFormat" id="14954.PolarLabelFormat" number_of_elements="1">
        <Element index="0" value="%-#6.3g"/>
      </Property>
      <Property name="PolarLabelVisibility" id="14954.PolarLabelVisibility" number_of_elements="1">
        <Element index="0" value="1"/>
        <Domain name="bool" id="14954.PolarLabelVisibility.bool"/>
      </Property>
      <Property name="PolarTicksVisibility" id="14954.PolarTicksVisibility" number_of_elements="1">
        <Element index="0" value="1"/>
        <Domain name="bool" id="14954.PolarTicksVisibility.bool"/>
      </Property>
      <Property name="Position" id="14954.Position" number_of_elements="3">
        <Element index="0" value="0"/>
        <Element index="1" value="0"/>
        <Element index="2" value="0"/>
        <Domain name="range" id="14954.Position.range"/>
      </Property>
      <Property name="RadialAxesOriginToPolarAxis" id="14954.RadialAxesOriginToPolarAxis" number_of_elements="1">
        <Element index="0" value="1"/>
        <Domain name="bool" id="14954.RadialAxesOriginToPolarAxis.bool"/>
      </Property>
      <Property name="RadialAxesVisibility" id="14954.RadialAxesVisibility" number_of_elements="1">
        <Element index="0" value="1"/>
        <Domain name="bool" id="14954.RadialAxesVisibility.bool"/>
      </Property>
      <Property name="RadialLabelFormat" id="14954.RadialLabelFormat" number_of_elements="1">
        <Element index="0" value="%-#3.1f"/>
      </Property>
      <Property name="RadialLabelLocation" id="14954.RadialLabelLocation" number_of_elements="1">
        <Element index="0" value="0"/>
        <Domain name="enum" id="14954.RadialLabelLocation.enum">
          <Entry value="0" text="Bottom"/>
          <Entry value="1" text="Extern"/>
        </Domain>
      </Property>
      <Property name="RadialLabelVisibility" id="14954.RadialLabelVisibility" number_of_elements="1">
        <Element index="0" value="1"/>
        <Domain name="bool" id="14954.RadialLabelVisibility.bool"/>
      </Property>
      <Property name="RadialUnitsVisibility" id="14954.RadialUnitsVisibility" number_of_elements="1">
        <Element index="0" value="1"/>
        <Domain name="bool" id="14954.RadialUnitsVisibility.bool"/>
      </Property>
      <Property name="Ratio" id="14954.Ratio" number_of_elements="1">
        <Element index="0" value="1"/>
        <Domain name="range" id="14954.Ratio.range"/>
      </Property>
      <Property name="Scale" id="14954.Scale" number_of_elements="3">
        <Element index="0" value="1"/>
        <Element index="1" value="1"/>
        <Element index="2" value="1"/>
        <Domain name="range" id="14954.Scale.range"/>
      </Property>
      <Property name="ScreenSize" id="14954.ScreenSize" number_of_elements="1">
        <Element index="0" value="10"/>
        <Domain name="range" id="14954.ScreenSize.range"/>
      </Property>
      <Property name="SecondaryPolarArcsColor" id="14954.SecondaryPolarArcsColor" number_of_elements="3">
        <Element index="0" value="1"/>
        <Element index="1" value="1"/>
        <Element index="2" value="1"/>
        <Domain name="range" id="14954.SecondaryPolarArcsColor.range"/>
      </Property>
      <Property name="SecondaryRadialAxesColor" id="14954.SecondaryRadialAxesColor" number_of_elements="3">
        <Element index="0" value="1"/>
        <Element index="1" value="1"/>
        <Element index="2" value="1"/>
        <Domain name="range" id="14954.SecondaryRadialAxesColor.range"/>
      </Property>
      <Property name="SmallestVisiblePolarAngle" id="14954.SmallestVisiblePolarAngle" number_of_elements="1">
        <Element index="0" value="0.5"/>
        <Domain name="range" id="14954.SmallestVisiblePolarAngle.range"/>
      </Property>
      <Property name="TickLocation" id="14954.TickLocation" number_of_elements="1">
        <Element index="0" value="2"/>
        <Domain name="enum" id="14954.TickLocation.enum">
          <Entry value="0" text="Inside"/>
          <Entry value="1" text="Outside"/>
          <Entry value="2" text="Both"/>
        </Domain>
      </Property>
      <Property name="Use2DMode" id="14954.Use2DMode" number_of_elements="1">
        <Element index="0" value="0"/>
        <Domain name="bool" id="14954.Use2DMode.bool"/>
      </Property>
      <Property name="UseLogAxis" id="14954.UseLogAxis" number_of_elements="1">
        <Element index="0" value="0"/>
        <Domain name="bool" id="14954.UseLogAxis.bool"/>
      </Property>
      <Property name="ViewAngleLODThreshold" id="14954.ViewAngleLODThreshold" number_of_elements="1">
        <Element index="0" value="0.7"/>
        <Domain name="range" id="14954.ViewAngleLODThreshold.range"/>
      </Property>
      <Property name="Visibility" id="14954.Visibility" number_of_elements="1">
        <Element index="0" value="0"/>
        <Domain name="bool" id="14954.Visibility.bool"/>
      </Property>
      <Property name="LastRadialAxisTextBold" id="14954.LastRadialAxisTextBold" number_of_elements="1">
        <Element index="0" value="0"/>
        <Domain name="bool" id="14954.LastRadialAxisTextBold.bool"/>
      </Property>
      <Property name="LastRadialAxisTextColor" id="14954.LastRadialAxisTextColor" number_of_elements="3">
        <Element index="0" value="0"/>
        <Element index="1" value="0"/>
        <Element index="2" value="0"/>
        <Domain name="range" id="14954.LastRadialAxisTextColor.range"/>
      </Property>
      <Property name="LastRadialAxisTextFontFamily" id="14954.LastRadialAxisTextFontFamily" number_of_elements="1">
        <Element index="0" value="0"/>
        <Domain name="enum" id="14954.LastRadialAxisTextFontFamily.enum">
          <Entry value="0" text="Arial"/>
          <Entry value="1" text="Courier"/>
          <Entry value="2" text="Times"/>
          <Entry value="4" text="File"/>
        </Domain>
      </Property>
      <Property name="LastRadialAxisTextFontFile" id="14954.LastRadialAxisTextFontFile" number_of_elements="1">
        <Element index="0" value=""/>
      </Property>
      <Property name="LastRadialAxisTextFontSize" id="14954.LastRadialAxisTextFontSize" number_of_elements="1">
        <Element index="0" value="12"/>
        <Domain name="range" id="14954.LastRadialAxisTextFontSize.range"/>
      </Property>
      <Property name="LastRadialAxisTextItalic" id="14954.LastRadialAxisTextItalic" number_of_elements="1">
        <Element index="0" value="0"/>
        <Domain name="bool" id="14954.LastRadialAxisTextItalic.bool"/>
      </Property>
      <Property name="LastRadialAxisTextOpacity" id="14954.LastRadialAxisTextOpacity" number_of_elements="1">
        <Element index="0" value="1"/>
        <Domain name="range" id="14954.LastRadialAxisTextOpacity.range"/>
      </Property>
      <Property name="LastRadialAxisTextShadow" id="14954.LastRadialAxisTextShadow" number_of_elements="1">
        <Element index="0" value="0"/>
        <Domain name="bool" id="14954.LastRadialAxisTextShadow.bool"/>
      </Property>
      <Property name="PolarAxisLabelBold" id="14954.PolarAxisLabelBold" number_of_elements="1">
        <Element index="0" value="0"/>
        <Domain name="bool" id="14954.PolarAxisLabelBold.bool"/>
      </Property>
      <Property name="PolarAxisLabelColor" id="14954.PolarAxisLabelColor" number_of_elements="3">
        <Element index="0" value="0"/>
        <Element index="1" value="0"/>
        <Element index="2" value="0"/>
        <Domain name="range" id="14954.PolarAxisLabelColor.range"/>
      </Property>
      <Property name="PolarAxisLabelFontFamily" id="14954.PolarAxisLabelFontFamily" number_of_elements="1">
        <Element index="0" value="0"/>
        <Domain name="enum" id="14954.PolarAxisLabelFontFamily.enum">
          <Entry value="0" text="Arial"/>
          <Entry value="1" text="Courier"/>
          <Entry value="2" text="Times"/>
          <Entry value="4" text="File"/>
        </Domain>
      </Property>
      <Property name="PolarAxisLabelFontFile" id="14954.PolarAxisLabelFontFile" number_of_elements="1">
        <Element index="0" value=""/>
      </Property>
      <Property name="PolarAxisLabelFontSize" id="14954.PolarAxisLabelFontSize" number_of_elements="1">
        <Element index="0" value="12"/>
        <Domain name="range" id="14954.PolarAxisLabelFontSize.range"/>
      </Property>
      <Property name="PolarAxisLabelItalic" id="14954.PolarAxisLabelItalic" number_of_elements="1">
        <Element index="0" value="0"/>
        <Domain name="bool" id="14954.PolarAxisLabelItalic.bool"/>
      </Property>
      <Property name="PolarAxisLabelOpacity" id="14954.PolarAxisLabelOpacity" number_of_elements="1">
        <Element index="0" value="1"/>
        <Domain name="range" id="14954.PolarAxisLabelOpacity.range"/>
      </Property>
      <Property name="PolarAxisLabelShadow" id="14954.PolarAxisLabelShadow" number_of_elements="1">
        <Element index="0" value="0"/>
        <Domain name="bool" id="14954.PolarAxisLabelShadow.bool"/>
      </Property>
      <Property name="PolarAxisTitleBold" id="14954.PolarAxisTitleBold" number_of_elements="1">
        <Element index="0" value="0"/>
        <Domain name="bool" id="14954.PolarAxisTitleBold.bool"/>
      </Property>
      <Property name="PolarAxisTitleColor" id="14954.PolarAxisTitleColor" number_of_elements="3">
        <Element index="0" value="0"/>
        <Element index="1" value="0"/>
        <Element index="2" value="0"/>
        <Domain name="range" id="14954.PolarAxisTitleColor.range"/>
      </Property>
      <Property name="PolarAxisTitleFontFamily" id="14954.PolarAxisTitleFontFamily" number_of_elements="1">
        <Element index="0" value="0"/>
        <Domain name="enum" id="14954.PolarAxisTitleFontFamily.enum">
          <Entry value="0" text="Arial"/>
          <Entry value="1" text="Courier"/>
          <Entry value="2" text="Times"/>
          <Entry value="4" text="File"/>
        </Domain>
      </Property>
      <Property name="PolarAxisTitleFontFile" id="14954.PolarAxisTitleFontFile" number_of_elements="1">
        <Element index="0" value=""/>
      </Property>
      <Property name="PolarAxisTitleFontSize" id="14954.PolarAxisTitleFontSize" number_of_elements="1">
        <Element index="0" value="12"/>
        <Domain name="range" id="14954.PolarAxisTitleFontSize.range"/>
      </Property>
      <Property name="PolarAxisTitleItalic" id="14954.PolarAxisTitleItalic" number_of_elements="1">
        <Element index="0" value="0"/>
        <Domain name="bool" id="14954.PolarAxisTitleItalic.bool"/>
      </Property>
      <Property name="PolarAxisTitleOpacity" id="14954.PolarAxisTitleOpacity" number_of_elements="1">
        <Element index="0" value="1"/>
        <Domain name="range" id="14954.PolarAxisTitleOpacity.range"/>
      </Property>
      <Property name="PolarAxisTitleShadow" id="14954.PolarAxisTitleShadow" number_of_elements="1">
        <Element index="0" value="0"/>
        <Domain name="bool" id="14954.PolarAxisTitleShadow.bool"/>
      </Property>
      <Property name="SecondaryRadialAxesTextBold" id="14954.SecondaryRadialAxesTextBold" number_of_elements="1">
        <Element index="0" value="0"/>
        <Domain name="bool" id="14954.SecondaryRadialAxesTextBold.bool"/>
      </Property>
      <Property name="SecondaryRadialAxesTextColor" id="14954.SecondaryRadialAxesTextColor" number_of_elements="3">
        <Element index="0" value="0"/>
        <Element index="1" value="0"/>
        <Element index="2" value="0"/>
        <Domain name="range" id="14954.SecondaryRadialAxesTextColor.range"/>
      </Property>
      <Property name="SecondaryRadialAxesTextFontFamily" id="14954.SecondaryRadialAxesTextFontFamily" number_of_elements="1">
        <Element index="0" value="0"/>
        <Domain name="enum" id="14954.SecondaryRadialAxesTextFontFamily.enum">
          <Entry value="0" text="Arial"/>
          <Entry value="1" text="Courier"/>
          <Entry value="2" text="Times"/>
          <Entry value="4" text="File"/>
        </Domain>
      </Property>
      <Property name="SecondaryRadialAxesTextFontFile" id="14954.SecondaryRadialAxesTextFontFile" number_of_elements="1">
        <Element index="0" value=""/>
      </Property>
      <Property name="SecondaryRadialAxesTextFontSize" id="14954.SecondaryRadialAxesTextFontSize" number_of_elements="1">
        <Element index="0" value="12"/>
        <Domain name="range" id="14954.SecondaryRadialAxesTextFontSize.range"/>
      </Property>
      <Property name="SecondaryRadialAxesTextItalic" id="14954.SecondaryRadialAxesTextItalic" number_of_elements="1">
        <Element index="0" value="0"/>
        <Domain name="bool" id="14954.SecondaryRadialAxesTextItalic.bool"/>
      </Property>
      <Property name="SecondaryRadialAxesTextOpacity" id="14954.SecondaryRadialAxesTextOpacity" number_of_elements="1">
        <Element index="0" value="1"/>
        <Domain name="range" id="14954.SecondaryRadialAxesTextOpacity.range"/>
      </Property>
      <Property name="SecondaryRadialAxesTextShadow" id="14954.SecondaryRadialAxesTextShadow" number_of_elements="1">
        <Element index="0" value="0"/>
        <Domain name="bool" id="14954.SecondaryRadialAxesTextShadow.bool"/>
      </Property>
    </Proxy>
    <Proxy group="piecewise_functions" type="PiecewiseFunction" id="15055" servers="21">
      <Property name="AllowDuplicateScalars" id="15055.AllowDuplicateScalars" number_of_elements="1">
        <Element index="0" value="1"/>
        <Domain name="bool" id="15055.AllowDuplicateScalars.bool"/>
      </Property>
      <Property name="Points" id="15055.Points" number_of_elements="8">
        <Element index="0" value="0"/>
        <Element index="1" value="0"/>
        <Element index="2" value="0.5"/>
        <Element index="3" value="0"/>
        <Element index="4" value="1"/>
        <Element index="5" value="1"/>
        <Element index="6" value="0.5"/>
        <Element index="7" value="0"/>
      </Property>
      <Property name="ScalarRangeInitialized" id="15055.ScalarRangeInitialized" number_of_elements="1">
        <Element index="0" value="1"/>
        <Domain name="bool" id="15055.ScalarRangeInitialized.bool"/>
      </Property>
      <Property name="UseLogScale" id="15055.UseLogScale" number_of_elements="1">
        <Element index="0" value="0"/>
        <Domain name="bool" id="15055.UseLogScale.bool"/>
      </Property>
    </Proxy>
    <Proxy group="annotations" type="GridAxes3DActor" id="14213" servers="21">
      <Property name="AxesToLabel" id="14213.AxesToLabel" number_of_elements="1">
        <Element index="0" value="63"/>
        <Domain name="range" id="14213.AxesToLabel.range"/>
      </Property>
      <Property name="CustomBounds" id="14213.CustomBounds" number_of_elements="6">
        <Element index="0" value="0"/>
        <Element index="1" value="1"/>
        <Element index="2" value="0"/>
        <Element index="3" value="1"/>
        <Element index="4" value="0"/>
        <Element index="5" value="1"/>
        <Domain name="range" id="14213.CustomBounds.range"/>
      </Property>
      <Property name="DataBoundsScaleFactor" id="14213.DataBoundsScaleFactor" number_of_elements="1">
        <Element index="0" value="1.0008"/>
        <Domain name="range" id="14213.DataBoundsScaleFactor.range"/>
      </Property>
      <Property name="DataPosition" id="14213.DataPosition" number_of_elements="3">
        <Element index="0" value="0"/>
        <Element index="1" value="0"/>
        <Element index="2" value="0"/>
        <Domain name="range" id="14213.DataPosition.range"/>
      </Property>
      <Property name="DataScale" id="14213.DataScale" number_of_elements="3">
        <Element index="0" value="1"/>
        <Element index="1" value="1"/>
        <Element index="2" value="1"/>
        <Domain name="range" id="14213.DataScale.range"/>
      </Property>
      <Property name="FacesToRender" id="14213.FacesToRender" number_of_elements="1">
        <Element index="0" value="63"/>
        <Domain name="range" id="14213.FacesToRender.range"/>
      </Property>
      <Property name="LabelUniqueEdgesOnly" id="14213.LabelUniqueEdgesOnly" number_of_elements="1">
        <Element index="0" value="1"/>
        <Domain name="bool" id="14213.LabelUniqueEdgesOnly.bool"/>
      </Property>
      <Property name="ModelBounds" id="14213.ModelBounds" number_of_elements="6">
        <Element index="0" value="0"/>
        <Element index="1" value="1"/>
        <Element index="2" value="0"/>
        <Element index="3" value="1"/>
        <Element index="4" value="0"/>
        <Element index="5" value="1"/>
      </Property>
      <Property name="ModelTransformMatrix" id="14213.ModelTransformMatrix" number_of_elements="16">
        <Element index="0" value="1"/>
        <Element index="1" value="0"/>
        <Element index="2" value="0"/>
        <Element index="3" value="0"/>
        <Element index="4" value="0"/>
        <Element index="5" value="1"/>
        <Element index="6" value="0"/>
        <Element index="7" value="0"/>
        <Element index="8" value="0"/>
        <Element index="9" value="0"/>
        <Element index="10" value="1"/>
        <Element index="11" value="0"/>
        <Element index="12" value="0"/>
        <Element index="13" value="0"/>
        <Element index="14" value="0"/>
        <Element index="15" value="1"/>
      </Property>
      <Property name="ShowEdges" id="14213.ShowEdges" number_of_elements="1">
        <Element index="0" value="1"/>
        <Domain name="bool" id="14213.ShowEdges.bool"/>
      </Property>
      <Property name="ShowGrid" id="14213.ShowGrid" number_of_elements="1">
        <Element index="0" value="0"/>
        <Domain name="bool" id="14213.ShowGrid.bool"/>
      </Property>
      <Property name="ShowTicks" id="14213.ShowTicks" number_of_elements="1">
        <Element index="0" value="1"/>
        <Domain name="bool" id="14213.ShowTicks.bool"/>
      </Property>
      <Property name="UseCustomBounds" id="14213.UseCustomBounds" number_of_elements="1">
        <Element index="0" value="0"/>
        <Domain name="bool" id="14213.UseCustomBounds.bool"/>
      </Property>
      <Property name="UseModelTransform" id="14213.UseModelTransform" number_of_elements="1">
        <Element index="0" value="0"/>
        <Domain name="range" id="14213.UseModelTransform.range"/>
      </Property>
      <Property name="Visibility" id="14213.Visibility" number_of_elements="1">
        <Element index="0" value="0"/>
        <Domain name="bool" id="14213.Visibility.bool"/>
      </Property>
      <Property name="XAxisLabels" id="14213.XAxisLabels">
        <Domain name="scalar_range" id="14213.XAxisLabels.scalar_range"/>
      </Property>
      <Property name="XAxisNotation" id="14213.XAxisNotation" number_of_elements="1">
        <Element index="0" value="0"/>
        <Domain name="enum" id="14213.XAxisNotation.enum">
          <Entry value="0" text="Mixed"/>
          <Entry value="1" text="Scientific"/>
          <Entry value="2" text="Fixed"/>
        </Domain>
      </Property>
      <Property name="XAxisPrecision" id="14213.XAxisPrecision" number_of_elements="1">
        <Element index="0" value="2"/>
        <Domain name="range" id="14213.XAxisPrecision.range"/>
      </Property>
      <Property name="XAxisUseCustomLabels" id="14213.XAxisUseCustomLabels" number_of_elements="1">
        <Element index="0" value="0"/>
        <Domain name="bool" id="14213.XAxisUseCustomLabels.bool"/>
      </Property>
      <Property name="XTitle" id="14213.XTitle" number_of_elements="1">
        <Element index="0" value="X Axis"/>
      </Property>
      <Property name="YAxisLabels" id="14213.YAxisLabels">
        <Domain name="scalar_range" id="14213.YAxisLabels.scalar_range"/>
      </Property>
      <Property name="YAxisNotation" id="14213.YAxisNotation" number_of_elements="1">
        <Element index="0" value="0"/>
        <Domain name="enum" id="14213.YAxisNotation.enum">
          <Entry value="0" text="Mixed"/>
          <Entry value="1" text="Scientific"/>
          <Entry value="2" text="Fixed"/>
        </Domain>
      </Property>
      <Property name="YAxisPrecision" id="14213.YAxisPrecision" number_of_elements="1">
        <Element index="0" value="2"/>
        <Domain name="range" id="14213.YAxisPrecision.range"/>
      </Property>
      <Property name="YAxisUseCustomLabels" id="14213.YAxisUseCustomLabels" number_of_elements="1">
        <Element index="0" value="0"/>
        <Domain name="bool" id="14213.YAxisUseCustomLabels.bool"/>
      </Property>
      <Property name="YTitle" id="14213.YTitle" number_of_elements="1">
        <Element index="0" value="Y Axis"/>
      </Property>
      <Property name="ZAxisLabels" id="14213.ZAxisLabels">
        <Domain name="scalar_range" id="14213.ZAxisLabels.scalar_range"/>
      </Property>
      <Property name="ZAxisNotation" id="14213.ZAxisNotation" number_of_elements="1">
        <Element index="0" value="0"/>
        <Domain name="enum" id="14213.ZAxisNotation.enum">
          <Entry value="0" text="Mixed"/>
          <Entry value="1" text="Scientific"/>
          <Entry value="2" text="Fixed"/>
        </Domain>
      </Property>
      <Property name="ZAxisPrecision" id="14213.ZAxisPrecision" number_of_elements="1">
        <Element index="0" value="2"/>
        <Domain name="range" id="14213.ZAxisPrecision.range"/>
      </Property>
      <Property name="ZAxisUseCustomLabels" id="14213.ZAxisUseCustomLabels" number_of_elements="1">
        <Element index="0" value="0"/>
        <Domain name="bool" id="14213.ZAxisUseCustomLabels.bool"/>
      </Property>
      <Property name="ZTitle" id="14213.ZTitle" number_of_elements="1">
        <Element index="0" value="Z Axis"/>
      </Property>
      <Property name="CullBackface" id="14213.CullBackface" number_of_elements="1">
        <Element index="0" value="0"/>
        <Domain name="bool" id="14213.CullBackface.bool"/>
      </Property>
      <Property name="CullFrontface" id="14213.CullFrontface" number_of_elements="1">
        <Element index="0" value="1"/>
        <Domain name="bool" id="14213.CullFrontface.bool"/>
      </Property>
      <Property name="GridColor" id="14213.GridColor" number_of_elements="3">
        <Element index="0" value="0"/>
        <Element index="1" value="0"/>
        <Element index="2" value="0"/>
        <Domain name="range" id="14213.GridColor.range"/>
      </Property>
      <Property name="XLabelBold" id="14213.XLabelBold" number_of_elements="1">
        <Element index="0" value="0"/>
        <Domain name="bool" id="14213.XLabelBold.bool"/>
      </Property>
      <Property name="XLabelColor" id="14213.XLabelColor" number_of_elements="3">
        <Element index="0" value="0"/>
        <Element index="1" value="0"/>
        <Element index="2" value="0"/>
        <Domain name="range" id="14213.XLabelColor.range"/>
      </Property>
      <Property name="XLabelFontFamily" id="14213.XLabelFontFamily" number_of_elements="1">
        <Element index="0" value="0"/>
        <Domain name="enum" id="14213.XLabelFontFamily.enum">
          <Entry value="0" text="Arial"/>
          <Entry value="1" text="Courier"/>
          <Entry value="2" text="Times"/>
          <Entry value="4" text="File"/>
        </Domain>
      </Property>
      <Property name="XLabelFontFile" id="14213.XLabelFontFile" number_of_elements="1">
        <Element index="0" value=""/>
      </Property>
      <Property name="XLabelFontSize" id="14213.XLabelFontSize" number_of_elements="1">
        <Element index="0" value="12"/>
        <Domain name="range" id="14213.XLabelFontSize.range"/>
      </Property>
      <Property name="XLabelItalic" id="14213.XLabelItalic" number_of_elements="1">
        <Element index="0" value="0"/>
        <Domain name="bool" id="14213.XLabelItalic.bool"/>
      </Property>
      <Property name="XLabelOpacity" id="14213.XLabelOpacity" number_of_elements="1">
        <Element index="0" value="1"/>
        <Domain name="range" id="14213.XLabelOpacity.range"/>
      </Property>
      <Property name="XLabelShadow" id="14213.XLabelShadow" number_of_elements="1">
        <Element index="0" value="0"/>
        <Domain name="bool" id="14213.XLabelShadow.bool"/>
      </Property>
      <Property name="XTitleBold" id="14213.XTitleBold" number_of_elements="1">
        <Element index="0" value="0"/>
        <Domain name="bool" id="14213.XTitleBold.bool"/>
      </Property>
      <Property name="XTitleColor" id="14213.XTitleColor" number_of_elements="3">
        <Element index="0" value="0"/>
        <Element index="1" value="0"/>
        <Element index="2" value="0"/>
        <Domain name="range" id="14213.XTitleColor.range"/>
      </Property>
      <Property name="XTitleFontFamily" id="14213.XTitleFontFamily" number_of_elements="1">
        <Element index="0" value="0"/>
        <Domain name="enum" id="14213.XTitleFontFamily.enum">
          <Entry value="0" text="Arial"/>
          <Entry value="1" text="Courier"/>
          <Entry value="2" text="Times"/>
          <Entry value="4" text="File"/>
        </Domain>
      </Property>
      <Property name="XTitleFontFile" id="14213.XTitleFontFile" number_of_elements="1">
        <Element index="0" value=""/>
      </Property>
      <Property name="XTitleFontSize" id="14213.XTitleFontSize" number_of_elements="1">
        <Element index="0" value="12"/>
        <Domain name="range" id="14213.XTitleFontSize.range"/>
      </Property>
      <Property name="XTitleItalic" id="14213.XTitleItalic" number_of_elements="1">
        <Element index="0" value="0"/>
        <Domain name="bool" id="14213.XTitleItalic.bool"/>
      </Property>
      <Property name="XTitleOpacity" id="14213.XTitleOpacity" number_of_elements="1">
        <Element index="0" value="1"/>
        <Domain name="range" id="14213.XTitleOpacity.range"/>
      </Property>
      <Property name="XTitleShadow" id="14213.XTitleShadow" number_of_elements="1">
        <Element index="0" value="0"/>
        <Domain name="bool" id="14213.XTitleShadow.bool"/>
      </Property>
      <Property name="YLabelBold" id="14213.YLabelBold" number_of_elements="1">
        <Element index="0" value="0"/>
        <Domain name="bool" id="14213.YLabelBold.bool"/>
      </Property>
      <Property name="YLabelColor" id="14213.YLabelColor" number_of_elements="3">
        <Element index="0" value="0"/>
        <Element index="1" value="0"/>
        <Element index="2" value="0"/>
        <Domain name="range" id="14213.YLabelColor.range"/>
      </Property>
      <Property name="YLabelFontFamily" id="14213.YLabelFontFamily" number_of_elements="1">
        <Element index="0" value="0"/>
        <Domain name="enum" id="14213.YLabelFontFamily.enum">
          <Entry value="0" text="Arial"/>
          <Entry value="1" text="Courier"/>
          <Entry value="2" text="Times"/>
          <Entry value="4" text="File"/>
        </Domain>
      </Property>
      <Property name="YLabelFontFile" id="14213.YLabelFontFile" number_of_elements="1">
        <Element index="0" value=""/>
      </Property>
      <Property name="YLabelFontSize" id="14213.YLabelFontSize" number_of_elements="1">
        <Element index="0" value="12"/>
        <Domain name="range" id="14213.YLabelFontSize.range"/>
      </Property>
      <Property name="YLabelItalic" id="14213.YLabelItalic" number_of_elements="1">
        <Element index="0" value="0"/>
        <Domain name="bool" id="14213.YLabelItalic.bool"/>
      </Property>
      <Property name="YLabelOpacity" id="14213.YLabelOpacity" number_of_elements="1">
        <Element index="0" value="1"/>
        <Domain name="range" id="14213.YLabelOpacity.range"/>
      </Property>
      <Property name="YLabelShadow" id="14213.YLabelShadow" number_of_elements="1">
        <Element index="0" value="0"/>
        <Domain name="bool" id="14213.YLabelShadow.bool"/>
      </Property>
      <Property name="YTitleBold" id="14213.YTitleBold" number_of_elements="1">
        <Element index="0" value="0"/>
        <Domain name="bool" id="14213.YTitleBold.bool"/>
      </Property>
      <Property name="YTitleColor" id="14213.YTitleColor" number_of_elements="3">
        <Element index="0" value="0"/>
        <Element index="1" value="0"/>
        <Element index="2" value="0"/>
        <Domain name="range" id="14213.YTitleColor.range"/>
      </Property>
      <Property name="YTitleFontFamily" id="14213.YTitleFontFamily" number_of_elements="1">
        <Element index="0" value="0"/>
        <Domain name="enum" id="14213.YTitleFontFamily.enum">
          <Entry value="0" text="Arial"/>
          <Entry value="1" text="Courier"/>
          <Entry value="2" text="Times"/>
          <Entry value="4" text="File"/>
        </Domain>
      </Property>
      <Property name="YTitleFontFile" id="14213.YTitleFontFile" number_of_elements="1">
        <Element index="0" value=""/>
      </Property>
      <Property name="YTitleFontSize" id="14213.YTitleFontSize" number_of_elements="1">
        <Element index="0" value="12"/>
        <Domain name="range" id="14213.YTitleFontSize.range"/>
      </Property>
      <Property name="YTitleItalic" id="14213.YTitleItalic" number_of_elements="1">
        <Element index="0" value="0"/>
        <Domain name="bool" id="14213.YTitleItalic.bool"/>
      </Property>
      <Property name="YTitleOpacity" id="14213.YTitleOpacity" number_of_elements="1">
        <Element index="0" value="1"/>
        <Domain name="range" id="14213.YTitleOpacity.range"/>
      </Property>
      <Property name="YTitleShadow" id="14213.YTitleShadow" number_of_elements="1">
        <Element index="0" value="0"/>
        <Domain name="bool" id="14213.YTitleShadow.bool"/>
      </Property>
      <Property name="ZLabelBold" id="14213.ZLabelBold" number_of_elements="1">
        <Element index="0" value="0"/>
        <Domain name="bool" id="14213.ZLabelBold.bool"/>
      </Property>
      <Property name="ZLabelColor" id="14213.ZLabelColor" number_of_elements="3">
        <Element index="0" value="0"/>
        <Element index="1" value="0"/>
        <Element index="2" value="0"/>
        <Domain name="range" id="14213.ZLabelColor.range"/>
      </Property>
      <Property name="ZLabelFontFamily" id="14213.ZLabelFontFamily" number_of_elements="1">
        <Element index="0" value="0"/>
        <Domain name="enum" id="14213.ZLabelFontFamily.enum">
          <Entry value="0" text="Arial"/>
          <Entry value="1" text="Courier"/>
          <Entry value="2" text="Times"/>
          <Entry value="4" text="File"/>
        </Domain>
      </Property>
      <Property name="ZLabelFontFile" id="14213.ZLabelFontFile" number_of_elements="1">
        <Element index="0" value=""/>
      </Property>
      <Property name="ZLabelFontSize" id="14213.ZLabelFontSize" number_of_elements="1">
        <Element index="0" value="12"/>
        <Domain name="range" id="14213.ZLabelFontSize.range"/>
      </Property>
      <Property name="ZLabelItalic" id="14213.ZLabelItalic" number_of_elements="1">
        <Element index="0" value="0"/>
        <Domain name="bool" id="14213.ZLabelItalic.bool"/>
      </Property>
      <Property name="ZLabelOpacity" id="14213.ZLabelOpacity" number_of_elements="1">
        <Element index="0" value="1"/>
        <Domain name="range" id="14213.ZLabelOpacity.range"/>
      </Property>
      <Property name="ZLabelShadow" id="14213.ZLabelShadow" number_of_elements="1">
        <Element index="0" value="0"/>
        <Domain name="bool" id="14213.ZLabelShadow.bool"/>
      </Property>
      <Property name="ZTitleBold" id="14213.ZTitleBold" number_of_elements="1">
        <Element index="0" value="0"/>
        <Domain name="bool" id="14213.ZTitleBold.bool"/>
      </Property>
      <Property name="ZTitleColor" id="14213.ZTitleColor" number_of_elements="3">
        <Element index="0" value="0"/>
        <Element index="1" value="0"/>
        <Element index="2" value="0"/>
        <Domain name="range" id="14213.ZTitleColor.range"/>
      </Property>
      <Property name="ZTitleFontFamily" id="14213.ZTitleFontFamily" number_of_elements="1">
        <Element index="0" value="0"/>
        <Domain name="enum" id="14213.ZTitleFontFamily.enum">
          <Entry value="0" text="Arial"/>
          <Entry value="1" text="Courier"/>
          <Entry value="2" text="Times"/>
          <Entry value="4" text="File"/>
        </Domain>
      </Property>
      <Property name="ZTitleFontFile" id="14213.ZTitleFontFile" number_of_elements="1">
        <Element index="0" value=""/>
      </Property>
      <Property name="ZTitleFontSize" id="14213.ZTitleFontSize" number_of_elements="1">
        <Element index="0" value="12"/>
        <Domain name="range" id="14213.ZTitleFontSize.range"/>
      </Property>
      <Property name="ZTitleItalic" id="14213.ZTitleItalic" number_of_elements="1">
        <Element index="0" value="0"/>
        <Domain name="bool" id="14213.ZTitleItalic.bool"/>
      </Property>
      <Property name="ZTitleOpacity" id="14213.ZTitleOpacity" number_of_elements="1">
        <Element index="0" value="1"/>
        <Domain name="range" id="14213.ZTitleOpacity.range"/>
      </Property>
      <Property name="ZTitleShadow" id="14213.ZTitleShadow" number_of_elements="1">
        <Element index="0" value="0"/>
        <Domain name="bool" id="14213.ZTitleShadow.bool"/>
      </Property>
    </Proxy>
    <Proxy group="misc" type="RepresentationAnimationHelper" id="15231" servers="16">
      <Property name="Source" id="15231.Source" number_of_elements="1">
        <Proxy value="15219"/>
      </Property>
    </Proxy>
    <Proxy group="representations" type="GeometryRepresentation" id="14428" servers="21">
      <Property name="DataAxesGrid" id="14428.DataAxesGrid" number_of_elements="1">
        <Proxy value="14222"/>
        <Domain name="proxy_list" id="14428.DataAxesGrid.proxy_list">
          <Proxy value="14222"/>
        </Domain>
      </Property>
      <Property name="Input" id="14428.Input" number_of_elements="1">
        <Proxy value="14234" output_port="0"/>
        <Domain name="input_array_cell" id="14428.Input.input_array_cell"/>
        <Domain name="input_array_point" id="14428.Input.input_array_point"/>
        <Domain name="input_type" id="14428.Input.input_type"/>
      </Property>
      <Property name="PolarAxes" id="14428.PolarAxes" number_of_elements="1">
        <Proxy value="14271"/>
        <Domain name="proxy_list" id="14428.PolarAxes.proxy_list">
          <Proxy value="14271"/>
        </Domain>
      </Property>
      <Property name="Representation" id="14428.Representation" number_of_elements="1">
        <Element index="0" value="Feature Edges"/>
        <Domain name="list" id="14428.Representation.list">
          <String text="3D Glyphs"/>
          <String text="Feature Edges"/>
          <String text="Outline"/>
          <String text="Point Gaussian"/>
          <String text="Points"/>
          <String text="Surface"/>
          <String text="Surface With Edges"/>
          <String text="Wireframe"/>
        </Domain>
      </Property>
      <Property name="RepresentationTypesInfo" id="14428.RepresentationTypesInfo" number_of_elements="8">
        <Element index="0" value="3D Glyphs"/>
        <Element index="1" value="Feature Edges"/>
        <Element index="2" value="Outline"/>
        <Element index="3" value="Point Gaussian"/>
        <Element index="4" value="Points"/>
        <Element index="5" value="Surface"/>
        <Element index="6" value="Surface With Edges"/>
        <Element index="7" value="Wireframe"/>
      </Property>
      <Property name="Selection" id="14428.Selection">
        <Domain name="input_type" id="14428.Selection.input_type"/>
      </Property>
      <Property name="SelectionCellFieldDataArrayName" id="14428.SelectionCellFieldDataArrayName" number_of_elements="1">
        <Element index="0" value="STLSolidLabeling"/>
        <Domain name="array_list" id="14428.SelectionCellFieldDataArrayName.array_list">
          <String text="STLSolidLabeling"/>
        </Domain>
      </Property>
      <Property name="SelectionPointFieldDataArrayName" id="14428.SelectionPointFieldDataArrayName" number_of_elements="1">
        <Element index="0" value="vtkOriginalPointIds"/>
        <Domain name="array_list" id="14428.SelectionPointFieldDataArrayName.array_list"/>
      </Property>
      <Property name="SelectionVisibility" id="14428.SelectionVisibility" number_of_elements="1">
        <Element index="0" value="1"/>
        <Domain name="bool" id="14428.SelectionVisibility.bool"/>
      </Property>
      <Property name="Visibility" id="14428.Visibility" number_of_elements="1">
        <Element index="0" value="1"/>
        <Domain name="bool" id="14428.Visibility.bool"/>
      </Property>
      <Property name="Ambient" id="14428.Ambient" number_of_elements="1">
        <Element index="0" value="0"/>
        <Domain name="range" id="14428.Ambient.range"/>
      </Property>
      <Property name="AmbientColor" id="14428.AmbientColor" number_of_elements="3">
        <Element index="0" value="0"/>
        <Element index="1" value="0"/>
        <Element index="2" value="0"/>
        <Domain name="range" id="14428.AmbientColor.range"/>
      </Property>
      <Property name="BackfaceAmbientColor" id="14428.BackfaceAmbientColor" number_of_elements="3">
        <Element index="0" value="1"/>
        <Element index="1" value="1"/>
        <Element index="2" value="1"/>
        <Domain name="range" id="14428.BackfaceAmbientColor.range"/>
      </Property>
      <Property name="BackfaceDiffuseColor" id="14428.BackfaceDiffuseColor" number_of_elements="3">
        <Element index="0" value="1"/>
        <Element index="1" value="1"/>
        <Element index="2" value="1"/>
        <Domain name="range" id="14428.BackfaceDiffuseColor.range"/>
      </Property>
      <Property name="BackfaceOpacity" id="14428.BackfaceOpacity" number_of_elements="1">
        <Element index="0" value="1"/>
        <Domain name="range" id="14428.BackfaceOpacity.range"/>
      </Property>
      <Property name="BackfaceRepresentation" id="14428.BackfaceRepresentation" number_of_elements="1">
        <Element index="0" value="400"/>
        <Domain name="enum" id="14428.BackfaceRepresentation.enum">
          <Entry value="400" text="Follow Frontface"/>
          <Entry value="401" text="Cull Backface"/>
          <Entry value="402" text="Cull Frontface"/>
          <Entry value="0" text="Points"/>
          <Entry value="1" text="Wireframe"/>
          <Entry value="2" text="Surface"/>
          <Entry value="3" text="Surface With Edges"/>
        </Domain>
      </Property>
      <Property name="BaseColorTexture" id="14428.BaseColorTexture">
        <Domain name="groups" id="14428.BaseColorTexture.groups"/>
      </Property>
      <Property name="BlockColor" id="14428.BlockColor"/>
      <Property name="BlockColorsDistinctValues" id="14428.BlockColorsDistinctValues" number_of_elements="1">
        <Element index="0" value="12"/>
        <Domain name="range" id="14428.BlockColorsDistinctValues.range"/>
      </Property>
      <Property name="BlockOpacity" id="14428.BlockOpacity"/>
      <Property name="BlockVisibility" id="14428.BlockVisibility"/>
      <Property name="ColorArrayName" id="14428.ColorArrayName" number_of_elements="5">
        <Element index="0" value=""/>
        <Element index="1" value=""/>
        <Element index="2" value=""/>
        <Element index="3" value="0"/>
        <Element index="4" value=""/>
        <Domain name="array_list" id="14428.ColorArrayName.array_list">
          <String text="Edge Types"/>
          <String text="STLSolidLabeling"/>
          <String text="STLSolidLabeling"/>
        </Domain>
      </Property>
      <Property name="ColorByLODIndex" id="14428.ColorByLODIndex" number_of_elements="1">
        <Element index="0" value="0"/>
        <Domain name="bool" id="14428.ColorByLODIndex.bool"/>
      </Property>
      <Property name="CoordinateShiftScaleMethod" id="14428.CoordinateShiftScaleMethod" number_of_elements="1">
        <Element index="0" value="2"/>
        <Domain name="enum" id="14428.CoordinateShiftScaleMethod.enum">
          <Entry value="0" text="Disable"/>
          <Entry value="1" text="Auto Shift Scale"/>
          <Entry value="2" text="Always Auto Shift Scale"/>
          <Entry value="4" text="Auto Shift Only"/>
          <Entry value="5" text="Near Focal Plane Shift Scale"/>
          <Entry value="6" text="Focal Point Shift Scale"/>
        </Domain>
      </Property>
      <Property name="CustomShader" id="14428.CustomShader" number_of_elements="1">
        <Element index="0" value=" // This custom shader code define a gaussian blur&#xa; // Please take a look into vtkSMPointGaussianRepresentation.cxx&#xa; // for other custom shader examples&#xa; //VTK::Color::Impl&#xa;   float dist2 = dot(offsetVCVSOutput.xy,offsetVCVSOutput.xy);&#xa;   float gaussian = exp(-0.5*dist2);&#xa;   opacity = opacity*gaussian;&#xa;"/>
      </Property>
      <Property name="CustomTriangleScale" id="14428.CustomTriangleScale" number_of_elements="1">
        <Element index="0" value="3"/>
      </Property>
      <Property name="Diffuse" id="14428.Diffuse" number_of_elements="1">
        <Element index="0" value="1"/>
        <Domain name="range" id="14428.Diffuse.range"/>
      </Property>
      <Property name="DiffuseColor" id="14428.DiffuseColor" number_of_elements="3">
        <Element index="0" value="1"/>
        <Element index="1" value="1"/>
        <Element index="2" value="1"/>
        <Domain name="range" id="14428.DiffuseColor.range"/>
      </Property>
      <Property name="EdgeColor" id="14428.EdgeColor" number_of_elements="3">
        <Element index="0" value="0"/>
        <Element index="1" value="0"/>
        <Element index="2" value="0.5"/>
        <Domain name="range" id="14428.EdgeColor.range"/>
      </Property>
      <Property name="EdgeTint" id="14428.EdgeTint" number_of_elements="3">
        <Element index="0" value="1"/>
        <Element index="1" value="1"/>
        <Element index="2" value="1"/>
        <Domain name="range" id="14428.EdgeTint.range"/>
      </Property>
      <Property name="Emissive" id="14428.Emissive" number_of_elements="1">
        <Element index="0" value="0"/>
        <Domain name="bool" id="14428.Emissive.bool"/>
      </Property>
      <Property name="EmissiveFactor" id="14428.EmissiveFactor" number_of_elements="3">
        <Element index="0" value="1"/>
        <Element index="1" value="1"/>
        <Element index="2" value="1"/>
        <Domain name="range" id="14428.EmissiveFactor.range"/>
      </Property>
      <Property name="EmissiveTexture" id="14428.EmissiveTexture">
        <Domain name="groups" id="14428.EmissiveTexture.groups"/>
      </Property>
      <Property name="FlipTextures" id="14428.FlipTextures" number_of_elements="1">
        <Element index="0" value="0"/>
        <Domain name="bool" id="14428.FlipTextures.bool"/>
      </Property>
      <Property name="GaussianRadius" id="14428.GaussianRadius" number_of_elements="1">
        <Element index="0" value="0.0004953199997544289"/>
        <Domain name="range" id="14428.GaussianRadius.range"/>
      </Property>
      <Property name="GlyphTableIndexArray" id="14428.GlyphTableIndexArray" number_of_elements="1">
        <Element index="0" value="STLSolidLabeling"/>
        <Domain name="array_list" id="14428.GlyphTableIndexArray.array_list">
          <String text="None"/>
          <String text="STLSolidLabeling"/>
        </Domain>
      </Property>
      <Property name="GlyphType" id="14428.GlyphType" number_of_elements="1">
        <Proxy value="14282" output_port="0"/>
        <Domain name="input_type" id="14428.GlyphType.input_type"/>
        <Domain name="proxy_list" id="14428.GlyphType.proxy_list">
          <Proxy value="14282"/>
          <Proxy value="14293"/>
          <Proxy value="14304"/>
          <Proxy value="14315"/>
          <Proxy value="14326"/>
          <Proxy value="14337"/>
          <Proxy value="14348"/>
          <Proxy value="14359"/>
        </Domain>
      </Property>
      <Property name="InteractiveSelectionColor" id="14428.InteractiveSelectionColor" number_of_elements="3">
        <Element index="0" value="0.5"/>
        <Element index="1" value="0"/>
        <Element index="2" value="1"/>
        <Domain name="range" id="14428.InteractiveSelectionColor.range"/>
      </Property>
      <Property name="InterpolateScalarsBeforeMapping" id="14428.InterpolateScalarsBeforeMapping" number_of_elements="1">
        <Element index="0" value="1"/>
        <Domain name="bool" id="14428.InterpolateScalarsBeforeMapping.bool"/>
      </Property>
      <Property name="InterpolateTextures" id="14428.InterpolateTextures" number_of_elements="1">
        <Element index="0" value="0"/>
        <Domain name="bool" id="14428.InterpolateTextures.bool"/>
      </Property>
      <Property name="Interpolation" id="14428.Interpolation" number_of_elements="1">
        <Element index="0" value="1"/>
        <Domain name="enum" id="14428.Interpolation.enum">
          <Entry value="0" text="Flat"/>
          <Entry value="1" text="Gouraud"/>
          <Entry value="3" text="PBR"/>
        </Domain>
      </Property>
      <Property name="LODValues" id="14428.LODValues">
        <Domain name="scalar_range" id="14428.LODValues.scalar_range"/>
      </Property>
      <Property name="LineWidth" id="14428.LineWidth" number_of_elements="1">
        <Element index="0" value="1"/>
        <Domain name="range" id="14428.LineWidth.range"/>
      </Property>
      <Property name="LookupTable" id="14428.LookupTable">
        <Domain name="groups" id="14428.LookupTable.groups"/>
      </Property>
      <Property name="Luminosity" id="14428.Luminosity" number_of_elements="1">
        <Element index="0" value="0"/>
        <Domain name="range" id="14428.Luminosity.range"/>
      </Property>
      <Property name="MapScalars" id="14428.MapScalars" number_of_elements="1">
        <Element index="0" value="1"/>
        <Domain name="bool" id="14428.MapScalars.bool"/>
      </Property>
      <Property name="Masking" id="14428.Masking" number_of_elements="1">
        <Element index="0" value="0"/>
        <Domain name="bool" id="14428.Masking.bool"/>
      </Property>
      <Property name="MaterialTexture" id="14428.MaterialTexture">
        <Domain name="groups" id="14428.MaterialTexture.groups"/>
      </Property>
      <Property name="MeshVisibility" id="14428.MeshVisibility" number_of_elements="1">
        <Element index="0" value="0"/>
        <Domain name="bool" id="14428.MeshVisibility.bool"/>
      </Property>
      <Property name="Metallic" id="14428.Metallic" number_of_elements="1">
        <Element index="0" value="0"/>
        <Domain name="range" id="14428.Metallic.range"/>
      </Property>
      <Property name="MultiComponentsMapping" id="14428.MultiComponentsMapping" number_of_elements="1">
        <Element index="0" value="0"/>
        <Domain name="bool" id="14428.MultiComponentsMapping.bool"/>
      </Property>
      <Property name="NonlinearSubdivisionLevel" id="14428.NonlinearSubdivisionLevel" number_of_elements="1">
        <Element index="0" value="1"/>
        <Domain name="range" id="14428.NonlinearSubdivisionLevel.range"/>
      </Property>
      <Property name="NormalScale" id="14428.NormalScale" number_of_elements="1">
        <Element index="0" value="1"/>
        <Domain name="range" id="14428.NormalScale.range"/>
      </Property>
      <Property name="NormalTexture" id="14428.NormalTexture">
        <Domain name="groups" id="14428.NormalTexture.groups"/>
      </Property>
      <Property name="OSPRayMaterial" id="14428.OSPRayMaterial" number_of_elements="1">
        <Element index="0" value="None"/>
        <Domain name="string_list" id="14428.OSPRayMaterial.string_list">
          <String text="None"/>
          <String text="Checker_Alpha"/>
          <String text="Glass_Thick"/>
          <String text="Glass_Thin"/>
          <String text="Glass_Water"/>
          <String text="Metal_Aluminium_brushed"/>
          <String text="Metal_Aluminium_cast"/>
          <String text="Metal_Aluminium_dull"/>
          <String text="Metal_Aluminium_flat"/>
          <String text="Metal_Aluminium_mirror"/>
          <String text="Metal_Aluminium_normal"/>
          <String text="Metal_Brass_brushed"/>
          <String text="Metal_Brass_cast"/>
          <String text="Metal_Brass_dull"/>
          <String text="Metal_Brass_flat"/>
          <String text="Metal_Brass_mirror"/>
          <String text="Metal_Brass_normal"/>
          <String text="Metal_Chromium_brushed"/>
          <String text="Metal_Chromium_cast"/>
          <String text="Metal_Chromium_dull"/>
          <String text="Metal_Chromium_flat"/>
          <String text="Metal_Chromium_mirror"/>
          <String text="Metal_Chromium_normal"/>
          <String text="Metal_Copper_brushed"/>
          <String text="Metal_Copper_cast"/>
          <String text="Metal_Copper_dull"/>
          <String text="Metal_Copper_flat"/>
          <String text="Metal_Copper_mirror"/>
          <String text="Metal_Copper_normal"/>
          <String text="Metal_Diamond_Plate"/>
          <String text="Metal_Gold_brushed"/>
          <String text="Metal_Gold_cast"/>
          <String text="Metal_Gold_dull"/>
          <String text="Metal_Gold_flat"/>
          <String text="Metal_Gold_mirror"/>
          <String text="Metal_Gold_normal"/>
          <String text="Metal_Iron_brushed"/>
          <String text="Metal_Iron_cast"/>
          <String text="Metal_Iron_dull"/>
          <String text="Metal_Iron_flat"/>
          <String text="Metal_Iron_mirror"/>
          <String text="Metal_Iron_normal"/>
          <String text="Metal_Lead_brushed"/>
          <String text="Metal_Lead_cast"/>
          <String text="Metal_Lead_dull"/>
          <String text="Metal_Lead_flat"/>
          <String text="Metal_Lead_mirror"/>
          <String text="Metal_Lead_normal"/>
          <String text="Metal_Platinum_brushed"/>
          <String text="Metal_Platinum_cast"/>
          <String text="Metal_Platinum_dull"/>
          <String text="Metal_Platinum_flat"/>
          <String text="Metal_Platinum_mirror"/>
          <String text="Metal_Platinum_normal"/>
          <String text="Metal_Scratched"/>
          <String text="Metal_Silver_brushed"/>
          <String text="Metal_Silver_cast"/>
          <String text="Metal_Silver_dull"/>
          <String text="Metal_Silver_flat"/>
          <String text="Metal_Silver_mirror"/>
          <String text="Metal_Silver_normal"/>
          <String text="Metal_Stainless_Steel_brushed"/>
          <String text="Metal_Stainless_Steel_cast"/>
          <String text="Metal_Stainless_Steel_dull"/>
          <String text="Metal_Stainless_Steel_flat"/>
          <String text="Metal_Stainless_Steel_mirror"/>
          <String text="Metal_Stainless_Steel_normal"/>
          <String text="Metal_Titanium_brushed"/>
          <String text="Metal_Titanium_cast"/>
          <String text="Metal_Titanium_dull"/>
          <String text="Metal_Titanium_flat"/>
          <String text="Metal_Titanium_mirror"/>
          <String text="Metal_Titanium_normal"/>
          <String text="Metal_Tungsten_brushed"/>
          <String text="Metal_Tungsten_cast"/>
          <String text="Metal_Tungsten_dull"/>
          <String text="Metal_Tungsten_flat"/>
          <String text="Metal_Tungsten_normal"/>
          <String text="PBR_Asphalt"/>
          <String text="PBR_Brick_Wall_1"/>
          <String text="PBR_Brick_Wall_2"/>
          <String text="PBR_Camo_Dull"/>
          <String text="PBR_Camo_Mesh"/>
          <String text="PBR_Carbon_Fiber"/>
          <String text="PBR_Circuit_Board"/>
          <String text="PBR_Concrete_1"/>
          <String text="PBR_Concrete_2"/>
          <String text="PBR_Cork"/>
          <String text="PBR_Fabric_Camo"/>
          <String text="PBR_Fabric_Green"/>
          <String text="PBR_Fabric_Orange"/>
          <String text="PBR_Fabric_Tan"/>
          <String text="PBR_Grass"/>
          <String text="PBR_Ground_Dirt"/>
          <String text="PBR_Ground_Wet"/>
          <String text="PBR_Particle_Board"/>
          <String text="PBR_Plastic_Dark"/>
          <String text="PBR_Plastic_White"/>
          <String text="PBR_Sand"/>
          <String text="PBR_Silica_Phenolic"/>
          <String text="PBR_Snow"/>
          <String text="PBR_Solar_Panels"/>
          <String text="PBR_Water"/>
          <String text="Value Indexed"/>
        </Domain>
      </Property>
      <Property name="OSPRayScaleArray" id="14428.OSPRayScaleArray" number_of_elements="1">
        <Element index="0" value=""/>
        <Domain name="array_list" id="14428.OSPRayScaleArray.array_list"/>
      </Property>
      <Property name="OSPRayScaleFunction" id="14428.OSPRayScaleFunction" number_of_elements="1">
        <Proxy value="14370"/>
        <Domain name="groups" id="14428.OSPRayScaleFunction.groups"/>
        <Domain name="proxy_list" id="14428.OSPRayScaleFunction.proxy_list">
          <Proxy value="14370"/>
        </Domain>
      </Property>
      <Property name="OSPRayUseScaleArray" id="14428.OSPRayUseScaleArray" number_of_elements="1">
        <Element index="0" value="0"/>
        <Domain name="enum" id="14428.OSPRayUseScaleArray.enum">
          <Entry value="-1" text="All Exact"/>
          <Entry value="0" text="All Approximate"/>
          <Entry value="1" text="Each Scaled"/>
          <Entry value="2" text="Each Exact"/>
        </Domain>
      </Property>
      <Property name="OcclusionStrength" id="14428.OcclusionStrength" number_of_elements="1">
        <Element index="0" value="1"/>
        <Domain name="range" id="14428.OcclusionStrength.range"/>
      </Property>
      <Property name="Opacity" id="14428.Opacity" number_of_elements="1">
        <Element index="0" value="1"/>
        <Domain name="range" id="14428.Opacity.range"/>
      </Property>
      <Property name="OpacityArray" id="14428.OpacityArray" number_of_elements="5">
        <Element index="0" value=""/>
        <Element index="1" value=""/>
        <Element index="2" value=""/>
        <Element index="3" value=""/>
        <Element index="4" value=""/>
        <Domain name="array_list" id="14428.OpacityArray.array_list"/>
      </Property>
      <Property name="OpacityArrayComponent" id="14428.OpacityArrayComponent" number_of_elements="1">
        <Element index="0" value="0"/>
        <Domain name="comps" id="14428.OpacityArrayComponent.comps"/>
      </Property>
      <Property name="OpacityByArray" id="14428.OpacityByArray" number_of_elements="1">
        <Element index="0" value="0"/>
        <Domain name="bool" id="14428.OpacityByArray.bool"/>
      </Property>
      <Property name="OpacityTransferFunction" id="14428.OpacityTransferFunction" number_of_elements="1">
        <Proxy value="14371"/>
        <Domain name="proxy_list" id="14428.OpacityTransferFunction.proxy_list">
          <Proxy value="14371"/>
        </Domain>
      </Property>
      <Property name="Orient" id="14428.Orient" number_of_elements="1">
        <Element index="0" value="0"/>
        <Domain name="bool" id="14428.Orient.bool"/>
      </Property>
      <Property name="Orientation" id="14428.Orientation" number_of_elements="3">
        <Element index="0" value="0"/>
        <Element index="1" value="0"/>
        <Element index="2" value="0"/>
        <Domain name="range" id="14428.Orientation.range"/>
      </Property>
      <Property name="OrientationMode" id="14428.OrientationMode" number_of_elements="1">
        <Element index="0" value="0"/>
        <Domain name="enum" id="14428.OrientationMode.enum">
          <Entry value="0" text="Direction"/>
          <Entry value="1" text="Rotation"/>
          <Entry value="2" text="Quaternion"/>
        </Domain>
      </Property>
      <Property name="Origin" id="14428.Origin" number_of_elements="3">
        <Element index="0" value="0"/>
        <Element index="1" value="0"/>
        <Element index="2" value="0"/>
        <Domain name="range" id="14428.Origin.range"/>
      </Property>
      <Property name="Pickable" id="14428.Pickable" number_of_elements="1">
        <Element index="0" value="1"/>
        <Domain name="bool" id="14428.Pickable.bool"/>
      </Property>
      <Property name="PointSize" id="14428.PointSize" number_of_elements="1">
        <Element index="0" value="2"/>
        <Domain name="range" id="14428.PointSize.range"/>
      </Property>
      <Property name="Position" id="14428.Position" number_of_elements="3">
        <Element index="0" value="0"/>
        <Element index="1" value="0"/>
        <Element index="2" value="0"/>
        <Domain name="range" id="14428.Position.range"/>
      </Property>
      <Property name="RenderLinesAsTubes" id="14428.RenderLinesAsTubes" number_of_elements="1">
        <Element index="0" value="0"/>
        <Domain name="bool" id="14428.RenderLinesAsTubes.bool"/>
      </Property>
      <Property name="RenderPointsAsSpheres" id="14428.RenderPointsAsSpheres" number_of_elements="1">
        <Element index="0" value="0"/>
        <Domain name="bool" id="14428.RenderPointsAsSpheres.bool"/>
      </Property>
      <Property name="RepeatTextures" id="14428.RepeatTextures" number_of_elements="1">
        <Element index="0" value="1"/>
        <Domain name="bool" id="14428.RepeatTextures.bool"/>
      </Property>
      <Property name="Roughness" id="14428.Roughness" number_of_elements="1">
        <Element index="0" value="0.3"/>
        <Domain name="range" id="14428.Roughness.range"/>
      </Property>
      <Property name="Scale" id="14428.Scale" number_of_elements="3">
        <Element index="0" value="1"/>
        <Element index="1" value="1"/>
        <Element index="2" value="1"/>
        <Domain name="range" id="14428.Scale.range"/>
      </Property>
      <Property name="ScaleArrayComponent" id="14428.ScaleArrayComponent" number_of_elements="1">
        <Element index="0" value="0"/>
        <Domain name="comps" id="14428.ScaleArrayComponent.comps"/>
      </Property>
      <Property name="ScaleByArray" id="14428.ScaleByArray" number_of_elements="1">
        <Element index="0" value="0"/>
        <Domain name="bool" id="14428.ScaleByArray.bool"/>
      </Property>
      <Property name="ScaleFactor" id="14428.ScaleFactor" number_of_elements="1">
        <Element index="0" value="0.009906399995088577"/>
        <Domain name="bounds" id="14428.ScaleFactor.bounds"/>
        <Domain name="scalar_range" id="14428.ScaleFactor.scalar_range"/>
        <Domain name="vector_range" id="14428.ScaleFactor.vector_range"/>
      </Property>
      <Property name="ScaleMode" id="14428.ScaleMode" number_of_elements="1">
        <Element index="0" value="0"/>
        <Domain name="enum" id="14428.ScaleMode.enum">
          <Entry value="0" text="No Data Scaling Off"/>
          <Entry value="1" text="Magnitude"/>
          <Entry value="2" text="Vector Components"/>
        </Domain>
      </Property>
      <Property name="ScaleTransferFunction" id="14428.ScaleTransferFunction" number_of_elements="1">
        <Proxy value="14372"/>
        <Domain name="proxy_list" id="14428.ScaleTransferFunction.proxy_list">
          <Proxy value="14372"/>
        </Domain>
      </Property>
      <Property name="Scaling" id="14428.Scaling" number_of_elements="1">
        <Element index="0" value="0"/>
        <Domain name="bool" id="14428.Scaling.bool"/>
      </Property>
      <Property name="SeamlessU" id="14428.SeamlessU" number_of_elements="1">
        <Element index="0" value="0"/>
        <Domain name="bool" id="14428.SeamlessU.bool"/>
      </Property>
      <Property name="SeamlessV" id="14428.SeamlessV" number_of_elements="1">
        <Element index="0" value="0"/>
        <Domain name="bool" id="14428.SeamlessV.bool"/>
      </Property>
      <Property name="SelectMaskArray" id="14428.SelectMaskArray" number_of_elements="1">
        <Element index="0" value=""/>
      </Property>
      <Property name="SelectNormalArray" id="14428.SelectNormalArray" number_of_elements="1">
        <Element index="0" value="None"/>
        <Domain name="array_list" id="14428.SelectNormalArray.array_list">
          <String text="None"/>
        </Domain>
      </Property>
      <Property name="SelectOrientationVectors" id="14428.SelectOrientationVectors" number_of_elements="1">
        <Element index="0" value="None"/>
        <Domain name="array_list" id="14428.SelectOrientationVectors.array_list">
          <String text="None"/>
        </Domain>
      </Property>
      <Property name="SelectScaleArray" id="14428.SelectScaleArray" number_of_elements="1">
        <Element index="0" value="STLSolidLabeling"/>
        <Domain name="array_list" id="14428.SelectScaleArray.array_list">
          <String text="None"/>
          <String text="STLSolidLabeling"/>
        </Domain>
      </Property>
      <Property name="SelectTCoordArray" id="14428.SelectTCoordArray" number_of_elements="1">
        <Element index="0" value="None"/>
        <Domain name="array_list" id="14428.SelectTCoordArray.array_list">
          <String text="None"/>
        </Domain>
      </Property>
      <Property name="SelectTangentArray" id="14428.SelectTangentArray" number_of_elements="1">
        <Element index="0" value="None"/>
        <Domain name="array_list" id="14428.SelectTangentArray.array_list">
          <String text="None"/>
        </Domain>
      </Property>
      <Property name="SelectionCellLabelBold" id="14428.SelectionCellLabelBold" number_of_elements="1">
        <Element index="0" value="0"/>
        <Domain name="bool" id="14428.SelectionCellLabelBold.bool"/>
      </Property>
      <Property name="SelectionCellLabelColor" id="14428.SelectionCellLabelColor" number_of_elements="3">
        <Element index="0" value="0"/>
        <Element index="1" value="1"/>
        <Element index="2" value="0"/>
        <Domain name="range" id="14428.SelectionCellLabelColor.range"/>
      </Property>
      <Property name="SelectionCellLabelFontFamily" id="14428.SelectionCellLabelFontFamily" number_of_elements="1">
        <Element index="0" value="0"/>
        <Domain name="enum" id="14428.SelectionCellLabelFontFamily.enum">
          <Entry value="0" text="Arial"/>
          <Entry value="1" text="Courier"/>
          <Entry value="2" text="Times"/>
          <Entry value="4" text="File"/>
        </Domain>
      </Property>
      <Property name="SelectionCellLabelFontFile" id="14428.SelectionCellLabelFontFile" number_of_elements="1">
        <Element index="0" value=""/>
      </Property>
      <Property name="SelectionCellLabelFontSize" id="14428.SelectionCellLabelFontSize" number_of_elements="1">
        <Element index="0" value="18"/>
        <Domain name="range" id="14428.SelectionCellLabelFontSize.range"/>
      </Property>
      <Property name="SelectionCellLabelFormat" id="14428.SelectionCellLabelFormat" number_of_elements="1">
        <Element index="0" value=""/>
      </Property>
      <Property name="SelectionCellLabelItalic" id="14428.SelectionCellLabelItalic" number_of_elements="1">
        <Element index="0" value="0"/>
        <Domain name="bool" id="14428.SelectionCellLabelItalic.bool"/>
      </Property>
      <Property name="SelectionCellLabelJustification" id="14428.SelectionCellLabelJustification" number_of_elements="1">
        <Element index="0" value="0"/>
        <Domain name="enum" id="14428.SelectionCellLabelJustification.enum">
          <Entry value="0" text="Left"/>
          <Entry value="1" text="Center"/>
          <Entry value="2" text="Right"/>
        </Domain>
      </Property>
      <Property name="SelectionCellLabelOpacity" id="14428.SelectionCellLabelOpacity" number_of_elements="1">
        <Element index="0" value="1"/>
        <Domain name="range" id="14428.SelectionCellLabelOpacity.range"/>
      </Property>
      <Property name="SelectionCellLabelShadow" id="14428.SelectionCellLabelShadow" number_of_elements="1">
        <Element index="0" value="0"/>
        <Domain name="bool" id="14428.SelectionCellLabelShadow.bool"/>
      </Property>
      <Property name="SelectionCellLabelVisibility" id="14428.SelectionCellLabelVisibility" number_of_elements="1">
        <Element index="0" value="0"/>
        <Domain name="bool" id="14428.SelectionCellLabelVisibility.bool"/>
      </Property>
      <Property name="SelectionColor" id="14428.SelectionColor" number_of_elements="3">
        <Element index="0" value="1"/>
        <Element index="1" value="0"/>
        <Element index="2" value="1"/>
        <Domain name="range" id="14428.SelectionColor.range"/>
      </Property>
      <Property name="SelectionLineWidth" id="14428.SelectionLineWidth" number_of_elements="1">
        <Element index="0" value="2"/>
        <Domain name="range" id="14428.SelectionLineWidth.range"/>
      </Property>
      <Property name="SelectionMaximumNumberOfLabels" id="14428.SelectionMaximumNumberOfLabels" number_of_elements="1">
        <Element index="0" value="100"/>
        <Domain name="range" id="14428.SelectionMaximumNumberOfLabels.range"/>
      </Property>
      <Property name="SelectionOpacity" id="14428.SelectionOpacity" number_of_elements="1">
        <Element index="0" value="1"/>
        <Domain name="range" id="14428.SelectionOpacity.range"/>
      </Property>
      <Property name="SelectionPointLabelBold" id="14428.SelectionPointLabelBold" number_of_elements="1">
        <Element index="0" value="0"/>
        <Domain name="bool" id="14428.SelectionPointLabelBold.bool"/>
      </Property>
      <Property name="SelectionPointLabelColor" id="14428.SelectionPointLabelColor" number_of_elements="3">
        <Element index="0" value="1"/>
        <Element index="1" value="1"/>
        <Element index="2" value="0"/>
        <Domain name="range" id="14428.SelectionPointLabelColor.range"/>
      </Property>
      <Property name="SelectionPointLabelFontFamily" id="14428.SelectionPointLabelFontFamily" number_of_elements="1">
        <Element index="0" value="0"/>
        <Domain name="enum" id="14428.SelectionPointLabelFontFamily.enum">
          <Entry value="0" text="Arial"/>
          <Entry value="1" text="Courier"/>
          <Entry value="2" text="Times"/>
          <Entry value="4" text="File"/>
        </Domain>
      </Property>
      <Property name="SelectionPointLabelFontFile" id="14428.SelectionPointLabelFontFile" number_of_elements="1">
        <Element index="0" value=""/>
      </Property>
      <Property name="SelectionPointLabelFontSize" id="14428.SelectionPointLabelFontSize" number_of_elements="1">
        <Element index="0" value="18"/>
        <Domain name="range" id="14428.SelectionPointLabelFontSize.range"/>
      </Property>
      <Property name="SelectionPointLabelFormat" id="14428.SelectionPointLabelFormat" number_of_elements="1">
        <Element index="0" value=""/>
      </Property>
      <Property name="SelectionPointLabelItalic" id="14428.SelectionPointLabelItalic" number_of_elements="1">
        <Element index="0" value="0"/>
        <Domain name="bool" id="14428.SelectionPointLabelItalic.bool"/>
      </Property>
      <Property name="SelectionPointLabelJustification" id="14428.SelectionPointLabelJustification" number_of_elements="1">
        <Element index="0" value="0"/>
        <Domain name="enum" id="14428.SelectionPointLabelJustification.enum">
          <Entry value="0" text="Left"/>
          <Entry value="1" text="Center"/>
          <Entry value="2" text="Right"/>
        </Domain>
      </Property>
      <Property name="SelectionPointLabelOpacity" id="14428.SelectionPointLabelOpacity" number_of_elements="1">
        <Element index="0" value="1"/>
        <Domain name="range" id="14428.SelectionPointLabelOpacity.range"/>
      </Property>
      <Property name="SelectionPointLabelShadow" id="14428.SelectionPointLabelShadow" number_of_elements="1">
        <Element index="0" value="0"/>
        <Domain name="bool" id="14428.SelectionPointLabelShadow.bool"/>
      </Property>
      <Property name="SelectionPointLabelVisibility" id="14428.SelectionPointLabelVisibility" number_of_elements="1">
        <Element index="0" value="0"/>
        <Domain name="bool" id="14428.SelectionPointLabelVisibility.bool"/>
      </Property>
      <Property name="SelectionPointSize" id="14428.SelectionPointSize" number_of_elements="1">
        <Element index="0" value="5"/>
        <Domain name="range" id="14428.SelectionPointSize.range"/>
      </Property>
      <Property name="SelectionRepresentation" id="14428.SelectionRepresentation" number_of_elements="1">
        <Element index="0" value="1"/>
        <Domain name="enum" id="14428.SelectionRepresentation.enum">
          <Entry value="0" text="Points"/>
          <Entry value="1" text="Wireframe"/>
          <Entry value="2" text="Surface"/>
        </Domain>
      </Property>
      <Property name="SelectionUseOutline" id="14428.SelectionUseOutline" number_of_elements="1">
        <Element index="0" value="0"/>
        <Domain name="bool" id="14428.SelectionUseOutline.bool"/>
      </Property>
      <Property name="SetScaleArray" id="14428.SetScaleArray" number_of_elements="5">
        <Element index="0" value=""/>
        <Element index="1" value=""/>
        <Element index="2" value=""/>
        <Element index="3" value=""/>
        <Element index="4" value=""/>
        <Domain name="array_list" id="14428.SetScaleArray.array_list"/>
      </Property>
      <Property name="ShaderPreset" id="14428.ShaderPreset" number_of_elements="1">
        <Element index="0" value="1"/>
        <Domain name="enum" id="14428.ShaderPreset.enum">
          <Entry value="0" text="Gaussian Blur"/>
          <Entry value="1" text="Sphere"/>
          <Entry value="2" text="Black-edged circle"/>
          <Entry value="3" text="Plain circle"/>
          <Entry value="4" text="Triangle"/>
          <Entry value="5" text="Square Outline"/>
          <Entry value="6" text="Custom"/>
        </Domain>
      </Property>
      <Property name="ShaderReplacements" id="14428.ShaderReplacements" number_of_elements="1">
        <Element index="0" value=""/>
      </Property>
      <Property name="Specular" id="14428.Specular" number_of_elements="1">
        <Element index="0" value="0"/>
        <Domain name="range" id="14428.Specular.range"/>
      </Property>
      <Property name="SpecularColor" id="14428.SpecularColor" number_of_elements="3">
        <Element index="0" value="1"/>
        <Element index="1" value="1"/>
        <Element index="2" value="1"/>
        <Domain name="range" id="14428.SpecularColor.range"/>
      </Property>
      <Property name="SpecularPower" id="14428.SpecularPower" number_of_elements="1">
        <Element index="0" value="100"/>
        <Domain name="range" id="14428.SpecularPower.range"/>
      </Property>
      <Property name="StaticMode" id="14428.StaticMode" number_of_elements="1">
        <Element index="0" value="0"/>
        <Domain name="bool" id="14428.StaticMode.bool"/>
      </Property>
      <Property name="SuppressLOD" id="14428.SuppressLOD" number_of_elements="1">
        <Element index="0" value="0"/>
        <Domain name="bool" id="14428.SuppressLOD.bool"/>
      </Property>
      <Property name="Texture" id="14428.Texture">
        <Domain name="groups" id="14428.Texture.groups"/>
      </Property>
      <Property name="Triangulate" id="14428.Triangulate" number_of_elements="1">
        <Element index="0" value="0"/>
        <Domain name="bool" id="14428.Triangulate.bool"/>
      </Property>
      <Property name="UseCompositeGlyphTable" id="14428.UseCompositeGlyphTable" number_of_elements="1">
        <Element index="0" value="0"/>
        <Domain name="bool" id="14428.UseCompositeGlyphTable.bool"/>
      </Property>
      <Property name="UseDataPartitions" id="14428.UseDataPartitions" number_of_elements="1">
        <Element index="0" value="0"/>
        <Domain name="bool" id="14428.UseDataPartitions.bool"/>
      </Property>
      <Property name="UseGlyphCullingAndLOD" id="14428.UseGlyphCullingAndLOD" number_of_elements="1">
        <Element index="0" value="0"/>
        <Domain name="bool" id="14428.UseGlyphCullingAndLOD.bool"/>
      </Property>
      <Property name="UseGlyphTable" id="14428.UseGlyphTable" number_of_elements="1">
        <Element index="0" value="0"/>
        <Domain name="bool" id="14428.UseGlyphTable.bool"/>
      </Property>
      <Property name="UseMipmapTextures" id="14428.UseMipmapTextures" number_of_elements="1">
        <Element index="0" value="0"/>
        <Domain name="bool" id="14428.UseMipmapTextures.bool"/>
      </Property>
      <Property name="UseScaleFunction" id="14428.UseScaleFunction" number_of_elements="1">
        <Element index="0" value="1"/>
        <Domain name="bool" id="14428.UseScaleFunction.bool"/>
      </Property>
      <Property name="UseSeparateColorMap" id="14428.UseSeparateColorMap" number_of_elements="1">
        <Element index="0" value="0"/>
        <Domain name="bool" id="14428.UseSeparateColorMap.bool"/>
      </Property>
      <Property name="UseShaderReplacements" id="14428.UseShaderReplacements" number_of_elements="1">
        <Element index="0" value="0"/>
        <Domain name="bool" id="14428.UseShaderReplacements.bool"/>
      </Property>
      <Property name="UserTransform" id="14428.UserTransform" number_of_elements="16">
        <Element index="0" value="1"/>
        <Element index="1" value="0"/>
        <Element index="2" value="0"/>
        <Element index="3" value="0"/>
        <Element index="4" value="0"/>
        <Element index="5" value="1"/>
        <Element index="6" value="0"/>
        <Element index="7" value="0"/>
        <Element index="8" value="0"/>
        <Element index="9" value="0"/>
        <Element index="10" value="1"/>
        <Element index="11" value="0"/>
        <Element index="12" value="0"/>
        <Element index="13" value="0"/>
        <Element index="14" value="0"/>
        <Element index="15" value="1"/>
      </Property>
    </Proxy>
    <Proxy group="representations" type="GeometryRepresentation" id="14661" servers="21">
      <Property name="DataAxesGrid" id="14661.DataAxesGrid" number_of_elements="1">
        <Proxy value="14455"/>
        <Domain name="proxy_list" id="14661.DataAxesGrid.proxy_list">
          <Proxy value="14455"/>
        </Domain>
      </Property>
      <Property name="Input" id="14661.Input" number_of_elements="1">
        <Proxy value="14467" output_port="0"/>
        <Domain name="input_array_cell" id="14661.Input.input_array_cell"/>
        <Domain name="input_array_point" id="14661.Input.input_array_point"/>
        <Domain name="input_type" id="14661.Input.input_type"/>
      </Property>
      <Property name="PolarAxes" id="14661.PolarAxes" number_of_elements="1">
        <Proxy value="14504"/>
        <Domain name="proxy_list" id="14661.PolarAxes.proxy_list">
          <Proxy value="14504"/>
        </Domain>
      </Property>
      <Property name="Representation" id="14661.Representation" number_of_elements="1">
        <Element index="0" value="Surface"/>
        <Domain name="list" id="14661.Representation.list">
          <String text="3D Glyphs"/>
          <String text="Feature Edges"/>
          <String text="Outline"/>
          <String text="Point Gaussian"/>
          <String text="Points"/>
          <String text="Surface"/>
          <String text="Surface With Edges"/>
          <String text="Wireframe"/>
        </Domain>
      </Property>
      <Property name="RepresentationTypesInfo" id="14661.RepresentationTypesInfo" number_of_elements="8">
        <Element index="0" value="3D Glyphs"/>
        <Element index="1" value="Feature Edges"/>
        <Element index="2" value="Outline"/>
        <Element index="3" value="Point Gaussian"/>
        <Element index="4" value="Points"/>
        <Element index="5" value="Surface"/>
        <Element index="6" value="Surface With Edges"/>
        <Element index="7" value="Wireframe"/>
      </Property>
      <Property name="Selection" id="14661.Selection">
        <Domain name="input_type" id="14661.Selection.input_type"/>
      </Property>
      <Property name="SelectionCellFieldDataArrayName" id="14661.SelectionCellFieldDataArrayName" number_of_elements="1">
        <Element index="0" value="STLSolidLabeling"/>
        <Domain name="array_list" id="14661.SelectionCellFieldDataArrayName.array_list">
          <String text="STLSolidLabeling"/>
        </Domain>
      </Property>
      <Property name="SelectionPointFieldDataArrayName" id="14661.SelectionPointFieldDataArrayName" number_of_elements="1">
        <Element index="0" value="vtkOriginalPointIds"/>
        <Domain name="array_list" id="14661.SelectionPointFieldDataArrayName.array_list"/>
      </Property>
      <Property name="SelectionVisibility" id="14661.SelectionVisibility" number_of_elements="1">
        <Element index="0" value="1"/>
        <Domain name="bool" id="14661.SelectionVisibility.bool"/>
      </Property>
      <Property name="Visibility" id="14661.Visibility" number_of_elements="1">
        <Element index="0" value="1"/>
        <Domain name="bool" id="14661.Visibility.bool"/>
      </Property>
      <Property name="Ambient" id="14661.Ambient" number_of_elements="1">
        <Element index="0" value="0"/>
        <Domain name="range" id="14661.Ambient.range"/>
      </Property>
      <Property name="AmbientColor" id="14661.AmbientColor" number_of_elements="3">
        <Element index="0" value="1"/>
        <Element index="1" value="0"/>
        <Element index="2" value="0"/>
        <Domain name="range" id="14661.AmbientColor.range"/>
      </Property>
      <Property name="BackfaceAmbientColor" id="14661.BackfaceAmbientColor" number_of_elements="3">
        <Element index="0" value="1"/>
        <Element index="1" value="1"/>
        <Element index="2" value="1"/>
        <Domain name="range" id="14661.BackfaceAmbientColor.range"/>
      </Property>
      <Property name="BackfaceDiffuseColor" id="14661.BackfaceDiffuseColor" number_of_elements="3">
        <Element index="0" value="1"/>
        <Element index="1" value="1"/>
        <Element index="2" value="1"/>
        <Domain name="range" id="14661.BackfaceDiffuseColor.range"/>
      </Property>
      <Property name="BackfaceOpacity" id="14661.BackfaceOpacity" number_of_elements="1">
        <Element index="0" value="1"/>
        <Domain name="range" id="14661.BackfaceOpacity.range"/>
      </Property>
      <Property name="BackfaceRepresentation" id="14661.BackfaceRepresentation" number_of_elements="1">
        <Element index="0" value="400"/>
        <Domain name="enum" id="14661.BackfaceRepresentation.enum">
          <Entry value="400" text="Follow Frontface"/>
          <Entry value="401" text="Cull Backface"/>
          <Entry value="402" text="Cull Frontface"/>
          <Entry value="0" text="Points"/>
          <Entry value="1" text="Wireframe"/>
          <Entry value="2" text="Surface"/>
          <Entry value="3" text="Surface With Edges"/>
        </Domain>
      </Property>
      <Property name="BaseColorTexture" id="14661.BaseColorTexture">
        <Domain name="groups" id="14661.BaseColorTexture.groups"/>
      </Property>
      <Property name="BlockColor" id="14661.BlockColor"/>
      <Property name="BlockColorsDistinctValues" id="14661.BlockColorsDistinctValues" number_of_elements="1">
        <Element index="0" value="12"/>
        <Domain name="range" id="14661.BlockColorsDistinctValues.range"/>
      </Property>
      <Property name="BlockOpacity" id="14661.BlockOpacity"/>
      <Property name="BlockVisibility" id="14661.BlockVisibility"/>
      <Property name="ColorArrayName" id="14661.ColorArrayName" number_of_elements="5">
        <Element index="0" value=""/>
        <Element index="1" value=""/>
        <Element index="2" value=""/>
        <Element index="3" value="0"/>
        <Element index="4" value=""/>
        <Domain name="array_list" id="14661.ColorArrayName.array_list">
          <String text="STLSolidLabeling"/>
        </Domain>
      </Property>
      <Property name="ColorByLODIndex" id="14661.ColorByLODIndex" number_of_elements="1">
        <Element index="0" value="0"/>
        <Domain name="bool" id="14661.ColorByLODIndex.bool"/>
      </Property>
      <Property name="CoordinateShiftScaleMethod" id="14661.CoordinateShiftScaleMethod" number_of_elements="1">
        <Element index="0" value="2"/>
        <Domain name="enum" id="14661.CoordinateShiftScaleMethod.enum">
          <Entry value="0" text="Disable"/>
          <Entry value="1" text="Auto Shift Scale"/>
          <Entry value="2" text="Always Auto Shift Scale"/>
          <Entry value="4" text="Auto Shift Only"/>
          <Entry value="5" text="Near Focal Plane Shift Scale"/>
          <Entry value="6" text="Focal Point Shift Scale"/>
        </Domain>
      </Property>
      <Property name="CustomShader" id="14661.CustomShader" number_of_elements="1">
        <Element index="0" value=" // This custom shader code define a gaussian blur&#xa; // Please take a look into vtkSMPointGaussianRepresentation.cxx&#xa; // for other custom shader examples&#xa; //VTK::Color::Impl&#xa;   float dist2 = dot(offsetVCVSOutput.xy,offsetVCVSOutput.xy);&#xa;   float gaussian = exp(-0.5*dist2);&#xa;   opacity = opacity*gaussian;&#xa;"/>
      </Property>
      <Property name="CustomTriangleScale" id="14661.CustomTriangleScale" number_of_elements="1">
        <Element index="0" value="3"/>
      </Property>
      <Property name="Diffuse" id="14661.Diffuse" number_of_elements="1">
        <Element index="0" value="1"/>
        <Domain name="range" id="14661.Diffuse.range"/>
      </Property>
      <Property name="DiffuseColor" id="14661.DiffuseColor" number_of_elements="3">
        <Element index="0" value="1"/>
        <Element index="1" value="0"/>
        <Element index="2" value="0"/>
        <Domain name="range" id="14661.DiffuseColor.range"/>
      </Property>
      <Property name="EdgeColor" id="14661.EdgeColor" number_of_elements="3">
        <Element index="0" value="0"/>
        <Element index="1" value="0"/>
        <Element index="2" value="0.5"/>
        <Domain name="range" id="14661.EdgeColor.range"/>
      </Property>
      <Property name="EdgeTint" id="14661.EdgeTint" number_of_elements="3">
        <Element index="0" value="1"/>
        <Element index="1" value="1"/>
        <Element index="2" value="1"/>
        <Domain name="range" id="14661.EdgeTint.range"/>
      </Property>
      <Property name="Emissive" id="14661.Emissive" number_of_elements="1">
        <Element index="0" value="0"/>
        <Domain name="bool" id="14661.Emissive.bool"/>
      </Property>
      <Property name="EmissiveFactor" id="14661.EmissiveFactor" number_of_elements="3">
        <Element index="0" value="1"/>
        <Element index="1" value="1"/>
        <Element index="2" value="1"/>
        <Domain name="range" id="14661.EmissiveFactor.range"/>
      </Property>
      <Property name="EmissiveTexture" id="14661.EmissiveTexture">
        <Domain name="groups" id="14661.EmissiveTexture.groups"/>
      </Property>
      <Property name="FlipTextures" id="14661.FlipTextures" number_of_elements="1">
        <Element index="0" value="0"/>
        <Domain name="bool" id="14661.FlipTextures.bool"/>
      </Property>
      <Property name="GaussianRadius" id="14661.GaussianRadius" number_of_elements="1">
        <Element index="0" value="0.00044980499893426895"/>
        <Domain name="range" id="14661.GaussianRadius.range"/>
      </Property>
      <Property name="GlyphTableIndexArray" id="14661.GlyphTableIndexArray" number_of_elements="1">
        <Element index="0" value="STLSolidLabeling"/>
        <Domain name="array_list" id="14661.GlyphTableIndexArray.array_list">
          <String text="None"/>
          <String text="STLSolidLabeling"/>
        </Domain>
      </Property>
      <Property name="GlyphType" id="14661.GlyphType" number_of_elements="1">
        <Proxy value="14515" output_port="0"/>
        <Domain name="input_type" id="14661.GlyphType.input_type"/>
        <Domain name="proxy_list" id="14661.GlyphType.proxy_list">
          <Proxy value="14515"/>
          <Proxy value="14526"/>
          <Proxy value="14537"/>
          <Proxy value="14548"/>
          <Proxy value="14559"/>
          <Proxy value="14570"/>
          <Proxy value="14581"/>
          <Proxy value="14592"/>
        </Domain>
      </Property>
      <Property name="InteractiveSelectionColor" id="14661.InteractiveSelectionColor" number_of_elements="3">
        <Element index="0" value="0.5"/>
        <Element index="1" value="0"/>
        <Element index="2" value="1"/>
        <Domain name="range" id="14661.InteractiveSelectionColor.range"/>
      </Property>
      <Property name="InterpolateScalarsBeforeMapping" id="14661.InterpolateScalarsBeforeMapping" number_of_elements="1">
        <Element index="0" value="1"/>
        <Domain name="bool" id="14661.InterpolateScalarsBeforeMapping.bool"/>
      </Property>
      <Property name="InterpolateTextures" id="14661.InterpolateTextures" number_of_elements="1">
        <Element index="0" value="0"/>
        <Domain name="bool" id="14661.InterpolateTextures.bool"/>
      </Property>
      <Property name="Interpolation" id="14661.Interpolation" number_of_elements="1">
        <Element index="0" value="1"/>
        <Domain name="enum" id="14661.Interpolation.enum">
          <Entry value="0" text="Flat"/>
          <Entry value="1" text="Gouraud"/>
          <Entry value="3" text="PBR"/>
        </Domain>
      </Property>
      <Property name="LODValues" id="14661.LODValues">
        <Domain name="scalar_range" id="14661.LODValues.scalar_range"/>
      </Property>
      <Property name="LineWidth" id="14661.LineWidth" number_of_elements="1">
        <Element index="0" value="1"/>
        <Domain name="range" id="14661.LineWidth.range"/>
      </Property>
      <Property name="LookupTable" id="14661.LookupTable">
        <Domain name="groups" id="14661.LookupTable.groups"/>
      </Property>
      <Property name="Luminosity" id="14661.Luminosity" number_of_elements="1">
        <Element index="0" value="0"/>
        <Domain name="range" id="14661.Luminosity.range"/>
      </Property>
      <Property name="MapScalars" id="14661.MapScalars" number_of_elements="1">
        <Element index="0" value="1"/>
        <Domain name="bool" id="14661.MapScalars.bool"/>
      </Property>
      <Property name="Masking" id="14661.Masking" number_of_elements="1">
        <Element index="0" value="0"/>
        <Domain name="bool" id="14661.Masking.bool"/>
      </Property>
      <Property name="MaterialTexture" id="14661.MaterialTexture">
        <Domain name="groups" id="14661.MaterialTexture.groups"/>
      </Property>
      <Property name="MeshVisibility" id="14661.MeshVisibility" number_of_elements="1">
        <Element index="0" value="0"/>
        <Domain name="bool" id="14661.MeshVisibility.bool"/>
      </Property>
      <Property name="Metallic" id="14661.Metallic" number_of_elements="1">
        <Element index="0" value="0"/>
        <Domain name="range" id="14661.Metallic.range"/>
      </Property>
      <Property name="MultiComponentsMapping" id="14661.MultiComponentsMapping" number_of_elements="1">
        <Element index="0" value="0"/>
        <Domain name="bool" id="14661.MultiComponentsMapping.bool"/>
      </Property>
      <Property name="NonlinearSubdivisionLevel" id="14661.NonlinearSubdivisionLevel" number_of_elements="1">
        <Element index="0" value="1"/>
        <Domain name="range" id="14661.NonlinearSubdivisionLevel.range"/>
      </Property>
      <Property name="NormalScale" id="14661.NormalScale" number_of_elements="1">
        <Element index="0" value="1"/>
        <Domain name="range" id="14661.NormalScale.range"/>
      </Property>
      <Property name="NormalTexture" id="14661.NormalTexture">
        <Domain name="groups" id="14661.NormalTexture.groups"/>
      </Property>
      <Property name="OSPRayMaterial" id="14661.OSPRayMaterial" number_of_elements="1">
        <Element index="0" value="None"/>
        <Domain name="string_list" id="14661.OSPRayMaterial.string_list">
          <String text="None"/>
          <String text="Checker_Alpha"/>
          <String text="Glass_Thick"/>
          <String text="Glass_Thin"/>
          <String text="Glass_Water"/>
          <String text="Metal_Aluminium_brushed"/>
          <String text="Metal_Aluminium_cast"/>
          <String text="Metal_Aluminium_dull"/>
          <String text="Metal_Aluminium_flat"/>
          <String text="Metal_Aluminium_mirror"/>
          <String text="Metal_Aluminium_normal"/>
          <String text="Metal_Brass_brushed"/>
          <String text="Metal_Brass_cast"/>
          <String text="Metal_Brass_dull"/>
          <String text="Metal_Brass_flat"/>
          <String text="Metal_Brass_mirror"/>
          <String text="Metal_Brass_normal"/>
          <String text="Metal_Chromium_brushed"/>
          <String text="Metal_Chromium_cast"/>
          <String text="Metal_Chromium_dull"/>
          <String text="Metal_Chromium_flat"/>
          <String text="Metal_Chromium_mirror"/>
          <String text="Metal_Chromium_normal"/>
          <String text="Metal_Copper_brushed"/>
          <String text="Metal_Copper_cast"/>
          <String text="Metal_Copper_dull"/>
          <String text="Metal_Copper_flat"/>
          <String text="Metal_Copper_mirror"/>
          <String text="Metal_Copper_normal"/>
          <String text="Metal_Diamond_Plate"/>
          <String text="Metal_Gold_brushed"/>
          <String text="Metal_Gold_cast"/>
          <String text="Metal_Gold_dull"/>
          <String text="Metal_Gold_flat"/>
          <String text="Metal_Gold_mirror"/>
          <String text="Metal_Gold_normal"/>
          <String text="Metal_Iron_brushed"/>
          <String text="Metal_Iron_cast"/>
          <String text="Metal_Iron_dull"/>
          <String text="Metal_Iron_flat"/>
          <String text="Metal_Iron_mirror"/>
          <String text="Metal_Iron_normal"/>
          <String text="Metal_Lead_brushed"/>
          <String text="Metal_Lead_cast"/>
          <String text="Metal_Lead_dull"/>
          <String text="Metal_Lead_flat"/>
          <String text="Metal_Lead_mirror"/>
          <String text="Metal_Lead_normal"/>
          <String text="Metal_Platinum_brushed"/>
          <String text="Metal_Platinum_cast"/>
          <String text="Metal_Platinum_dull"/>
          <String text="Metal_Platinum_flat"/>
          <String text="Metal_Platinum_mirror"/>
          <String text="Metal_Platinum_normal"/>
          <String text="Metal_Scratched"/>
          <String text="Metal_Silver_brushed"/>
          <String text="Metal_Silver_cast"/>
          <String text="Metal_Silver_dull"/>
          <String text="Metal_Silver_flat"/>
          <String text="Metal_Silver_mirror"/>
          <String text="Metal_Silver_normal"/>
          <String text="Metal_Stainless_Steel_brushed"/>
          <String text="Metal_Stainless_Steel_cast"/>
          <String text="Metal_Stainless_Steel_dull"/>
          <String text="Metal_Stainless_Steel_flat"/>
          <String text="Metal_Stainless_Steel_mirror"/>
          <String text="Metal_Stainless_Steel_normal"/>
          <String text="Metal_Titanium_brushed"/>
          <String text="Metal_Titanium_cast"/>
          <String text="Metal_Titanium_dull"/>
          <String text="Metal_Titanium_flat"/>
          <String text="Metal_Titanium_mirror"/>
          <String text="Metal_Titanium_normal"/>
          <String text="Metal_Tungsten_brushed"/>
          <String text="Metal_Tungsten_cast"/>
          <String text="Metal_Tungsten_dull"/>
          <String text="Metal_Tungsten_flat"/>
          <String text="Metal_Tungsten_normal"/>
          <String text="PBR_Asphalt"/>
          <String text="PBR_Brick_Wall_1"/>
          <String text="PBR_Brick_Wall_2"/>
          <String text="PBR_Camo_Dull"/>
          <String text="PBR_Camo_Mesh"/>
          <String text="PBR_Carbon_Fiber"/>
          <String text="PBR_Circuit_Board"/>
          <String text="PBR_Concrete_1"/>
          <String text="PBR_Concrete_2"/>
          <String text="PBR_Cork"/>
          <String text="PBR_Fabric_Camo"/>
          <String text="PBR_Fabric_Green"/>
          <String text="PBR_Fabric_Orange"/>
          <String text="PBR_Fabric_Tan"/>
          <String text="PBR_Grass"/>
          <String text="PBR_Ground_Dirt"/>
          <String text="PBR_Ground_Wet"/>
          <String text="PBR_Particle_Board"/>
          <String text="PBR_Plastic_Dark"/>
          <String text="PBR_Plastic_White"/>
          <String text="PBR_Sand"/>
          <String text="PBR_Silica_Phenolic"/>
          <String text="PBR_Snow"/>
          <String text="PBR_Solar_Panels"/>
          <String text="PBR_Water"/>
          <String text="Value Indexed"/>
        </Domain>
      </Property>
      <Property name="OSPRayScaleArray" id="14661.OSPRayScaleArray" number_of_elements="1">
        <Element index="0" value=""/>
        <Domain name="array_list" id="14661.OSPRayScaleArray.array_list"/>
      </Property>
      <Property name="OSPRayScaleFunction" id="14661.OSPRayScaleFunction" number_of_elements="1">
        <Proxy value="14603"/>
        <Domain name="groups" id="14661.OSPRayScaleFunction.groups"/>
        <Domain name="proxy_list" id="14661.OSPRayScaleFunction.proxy_list">
          <Proxy value="14603"/>
        </Domain>
      </Property>
      <Property name="OSPRayUseScaleArray" id="14661.OSPRayUseScaleArray" number_of_elements="1">
        <Element index="0" value="0"/>
        <Domain name="enum" id="14661.OSPRayUseScaleArray.enum">
          <Entry value="-1" text="All Exact"/>
          <Entry value="0" text="All Approximate"/>
          <Entry value="1" text="Each Scaled"/>
          <Entry value="2" text="Each Exact"/>
        </Domain>
      </Property>
      <Property name="OcclusionStrength" id="14661.OcclusionStrength" number_of_elements="1">
        <Element index="0" value="1"/>
        <Domain name="range" id="14661.OcclusionStrength.range"/>
      </Property>
      <Property name="Opacity" id="14661.Opacity" number_of_elements="1">
        <Element index="0" value="0.25"/>
        <Domain name="range" id="14661.Opacity.range"/>
      </Property>
      <Property name="OpacityArray" id="14661.OpacityArray" number_of_elements="5">
        <Element index="0" value=""/>
        <Element index="1" value=""/>
        <Element index="2" value=""/>
        <Element index="3" value=""/>
        <Element index="4" value=""/>
        <Domain name="array_list" id="14661.OpacityArray.array_list"/>
      </Property>
      <Property name="OpacityArrayComponent" id="14661.OpacityArrayComponent" number_of_elements="1">
        <Element index="0" value="0"/>
        <Domain name="comps" id="14661.OpacityArrayComponent.comps"/>
      </Property>
      <Property name="OpacityByArray" id="14661.OpacityByArray" number_of_elements="1">
        <Element index="0" value="0"/>
        <Domain name="bool" id="14661.OpacityByArray.bool"/>
      </Property>
      <Property name="OpacityTransferFunction" id="14661.OpacityTransferFunction" number_of_elements="1">
        <Proxy value="14604"/>
        <Domain name="proxy_list" id="14661.OpacityTransferFunction.proxy_list">
          <Proxy value="14604"/>
        </Domain>
      </Property>
      <Property name="Orient" id="14661.Orient" number_of_elements="1">
        <Element index="0" value="0"/>
        <Domain name="bool" id="14661.Orient.bool"/>
      </Property>
      <Property name="Orientation" id="14661.Orientation" number_of_elements="3">
        <Element index="0" value="0"/>
        <Element index="1" value="0"/>
        <Element index="2" value="0"/>
        <Domain name="range" id="14661.Orientation.range"/>
      </Property>
      <Property name="OrientationMode" id="14661.OrientationMode" number_of_elements="1">
        <Element index="0" value="0"/>
        <Domain name="enum" id="14661.OrientationMode.enum">
          <Entry value="0" text="Direction"/>
          <Entry value="1" text="Rotation"/>
          <Entry value="2" text="Quaternion"/>
        </Domain>
      </Property>
      <Property name="Origin" id="14661.Origin" number_of_elements="3">
        <Element index="0" value="0"/>
        <Element index="1" value="0"/>
        <Element index="2" value="0"/>
        <Domain name="range" id="14661.Origin.range"/>
      </Property>
      <Property name="Pickable" id="14661.Pickable" number_of_elements="1">
        <Element index="0" value="1"/>
        <Domain name="bool" id="14661.Pickable.bool"/>
      </Property>
      <Property name="PointSize" id="14661.PointSize" number_of_elements="1">
        <Element index="0" value="2"/>
        <Domain name="range" id="14661.PointSize.range"/>
      </Property>
      <Property name="Position" id="14661.Position" number_of_elements="3">
        <Element index="0" value="0"/>
        <Element index="1" value="0"/>
        <Element index="2" value="0"/>
        <Domain name="range" id="14661.Position.range"/>
      </Property>
      <Property name="RenderLinesAsTubes" id="14661.RenderLinesAsTubes" number_of_elements="1">
        <Element index="0" value="0"/>
        <Domain name="bool" id="14661.RenderLinesAsTubes.bool"/>
      </Property>
      <Property name="RenderPointsAsSpheres" id="14661.RenderPointsAsSpheres" number_of_elements="1">
        <Element index="0" value="0"/>
        <Domain name="bool" id="14661.RenderPointsAsSpheres.bool"/>
      </Property>
      <Property name="RepeatTextures" id="14661.RepeatTextures" number_of_elements="1">
        <Element index="0" value="1"/>
        <Domain name="bool" id="14661.RepeatTextures.bool"/>
      </Property>
      <Property name="Roughness" id="14661.Roughness" number_of_elements="1">
        <Element index="0" value="0.3"/>
        <Domain name="range" id="14661.Roughness.range"/>
      </Property>
      <Property name="Scale" id="14661.Scale" number_of_elements="3">
        <Element index="0" value="1"/>
        <Element index="1" value="1"/>
        <Element index="2" value="1"/>
        <Domain name="range" id="14661.Scale.range"/>
      </Property>
      <Property name="ScaleArrayComponent" id="14661.ScaleArrayComponent" number_of_elements="1">
        <Element index="0" value="0"/>
        <Domain name="comps" id="14661.ScaleArrayComponent.comps"/>
      </Property>
      <Property name="ScaleByArray" id="14661.ScaleByArray" number_of_elements="1">
        <Element index="0" value="0"/>
        <Domain name="bool" id="14661.ScaleByArray.bool"/>
      </Property>
      <Property name="ScaleFactor" id="14661.ScaleFactor" number_of_elements="1">
        <Element index="0" value="0.00899609997868538"/>
        <Domain name="bounds" id="14661.ScaleFactor.bounds"/>
        <Domain name="scalar_range" id="14661.ScaleFactor.scalar_range"/>
        <Domain name="vector_range" id="14661.ScaleFactor.vector_range"/>
      </Property>
      <Property name="ScaleMode" id="14661.ScaleMode" number_of_elements="1">
        <Element index="0" value="0"/>
        <Domain name="enum" id="14661.ScaleMode.enum">
          <Entry value="0" text="No Data Scaling Off"/>
          <Entry value="1" text="Magnitude"/>
          <Entry value="2" text="Vector Components"/>
        </Domain>
      </Property>
      <Property name="ScaleTransferFunction" id="14661.ScaleTransferFunction" number_of_elements="1">
        <Proxy value="14605"/>
        <Domain name="proxy_list" id="14661.ScaleTransferFunction.proxy_list">
          <Proxy value="14605"/>
        </Domain>
      </Property>
      <Property name="Scaling" id="14661.Scaling" number_of_elements="1">
        <Element index="0" value="0"/>
        <Domain name="bool" id="14661.Scaling.bool"/>
      </Property>
      <Property name="SeamlessU" id="14661.SeamlessU" number_of_elements="1">
        <Element index="0" value="0"/>
        <Domain name="bool" id="14661.SeamlessU.bool"/>
      </Property>
      <Property name="SeamlessV" id="14661.SeamlessV" number_of_elements="1">
        <Element index="0" value="0"/>
        <Domain name="bool" id="14661.SeamlessV.bool"/>
      </Property>
      <Property name="SelectMaskArray" id="14661.SelectMaskArray" number_of_elements="1">
        <Element index="0" value=""/>
      </Property>
      <Property name="SelectNormalArray" id="14661.SelectNormalArray" number_of_elements="1">
        <Element index="0" value="None"/>
        <Domain name="array_list" id="14661.SelectNormalArray.array_list">
          <String text="None"/>
        </Domain>
      </Property>
      <Property name="SelectOrientationVectors" id="14661.SelectOrientationVectors" number_of_elements="1">
        <Element index="0" value="None"/>
        <Domain name="array_list" id="14661.SelectOrientationVectors.array_list">
          <String text="None"/>
        </Domain>
      </Property>
      <Property name="SelectScaleArray" id="14661.SelectScaleArray" number_of_elements="1">
        <Element index="0" value="STLSolidLabeling"/>
        <Domain name="array_list" id="14661.SelectScaleArray.array_list">
          <String text="None"/>
          <String text="STLSolidLabeling"/>
        </Domain>
      </Property>
      <Property name="SelectTCoordArray" id="14661.SelectTCoordArray" number_of_elements="1">
        <Element index="0" value="None"/>
        <Domain name="array_list" id="14661.SelectTCoordArray.array_list">
          <String text="None"/>
        </Domain>
      </Property>
      <Property name="SelectTangentArray" id="14661.SelectTangentArray" number_of_elements="1">
        <Element index="0" value="None"/>
        <Domain name="array_list" id="14661.SelectTangentArray.array_list">
          <String text="None"/>
        </Domain>
      </Property>
      <Property name="SelectionCellLabelBold" id="14661.SelectionCellLabelBold" number_of_elements="1">
        <Element index="0" value="0"/>
        <Domain name="bool" id="14661.SelectionCellLabelBold.bool"/>
      </Property>
      <Property name="SelectionCellLabelColor" id="14661.SelectionCellLabelColor" number_of_elements="3">
        <Element index="0" value="0"/>
        <Element index="1" value="1"/>
        <Element index="2" value="0"/>
        <Domain name="range" id="14661.SelectionCellLabelColor.range"/>
      </Property>
      <Property name="SelectionCellLabelFontFamily" id="14661.SelectionCellLabelFontFamily" number_of_elements="1">
        <Element index="0" value="0"/>
        <Domain name="enum" id="14661.SelectionCellLabelFontFamily.enum">
          <Entry value="0" text="Arial"/>
          <Entry value="1" text="Courier"/>
          <Entry value="2" text="Times"/>
          <Entry value="4" text="File"/>
        </Domain>
      </Property>
      <Property name="SelectionCellLabelFontFile" id="14661.SelectionCellLabelFontFile" number_of_elements="1">
        <Element index="0" value=""/>
      </Property>
      <Property name="SelectionCellLabelFontSize" id="14661.SelectionCellLabelFontSize" number_of_elements="1">
        <Element index="0" value="18"/>
        <Domain name="range" id="14661.SelectionCellLabelFontSize.range"/>
      </Property>
      <Property name="SelectionCellLabelFormat" id="14661.SelectionCellLabelFormat" number_of_elements="1">
        <Element index="0" value=""/>
      </Property>
      <Property name="SelectionCellLabelItalic" id="14661.SelectionCellLabelItalic" number_of_elements="1">
        <Element index="0" value="0"/>
        <Domain name="bool" id="14661.SelectionCellLabelItalic.bool"/>
      </Property>
      <Property name="SelectionCellLabelJustification" id="14661.SelectionCellLabelJustification" number_of_elements="1">
        <Element index="0" value="0"/>
        <Domain name="enum" id="14661.SelectionCellLabelJustification.enum">
          <Entry value="0" text="Left"/>
          <Entry value="1" text="Center"/>
          <Entry value="2" text="Right"/>
        </Domain>
      </Property>
      <Property name="SelectionCellLabelOpacity" id="14661.SelectionCellLabelOpacity" number_of_elements="1">
        <Element index="0" value="1"/>
        <Domain name="range" id="14661.SelectionCellLabelOpacity.range"/>
      </Property>
      <Property name="SelectionCellLabelShadow" id="14661.SelectionCellLabelShadow" number_of_elements="1">
        <Element index="0" value="0"/>
        <Domain name="bool" id="14661.SelectionCellLabelShadow.bool"/>
      </Property>
      <Property name="SelectionCellLabelVisibility" id="14661.SelectionCellLabelVisibility" number_of_elements="1">
        <Element index="0" value="0"/>
        <Domain name="bool" id="14661.SelectionCellLabelVisibility.bool"/>
      </Property>
      <Property name="SelectionColor" id="14661.SelectionColor" number_of_elements="3">
        <Element index="0" value="1"/>
        <Element index="1" value="0"/>
        <Element index="2" value="1"/>
        <Domain name="range" id="14661.SelectionColor.range"/>
      </Property>
      <Property name="SelectionLineWidth" id="14661.SelectionLineWidth" number_of_elements="1">
        <Element index="0" value="2"/>
        <Domain name="range" id="14661.SelectionLineWidth.range"/>
      </Property>
      <Property name="SelectionMaximumNumberOfLabels" id="14661.SelectionMaximumNumberOfLabels" number_of_elements="1">
        <Element index="0" value="100"/>
        <Domain name="range" id="14661.SelectionMaximumNumberOfLabels.range"/>
      </Property>
      <Property name="SelectionOpacity" id="14661.SelectionOpacity" number_of_elements="1">
        <Element index="0" value="1"/>
        <Domain name="range" id="14661.SelectionOpacity.range"/>
      </Property>
      <Property name="SelectionPointLabelBold" id="14661.SelectionPointLabelBold" number_of_elements="1">
        <Element index="0" value="0"/>
        <Domain name="bool" id="14661.SelectionPointLabelBold.bool"/>
      </Property>
      <Property name="SelectionPointLabelColor" id="14661.SelectionPointLabelColor" number_of_elements="3">
        <Element index="0" value="1"/>
        <Element index="1" value="1"/>
        <Element index="2" value="0"/>
        <Domain name="range" id="14661.SelectionPointLabelColor.range"/>
      </Property>
      <Property name="SelectionPointLabelFontFamily" id="14661.SelectionPointLabelFontFamily" number_of_elements="1">
        <Element index="0" value="0"/>
        <Domain name="enum" id="14661.SelectionPointLabelFontFamily.enum">
          <Entry value="0" text="Arial"/>
          <Entry value="1" text="Courier"/>
          <Entry value="2" text="Times"/>
          <Entry value="4" text="File"/>
        </Domain>
      </Property>
      <Property name="SelectionPointLabelFontFile" id="14661.SelectionPointLabelFontFile" number_of_elements="1">
        <Element index="0" value=""/>
      </Property>
      <Property name="SelectionPointLabelFontSize" id="14661.SelectionPointLabelFontSize" number_of_elements="1">
        <Element index="0" value="18"/>
        <Domain name="range" id="14661.SelectionPointLabelFontSize.range"/>
      </Property>
      <Property name="SelectionPointLabelFormat" id="14661.SelectionPointLabelFormat" number_of_elements="1">
        <Element index="0" value=""/>
      </Property>
      <Property name="SelectionPointLabelItalic" id="14661.SelectionPointLabelItalic" number_of_elements="1">
        <Element index="0" value="0"/>
        <Domain name="bool" id="14661.SelectionPointLabelItalic.bool"/>
      </Property>
      <Property name="SelectionPointLabelJustification" id="14661.SelectionPointLabelJustification" number_of_elements="1">
        <Element index="0" value="0"/>
        <Domain name="enum" id="14661.SelectionPointLabelJustification.enum">
          <Entry value="0" text="Left"/>
          <Entry value="1" text="Center"/>
          <Entry value="2" text="Right"/>
        </Domain>
      </Property>
      <Property name="SelectionPointLabelOpacity" id="14661.SelectionPointLabelOpacity" number_of_elements="1">
        <Element index="0" value="1"/>
        <Domain name="range" id="14661.SelectionPointLabelOpacity.range"/>
      </Property>
      <Property name="SelectionPointLabelShadow" id="14661.SelectionPointLabelShadow" number_of_elements="1">
        <Element index="0" value="0"/>
        <Domain name="bool" id="14661.SelectionPointLabelShadow.bool"/>
      </Property>
      <Property name="SelectionPointLabelVisibility" id="14661.SelectionPointLabelVisibility" number_of_elements="1">
        <Element index="0" value="0"/>
        <Domain name="bool" id="14661.SelectionPointLabelVisibility.bool"/>
      </Property>
      <Property name="SelectionPointSize" id="14661.SelectionPointSize" number_of_elements="1">
        <Element index="0" value="5"/>
        <Domain name="range" id="14661.SelectionPointSize.range"/>
      </Property>
      <Property name="SelectionRepresentation" id="14661.SelectionRepresentation" number_of_elements="1">
        <Element index="0" value="1"/>
        <Domain name="enum" id="14661.SelectionRepresentation.enum">
          <Entry value="0" text="Points"/>
          <Entry value="1" text="Wireframe"/>
          <Entry value="2" text="Surface"/>
        </Domain>
      </Property>
      <Property name="SelectionUseOutline" id="14661.SelectionUseOutline" number_of_elements="1">
        <Element index="0" value="0"/>
        <Domain name="bool" id="14661.SelectionUseOutline.bool"/>
      </Property>
      <Property name="SetScaleArray" id="14661.SetScaleArray" number_of_elements="5">
        <Element index="0" value=""/>
        <Element index="1" value=""/>
        <Element index="2" value=""/>
        <Element index="3" value=""/>
        <Element index="4" value=""/>
        <Domain name="array_list" id="14661.SetScaleArray.array_list"/>
      </Property>
      <Property name="ShaderPreset" id="14661.ShaderPreset" number_of_elements="1">
        <Element index="0" value="1"/>
        <Domain name="enum" id="14661.ShaderPreset.enum">
          <Entry value="0" text="Gaussian Blur"/>
          <Entry value="1" text="Sphere"/>
          <Entry value="2" text="Black-edged circle"/>
          <Entry value="3" text="Plain circle"/>
          <Entry value="4" text="Triangle"/>
          <Entry value="5" text="Square Outline"/>
          <Entry value="6" text="Custom"/>
        </Domain>
      </Property>
      <Property name="ShaderReplacements" id="14661.ShaderReplacements" number_of_elements="1">
        <Element index="0" value=""/>
      </Property>
      <Property name="Specular" id="14661.Specular" number_of_elements="1">
        <Element index="0" value="0"/>
        <Domain name="range" id="14661.Specular.range"/>
      </Property>
      <Property name="SpecularColor" id="14661.SpecularColor" number_of_elements="3">
        <Element index="0" value="1"/>
        <Element index="1" value="1"/>
        <Element index="2" value="1"/>
        <Domain name="range" id="14661.SpecularColor.range"/>
      </Property>
      <Property name="SpecularPower" id="14661.SpecularPower" number_of_elements="1">
        <Element index="0" value="100"/>
        <Domain name="range" id="14661.SpecularPower.range"/>
      </Property>
      <Property name="StaticMode" id="14661.StaticMode" number_of_elements="1">
        <Element index="0" value="0"/>
        <Domain name="bool" id="14661.StaticMode.bool"/>
      </Property>
      <Property name="SuppressLOD" id="14661.SuppressLOD" number_of_elements="1">
        <Element index="0" value="0"/>
        <Domain name="bool" id="14661.SuppressLOD.bool"/>
      </Property>
      <Property name="Texture" id="14661.Texture">
        <Domain name="groups" id="14661.Texture.groups"/>
      </Property>
      <Property name="Triangulate" id="14661.Triangulate" number_of_elements="1">
        <Element index="0" value="0"/>
        <Domain name="bool" id="14661.Triangulate.bool"/>
      </Property>
      <Property name="UseCompositeGlyphTable" id="14661.UseCompositeGlyphTable" number_of_elements="1">
        <Element index="0" value="0"/>
        <Domain name="bool" id="14661.UseCompositeGlyphTable.bool"/>
      </Property>
      <Property name="UseDataPartitions" id="14661.UseDataPartitions" number_of_elements="1">
        <Element index="0" value="0"/>
        <Domain name="bool" id="14661.UseDataPartitions.bool"/>
      </Property>
      <Property name="UseGlyphCullingAndLOD" id="14661.UseGlyphCullingAndLOD" number_of_elements="1">
        <Element index="0" value="0"/>
        <Domain name="bool" id="14661.UseGlyphCullingAndLOD.bool"/>
      </Property>
      <Property name="UseGlyphTable" id="14661.UseGlyphTable" number_of_elements="1">
        <Element index="0" value="0"/>
        <Domain name="bool" id="14661.UseGlyphTable.bool"/>
      </Property>
      <Property name="UseMipmapTextures" id="14661.UseMipmapTextures" number_of_elements="1">
        <Element index="0" value="0"/>
        <Domain name="bool" id="14661.UseMipmapTextures.bool"/>
      </Property>
      <Property name="UseScaleFunction" id="14661.UseScaleFunction" number_of_elements="1">
        <Element index="0" value="1"/>
        <Domain name="bool" id="14661.UseScaleFunction.bool"/>
      </Property>
      <Property name="UseSeparateColorMap" id="14661.UseSeparateColorMap" number_of_elements="1">
        <Element index="0" value="0"/>
        <Domain name="bool" id="14661.UseSeparateColorMap.bool"/>
      </Property>
      <Property name="UseShaderReplacements" id="14661.UseShaderReplacements" number_of_elements="1">
        <Element index="0" value="0"/>
        <Domain name="bool" id="14661.UseShaderReplacements.bool"/>
      </Property>
      <Property name="UserTransform" id="14661.UserTransform" number_of_elements="16">
        <Element index="0" value="1"/>
        <Element index="1" value="0"/>
        <Element index="2" value="0"/>
        <Element index="3" value="0"/>
        <Element index="4" value="0"/>
        <Element index="5" value="1"/>
        <Element index="6" value="0"/>
        <Element index="7" value="0"/>
        <Element index="8" value="0"/>
        <Element index="9" value="0"/>
        <Element index="10" value="1"/>
        <Element index="11" value="0"/>
        <Element index="12" value="0"/>
        <Element index="13" value="0"/>
        <Element index="14" value="0"/>
        <Element index="15" value="1"/>
      </Property>
    </Proxy>
    <Proxy group="representations" type="GeometryRepresentation" id="14886" servers="21">
      <Property name="DataAxesGrid" id="14886.DataAxesGrid" number_of_elements="1">
        <Proxy value="14680"/>
        <Domain name="proxy_list" id="14886.DataAxesGrid.proxy_list">
          <Proxy value="14680"/>
        </Domain>
      </Property>
      <Property name="Input" id="14886.Input" number_of_elements="1">
        <Proxy value="14692" output_port="0"/>
        <Domain name="input_array_cell" id="14886.Input.input_array_cell"/>
        <Domain name="input_array_point" id="14886.Input.input_array_point"/>
        <Domain name="input_type" id="14886.Input.input_type"/>
      </Property>
      <Property name="PolarAxes" id="14886.PolarAxes" number_of_elements="1">
        <Proxy value="14729"/>
        <Domain name="proxy_list" id="14886.PolarAxes.proxy_list">
          <Proxy value="14729"/>
        </Domain>
      </Property>
      <Property name="Representation" id="14886.Representation" number_of_elements="1">
        <Element index="0" value="Surface"/>
        <Domain name="list" id="14886.Representation.list">
          <String text="3D Glyphs"/>
          <String text="Feature Edges"/>
          <String text="Outline"/>
          <String text="Point Gaussian"/>
          <String text="Points"/>
          <String text="Surface"/>
          <String text="Surface With Edges"/>
          <String text="Wireframe"/>
        </Domain>
      </Property>
      <Property name="RepresentationTypesInfo" id="14886.RepresentationTypesInfo" number_of_elements="8">
        <Element index="0" value="3D Glyphs"/>
        <Element index="1" value="Feature Edges"/>
        <Element index="2" value="Outline"/>
        <Element index="3" value="Point Gaussian"/>
        <Element index="4" value="Points"/>
        <Element index="5" value="Surface"/>
        <Element index="6" value="Surface With Edges"/>
        <Element index="7" value="Wireframe"/>
      </Property>
      <Property name="Selection" id="14886.Selection">
        <Domain name="input_type" id="14886.Selection.input_type"/>
      </Property>
      <Property name="SelectionCellFieldDataArrayName" id="14886.SelectionCellFieldDataArrayName" number_of_elements="1">
        <Element index="0" value="STLSolidLabeling"/>
        <Domain name="array_list" id="14886.SelectionCellFieldDataArrayName.array_list">
          <String text="STLSolidLabeling"/>
        </Domain>
      </Property>
      <Property name="SelectionPointFieldDataArrayName" id="14886.SelectionPointFieldDataArrayName" number_of_elements="1">
        <Element index="0" value="vtkOriginalPointIds"/>
        <Domain name="array_list" id="14886.SelectionPointFieldDataArrayName.array_list"/>
      </Property>
      <Property name="SelectionVisibility" id="14886.SelectionVisibility" number_of_elements="1">
        <Element index="0" value="1"/>
        <Domain name="bool" id="14886.SelectionVisibility.bool"/>
      </Property>
      <Property name="Visibility" id="14886.Visibility" number_of_elements="1">
        <Element index="0" value="0"/>
        <Domain name="bool" id="14886.Visibility.bool"/>
      </Property>
      <Property name="Ambient" id="14886.Ambient" number_of_elements="1">
        <Element index="0" value="0"/>
        <Domain name="range" id="14886.Ambient.range"/>
      </Property>
      <Property name="AmbientColor" id="14886.AmbientColor" number_of_elements="3">
        <Element index="0" value="0"/>
        <Element index="1" value="0"/>
        <Element index="2" value="0"/>
        <Domain name="range" id="14886.AmbientColor.range"/>
      </Property>
      <Property name="BackfaceAmbientColor" id="14886.BackfaceAmbientColor" number_of_elements="3">
        <Element index="0" value="1"/>
        <Element index="1" value="1"/>
        <Element index="2" value="1"/>
        <Domain name="range" id="14886.BackfaceAmbientColor.range"/>
      </Property>
      <Property name="BackfaceDiffuseColor" id="14886.BackfaceDiffuseColor" number_of_elements="3">
        <Element index="0" value="1"/>
        <Element index="1" value="1"/>
        <Element index="2" value="1"/>
        <Domain name="range" id="14886.BackfaceDiffuseColor.range"/>
      </Property>
      <Property name="BackfaceOpacity" id="14886.BackfaceOpacity" number_of_elements="1">
        <Element index="0" value="1"/>
        <Domain name="range" id="14886.BackfaceOpacity.range"/>
      </Property>
      <Property name="BackfaceRepresentation" id="14886.BackfaceRepresentation" number_of_elements="1">
        <Element index="0" value="400"/>
        <Domain name="enum" id="14886.BackfaceRepresentation.enum">
          <Entry value="400" text="Follow Frontface"/>
          <Entry value="401" text="Cull Backface"/>
          <Entry value="402" text="Cull Frontface"/>
          <Entry value="0" text="Points"/>
          <Entry value="1" text="Wireframe"/>
          <Entry value="2" text="Surface"/>
          <Entry value="3" text="Surface With Edges"/>
        </Domain>
      </Property>
      <Property name="BaseColorTexture" id="14886.BaseColorTexture">
        <Domain name="groups" id="14886.BaseColorTexture.groups"/>
      </Property>
      <Property name="BlockColor" id="14886.BlockColor"/>
      <Property name="BlockColorsDistinctValues" id="14886.BlockColorsDistinctValues" number_of_elements="1">
        <Element index="0" value="12"/>
        <Domain name="range" id="14886.BlockColorsDistinctValues.range"/>
      </Property>
      <Property name="BlockOpacity" id="14886.BlockOpacity"/>
      <Property name="BlockVisibility" id="14886.BlockVisibility"/>
      <Property name="ColorArrayName" id="14886.ColorArrayName" number_of_elements="5">
        <Element index="0" value=""/>
        <Element index="1" value=""/>
        <Element index="2" value=""/>
        <Element index="3" value="1"/>
        <Element index="4" value="STLSolidLabeling"/>
        <Domain name="array_list" id="14886.ColorArrayName.array_list">
          <String text="STLSolidLabeling"/>
        </Domain>
      </Property>
      <Property name="ColorByLODIndex" id="14886.ColorByLODIndex" number_of_elements="1">
        <Element index="0" value="0"/>
        <Domain name="bool" id="14886.ColorByLODIndex.bool"/>
      </Property>
      <Property name="CoordinateShiftScaleMethod" id="14886.CoordinateShiftScaleMethod" number_of_elements="1">
        <Element index="0" value="2"/>
        <Domain name="enum" id="14886.CoordinateShiftScaleMethod.enum">
          <Entry value="0" text="Disable"/>
          <Entry value="1" text="Auto Shift Scale"/>
          <Entry value="2" text="Always Auto Shift Scale"/>
          <Entry value="4" text="Auto Shift Only"/>
          <Entry value="5" text="Near Focal Plane Shift Scale"/>
          <Entry value="6" text="Focal Point Shift Scale"/>
        </Domain>
      </Property>
      <Property name="CustomShader" id="14886.CustomShader" number_of_elements="1">
        <Element index="0" value=" // This custom shader code define a gaussian blur&#xa; // Please take a look into vtkSMPointGaussianRepresentation.cxx&#xa; // for other custom shader examples&#xa; //VTK::Color::Impl&#xa;   float dist2 = dot(offsetVCVSOutput.xy,offsetVCVSOutput.xy);&#xa;   float gaussian = exp(-0.5*dist2);&#xa;   opacity = opacity*gaussian;&#xa;"/>
      </Property>
      <Property name="CustomTriangleScale" id="14886.CustomTriangleScale" number_of_elements="1">
        <Element index="0" value="3"/>
      </Property>
      <Property name="Diffuse" id="14886.Diffuse" number_of_elements="1">
        <Element index="0" value="1"/>
        <Domain name="range" id="14886.Diffuse.range"/>
      </Property>
      <Property name="DiffuseColor" id="14886.DiffuseColor" number_of_elements="3">
        <Element index="0" value="1"/>
        <Element index="1" value="1"/>
        <Element index="2" value="1"/>
        <Domain name="range" id="14886.DiffuseColor.range"/>
      </Property>
      <Property name="EdgeColor" id="14886.EdgeColor" number_of_elements="3">
        <Element index="0" value="0"/>
        <Element index="1" value="0"/>
        <Element index="2" value="0.5"/>
        <Domain name="range" id="14886.EdgeColor.range"/>
      </Property>
      <Property name="EdgeTint" id="14886.EdgeTint" number_of_elements="3">
        <Element index="0" value="1"/>
        <Element index="1" value="1"/>
        <Element index="2" value="1"/>
        <Domain name="range" id="14886.EdgeTint.range"/>
      </Property>
      <Property name="Emissive" id="14886.Emissive" number_of_elements="1">
        <Element index="0" value="0"/>
        <Domain name="bool" id="14886.Emissive.bool"/>
      </Property>
      <Property name="EmissiveFactor" id="14886.EmissiveFactor" number_of_elements="3">
        <Element index="0" value="1"/>
        <Element index="1" value="1"/>
        <Element index="2" value="1"/>
        <Domain name="range" id="14886.EmissiveFactor.range"/>
      </Property>
      <Property name="EmissiveTexture" id="14886.EmissiveTexture">
        <Domain name="groups" id="14886.EmissiveTexture.groups"/>
      </Property>
      <Property name="FlipTextures" id="14886.FlipTextures" number_of_elements="1">
        <Element index="0" value="0"/>
        <Domain name="bool" id="14886.FlipTextures.bool"/>
      </Property>
      <Property name="GaussianRadius" id="14886.GaussianRadius" number_of_elements="1">
        <Element index="0" value="0.4501007461547852"/>
        <Domain name="range" id="14886.GaussianRadius.range"/>
      </Property>
      <Property name="GlyphTableIndexArray" id="14886.GlyphTableIndexArray" number_of_elements="1">
        <Element index="0" value="STLSolidLabeling"/>
        <Domain name="array_list" id="14886.GlyphTableIndexArray.array_list">
          <String text="None"/>
          <String text="STLSolidLabeling"/>
        </Domain>
      </Property>
      <Property name="GlyphType" id="14886.GlyphType" number_of_elements="1">
        <Proxy value="14740" output_port="0"/>
        <Domain name="input_type" id="14886.GlyphType.input_type"/>
        <Domain name="proxy_list" id="14886.GlyphType.proxy_list">
          <Proxy value="14740"/>
          <Proxy value="14751"/>
          <Proxy value="14762"/>
          <Proxy value="14773"/>
          <Proxy value="14784"/>
          <Proxy value="14795"/>
          <Proxy value="14806"/>
          <Proxy value="14817"/>
        </Domain>
      </Property>
      <Property name="InteractiveSelectionColor" id="14886.InteractiveSelectionColor" number_of_elements="3">
        <Element index="0" value="0.5"/>
        <Element index="1" value="0"/>
        <Element index="2" value="1"/>
        <Domain name="range" id="14886.InteractiveSelectionColor.range"/>
      </Property>
      <Property name="InterpolateScalarsBeforeMapping" id="14886.InterpolateScalarsBeforeMapping" number_of_elements="1">
        <Element index="0" value="1"/>
        <Domain name="bool" id="14886.InterpolateScalarsBeforeMapping.bool"/>
      </Property>
      <Property name="InterpolateTextures" id="14886.InterpolateTextures" number_of_elements="1">
        <Element index="0" value="0"/>
        <Domain name="bool" id="14886.InterpolateTextures.bool"/>
      </Property>
      <Property name="Interpolation" id="14886.Interpolation" number_of_elements="1">
        <Element index="0" value="1"/>
        <Domain name="enum" id="14886.Interpolation.enum">
          <Entry value="0" text="Flat"/>
          <Entry value="1" text="Gouraud"/>
          <Entry value="3" text="PBR"/>
        </Domain>
      </Property>
      <Property name="LODValues" id="14886.LODValues">
        <Domain name="scalar_range" id="14886.LODValues.scalar_range"/>
      </Property>
      <Property name="LineWidth" id="14886.LineWidth" number_of_elements="1">
        <Element index="0" value="1"/>
        <Domain name="range" id="14886.LineWidth.range"/>
      </Property>
      <Property name="LookupTable" id="14886.LookupTable" number_of_elements="1">
        <Proxy value="14440"/>
        <Domain name="groups" id="14886.LookupTable.groups"/>
      </Property>
      <Property name="Luminosity" id="14886.Luminosity" number_of_elements="1">
        <Element index="0" value="0"/>
        <Domain name="range" id="14886.Luminosity.range"/>
      </Property>
      <Property name="MapScalars" id="14886.MapScalars" number_of_elements="1">
        <Element index="0" value="1"/>
        <Domain name="bool" id="14886.MapScalars.bool"/>
      </Property>
      <Property name="Masking" id="14886.Masking" number_of_elements="1">
        <Element index="0" value="0"/>
        <Domain name="bool" id="14886.Masking.bool"/>
      </Property>
      <Property name="MaterialTexture" id="14886.MaterialTexture">
        <Domain name="groups" id="14886.MaterialTexture.groups"/>
      </Property>
      <Property name="MeshVisibility" id="14886.MeshVisibility" number_of_elements="1">
        <Element index="0" value="0"/>
        <Domain name="bool" id="14886.MeshVisibility.bool"/>
      </Property>
      <Property name="Metallic" id="14886.Metallic" number_of_elements="1">
        <Element index="0" value="0"/>
        <Domain name="range" id="14886.Metallic.range"/>
      </Property>
      <Property name="MultiComponentsMapping" id="14886.MultiComponentsMapping" number_of_elements="1">
        <Element index="0" value="0"/>
        <Domain name="bool" id="14886.MultiComponentsMapping.bool"/>
      </Property>
      <Property name="NonlinearSubdivisionLevel" id="14886.NonlinearSubdivisionLevel" number_of_elements="1">
        <Element index="0" value="1"/>
        <Domain name="range" id="14886.NonlinearSubdivisionLevel.range"/>
      </Property>
      <Property name="NormalScale" id="14886.NormalScale" number_of_elements="1">
        <Element index="0" value="1"/>
        <Domain name="range" id="14886.NormalScale.range"/>
      </Property>
      <Property name="NormalTexture" id="14886.NormalTexture">
        <Domain name="groups" id="14886.NormalTexture.groups"/>
      </Property>
      <Property name="OSPRayMaterial" id="14886.OSPRayMaterial" number_of_elements="1">
        <Element index="0" value="None"/>
        <Domain name="string_list" id="14886.OSPRayMaterial.string_list">
          <String text="None"/>
          <String text="Checker_Alpha"/>
          <String text="Glass_Thick"/>
          <String text="Glass_Thin"/>
          <String text="Glass_Water"/>
          <String text="Metal_Aluminium_brushed"/>
          <String text="Metal_Aluminium_cast"/>
          <String text="Metal_Aluminium_dull"/>
          <String text="Metal_Aluminium_flat"/>
          <String text="Metal_Aluminium_mirror"/>
          <String text="Metal_Aluminium_normal"/>
          <String text="Metal_Brass_brushed"/>
          <String text="Metal_Brass_cast"/>
          <String text="Metal_Brass_dull"/>
          <String text="Metal_Brass_flat"/>
          <String text="Metal_Brass_mirror"/>
          <String text="Metal_Brass_normal"/>
          <String text="Metal_Chromium_brushed"/>
          <String text="Metal_Chromium_cast"/>
          <String text="Metal_Chromium_dull"/>
          <String text="Metal_Chromium_flat"/>
          <String text="Metal_Chromium_mirror"/>
          <String text="Metal_Chromium_normal"/>
          <String text="Metal_Copper_brushed"/>
          <String text="Metal_Copper_cast"/>
          <String text="Metal_Copper_dull"/>
          <String text="Metal_Copper_flat"/>
          <String text="Metal_Copper_mirror"/>
          <String text="Metal_Copper_normal"/>
          <String text="Metal_Diamond_Plate"/>
          <String text="Metal_Gold_brushed"/>
          <String text="Metal_Gold_cast"/>
          <String text="Metal_Gold_dull"/>
          <String text="Metal_Gold_flat"/>
          <String text="Metal_Gold_mirror"/>
          <String text="Metal_Gold_normal"/>
          <String text="Metal_Iron_brushed"/>
          <String text="Metal_Iron_cast"/>
          <String text="Metal_Iron_dull"/>
          <String text="Metal_Iron_flat"/>
          <String text="Metal_Iron_mirror"/>
          <String text="Metal_Iron_normal"/>
          <String text="Metal_Lead_brushed"/>
          <String text="Metal_Lead_cast"/>
          <String text="Metal_Lead_dull"/>
          <String text="Metal_Lead_flat"/>
          <String text="Metal_Lead_mirror"/>
          <String text="Metal_Lead_normal"/>
          <String text="Metal_Platinum_brushed"/>
          <String text="Metal_Platinum_cast"/>
          <String text="Metal_Platinum_dull"/>
          <String text="Metal_Platinum_flat"/>
          <String text="Metal_Platinum_mirror"/>
          <String text="Metal_Platinum_normal"/>
          <String text="Metal_Scratched"/>
          <String text="Metal_Silver_brushed"/>
          <String text="Metal_Silver_cast"/>
          <String text="Metal_Silver_dull"/>
          <String text="Metal_Silver_flat"/>
          <String text="Metal_Silver_mirror"/>
          <String text="Metal_Silver_normal"/>
          <String text="Metal_Stainless_Steel_brushed"/>
          <String text="Metal_Stainless_Steel_cast"/>
          <String text="Metal_Stainless_Steel_dull"/>
          <String text="Metal_Stainless_Steel_flat"/>
          <String text="Metal_Stainless_Steel_mirror"/>
          <String text="Metal_Stainless_Steel_normal"/>
          <String text="Metal_Titanium_brushed"/>
          <String text="Metal_Titanium_cast"/>
          <String text="Metal_Titanium_dull"/>
          <String text="Metal_Titanium_flat"/>
          <String text="Metal_Titanium_mirror"/>
          <String text="Metal_Titanium_normal"/>
          <String text="Metal_Tungsten_brushed"/>
          <String text="Metal_Tungsten_cast"/>
          <String text="Metal_Tungsten_dull"/>
          <String text="Metal_Tungsten_flat"/>
          <String text="Metal_Tungsten_normal"/>
          <String text="PBR_Asphalt"/>
          <String text="PBR_Brick_Wall_1"/>
          <String text="PBR_Brick_Wall_2"/>
          <String text="PBR_Camo_Dull"/>
          <String text="PBR_Camo_Mesh"/>
          <String text="PBR_Carbon_Fiber"/>
          <String text="PBR_Circuit_Board"/>
          <String text="PBR_Concrete_1"/>
          <String text="PBR_Concrete_2"/>
          <String text="PBR_Cork"/>
          <String text="PBR_Fabric_Camo"/>
          <String text="PBR_Fabric_Green"/>
          <String text="PBR_Fabric_Orange"/>
          <String text="PBR_Fabric_Tan"/>
          <String text="PBR_Grass"/>
          <String text="PBR_Ground_Dirt"/>
          <String text="PBR_Ground_Wet"/>
          <String text="PBR_Particle_Board"/>
          <String text="PBR_Plastic_Dark"/>
          <String text="PBR_Plastic_White"/>
          <String text="PBR_Sand"/>
          <String text="PBR_Silica_Phenolic"/>
          <String text="PBR_Snow"/>
          <String text="PBR_Solar_Panels"/>
          <String text="PBR_Water"/>
          <String text="Value Indexed"/>
        </Domain>
      </Property>
      <Property name="OSPRayScaleArray" id="14886.OSPRayScaleArray" number_of_elements="1">
        <Element index="0" value=""/>
        <Domain name="array_list" id="14886.OSPRayScaleArray.array_list"/>
      </Property>
      <Property name="OSPRayScaleFunction" id="14886.OSPRayScaleFunction" number_of_elements="1">
        <Proxy value="14828"/>
        <Domain name="groups" id="14886.OSPRayScaleFunction.groups"/>
        <Domain name="proxy_list" id="14886.OSPRayScaleFunction.proxy_list">
          <Proxy value="14828"/>
        </Domain>
      </Property>
      <Property name="OSPRayUseScaleArray" id="14886.OSPRayUseScaleArray" number_of_elements="1">
        <Element index="0" value="0"/>
        <Domain name="enum" id="14886.OSPRayUseScaleArray.enum">
          <Entry value="-1" text="All Exact"/>
          <Entry value="0" text="All Approximate"/>
          <Entry value="1" text="Each Scaled"/>
          <Entry value="2" text="Each Exact"/>
        </Domain>
      </Property>
      <Property name="OcclusionStrength" id="14886.OcclusionStrength" number_of_elements="1">
        <Element index="0" value="1"/>
        <Domain name="range" id="14886.OcclusionStrength.range"/>
      </Property>
      <Property name="Opacity" id="14886.Opacity" number_of_elements="1">
        <Element index="0" value="1"/>
        <Domain name="range" id="14886.Opacity.range"/>
      </Property>
      <Property name="OpacityArray" id="14886.OpacityArray" number_of_elements="5">
        <Element index="0" value=""/>
        <Element index="1" value=""/>
        <Element index="2" value=""/>
        <Element index="3" value=""/>
        <Element index="4" value=""/>
        <Domain name="array_list" id="14886.OpacityArray.array_list"/>
      </Property>
      <Property name="OpacityArrayComponent" id="14886.OpacityArrayComponent" number_of_elements="1">
        <Element index="0" value="0"/>
        <Domain name="comps" id="14886.OpacityArrayComponent.comps"/>
      </Property>
      <Property name="OpacityByArray" id="14886.OpacityByArray" number_of_elements="1">
        <Element index="0" value="0"/>
        <Domain name="bool" id="14886.OpacityByArray.bool"/>
      </Property>
      <Property name="OpacityTransferFunction" id="14886.OpacityTransferFunction" number_of_elements="1">
        <Proxy value="14829"/>
        <Domain name="proxy_list" id="14886.OpacityTransferFunction.proxy_list">
          <Proxy value="14829"/>
        </Domain>
      </Property>
      <Property name="Orient" id="14886.Orient" number_of_elements="1">
        <Element index="0" value="0"/>
        <Domain name="bool" id="14886.Orient.bool"/>
      </Property>
      <Property name="Orientation" id="14886.Orientation" number_of_elements="3">
        <Element index="0" value="0"/>
        <Element index="1" value="0"/>
        <Element index="2" value="0"/>
        <Domain name="range" id="14886.Orientation.range"/>
      </Property>
      <Property name="OrientationMode" id="14886.OrientationMode" number_of_elements="1">
        <Element index="0" value="0"/>
        <Domain name="enum" id="14886.OrientationMode.enum">
          <Entry value="0" text="Direction"/>
          <Entry value="1" text="Rotation"/>
          <Entry value="2" text="Quaternion"/>
        </Domain>
      </Property>
      <Property name="Origin" id="14886.Origin" number_of_elements="3">
        <Element index="0" value="0"/>
        <Element index="1" value="0"/>
        <Element index="2" value="0"/>
        <Domain name="range" id="14886.Origin.range"/>
      </Property>
      <Property name="Pickable" id="14886.Pickable" number_of_elements="1">
        <Element index="0" value="1"/>
        <Domain name="bool" id="14886.Pickable.bool"/>
      </Property>
      <Property name="PointSize" id="14886.PointSize" number_of_elements="1">
        <Element index="0" value="2"/>
        <Domain name="range" id="14886.PointSize.range"/>
      </Property>
      <Property name="Position" id="14886.Position" number_of_elements="3">
        <Element index="0" value="0"/>
        <Element index="1" value="0"/>
        <Element index="2" value="0"/>
        <Domain name="range" id="14886.Position.range"/>
      </Property>
      <Property name="RenderLinesAsTubes" id="14886.RenderLinesAsTubes" number_of_elements="1">
        <Element index="0" value="0"/>
        <Domain name="bool" id="14886.RenderLinesAsTubes.bool"/>
      </Property>
      <Property name="RenderPointsAsSpheres" id="14886.RenderPointsAsSpheres" number_of_elements="1">
        <Element index="0" value="0"/>
        <Domain name="bool" id="14886.RenderPointsAsSpheres.bool"/>
      </Property>
      <Property name="RepeatTextures" id="14886.RepeatTextures" number_of_elements="1">
        <Element index="0" value="1"/>
        <Domain name="bool" id="14886.RepeatTextures.bool"/>
      </Property>
      <Property name="Roughness" id="14886.Roughness" number_of_elements="1">
        <Element index="0" value="0.3"/>
        <Domain name="range" id="14886.Roughness.range"/>
      </Property>
      <Property name="Scale" id="14886.Scale" number_of_elements="3">
        <Element index="0" value="1"/>
        <Element index="1" value="1"/>
        <Element index="2" value="1"/>
        <Domain name="range" id="14886.Scale.range"/>
      </Property>
      <Property name="ScaleArrayComponent" id="14886.ScaleArrayComponent" number_of_elements="1">
        <Element index="0" value="0"/>
        <Domain name="comps" id="14886.ScaleArrayComponent.comps"/>
      </Property>
      <Property name="ScaleByArray" id="14886.ScaleByArray" number_of_elements="1">
        <Element index="0" value="0"/>
        <Domain name="bool" id="14886.ScaleByArray.bool"/>
      </Property>
      <Property name="ScaleFactor" id="14886.ScaleFactor" number_of_elements="1">
        <Element index="0" value="9.002014923095704"/>
        <Domain name="bounds" id="14886.ScaleFactor.bounds"/>
        <Domain name="scalar_range" id="14886.ScaleFactor.scalar_range"/>
        <Domain name="vector_range" id="14886.ScaleFactor.vector_range"/>
      </Property>
      <Property name="ScaleMode" id="14886.ScaleMode" number_of_elements="1">
        <Element index="0" value="0"/>
        <Domain name="enum" id="14886.ScaleMode.enum">
          <Entry value="0" text="No Data Scaling Off"/>
          <Entry value="1" text="Magnitude"/>
          <Entry value="2" text="Vector Components"/>
        </Domain>
      </Property>
      <Property name="ScaleTransferFunction" id="14886.ScaleTransferFunction" number_of_elements="1">
        <Proxy value="14830"/>
        <Domain name="proxy_list" id="14886.ScaleTransferFunction.proxy_list">
          <Proxy value="14830"/>
        </Domain>
      </Property>
      <Property name="Scaling" id="14886.Scaling" number_of_elements="1">
        <Element index="0" value="0"/>
        <Domain name="bool" id="14886.Scaling.bool"/>
      </Property>
      <Property name="SeamlessU" id="14886.SeamlessU" number_of_elements="1">
        <Element index="0" value="0"/>
        <Domain name="bool" id="14886.SeamlessU.bool"/>
      </Property>
      <Property name="SeamlessV" id="14886.SeamlessV" number_of_elements="1">
        <Element index="0" value="0"/>
        <Domain name="bool" id="14886.SeamlessV.bool"/>
      </Property>
      <Property name="SelectMaskArray" id="14886.SelectMaskArray" number_of_elements="1">
        <Element index="0" value=""/>
      </Property>
      <Property name="SelectNormalArray" id="14886.SelectNormalArray" number_of_elements="1">
        <Element index="0" value="None"/>
        <Domain name="array_list" id="14886.SelectNormalArray.array_list">
          <String text="None"/>
        </Domain>
      </Property>
      <Property name="SelectOrientationVectors" id="14886.SelectOrientationVectors" number_of_elements="1">
        <Element index="0" value="None"/>
        <Domain name="array_list" id="14886.SelectOrientationVectors.array_list">
          <String text="None"/>
        </Domain>
      </Property>
      <Property name="SelectScaleArray" id="14886.SelectScaleArray" number_of_elements="1">
        <Element index="0" value="STLSolidLabeling"/>
        <Domain name="array_list" id="14886.SelectScaleArray.array_list">
          <String text="None"/>
          <String text="STLSolidLabeling"/>
        </Domain>
      </Property>
      <Property name="SelectTCoordArray" id="14886.SelectTCoordArray" number_of_elements="1">
        <Element index="0" value="None"/>
        <Domain name="array_list" id="14886.SelectTCoordArray.array_list">
          <String text="None"/>
        </Domain>
      </Property>
      <Property name="SelectTangentArray" id="14886.SelectTangentArray" number_of_elements="1">
        <Element index="0" value="None"/>
        <Domain name="array_list" id="14886.SelectTangentArray.array_list">
          <String text="None"/>
        </Domain>
      </Property>
      <Property name="SelectionCellLabelBold" id="14886.SelectionCellLabelBold" number_of_elements="1">
        <Element index="0" value="0"/>
        <Domain name="bool" id="14886.SelectionCellLabelBold.bool"/>
      </Property>
      <Property name="SelectionCellLabelColor" id="14886.SelectionCellLabelColor" number_of_elements="3">
        <Element index="0" value="0"/>
        <Element index="1" value="1"/>
        <Element index="2" value="0"/>
        <Domain name="range" id="14886.SelectionCellLabelColor.range"/>
      </Property>
      <Property name="SelectionCellLabelFontFamily" id="14886.SelectionCellLabelFontFamily" number_of_elements="1">
        <Element index="0" value="0"/>
        <Domain name="enum" id="14886.SelectionCellLabelFontFamily.enum">
          <Entry value="0" text="Arial"/>
          <Entry value="1" text="Courier"/>
          <Entry value="2" text="Times"/>
          <Entry value="4" text="File"/>
        </Domain>
      </Property>
      <Property name="SelectionCellLabelFontFile" id="14886.SelectionCellLabelFontFile" number_of_elements="1">
        <Element index="0" value=""/>
      </Property>
      <Property name="SelectionCellLabelFontSize" id="14886.SelectionCellLabelFontSize" number_of_elements="1">
        <Element index="0" value="18"/>
        <Domain name="range" id="14886.SelectionCellLabelFontSize.range"/>
      </Property>
      <Property name="SelectionCellLabelFormat" id="14886.SelectionCellLabelFormat" number_of_elements="1">
        <Element index="0" value=""/>
      </Property>
      <Property name="SelectionCellLabelItalic" id="14886.SelectionCellLabelItalic" number_of_elements="1">
        <Element index="0" value="0"/>
        <Domain name="bool" id="14886.SelectionCellLabelItalic.bool"/>
      </Property>
      <Property name="SelectionCellLabelJustification" id="14886.SelectionCellLabelJustification" number_of_elements="1">
        <Element index="0" value="0"/>
        <Domain name="enum" id="14886.SelectionCellLabelJustification.enum">
          <Entry value="0" text="Left"/>
          <Entry value="1" text="Center"/>
          <Entry value="2" text="Right"/>
        </Domain>
      </Property>
      <Property name="SelectionCellLabelOpacity" id="14886.SelectionCellLabelOpacity" number_of_elements="1">
        <Element index="0" value="1"/>
        <Domain name="range" id="14886.SelectionCellLabelOpacity.range"/>
      </Property>
      <Property name="SelectionCellLabelShadow" id="14886.SelectionCellLabelShadow" number_of_elements="1">
        <Element index="0" value="0"/>
        <Domain name="bool" id="14886.SelectionCellLabelShadow.bool"/>
      </Property>
      <Property name="SelectionCellLabelVisibility" id="14886.SelectionCellLabelVisibility" number_of_elements="1">
        <Element index="0" value="0"/>
        <Domain name="bool" id="14886.SelectionCellLabelVisibility.bool"/>
      </Property>
      <Property name="SelectionColor" id="14886.SelectionColor" number_of_elements="3">
        <Element index="0" value="1"/>
        <Element index="1" value="0"/>
        <Element index="2" value="1"/>
        <Domain name="range" id="14886.SelectionColor.range"/>
      </Property>
      <Property name="SelectionLineWidth" id="14886.SelectionLineWidth" number_of_elements="1">
        <Element index="0" value="2"/>
        <Domain name="range" id="14886.SelectionLineWidth.range"/>
      </Property>
      <Property name="SelectionMaximumNumberOfLabels" id="14886.SelectionMaximumNumberOfLabels" number_of_elements="1">
        <Element index="0" value="100"/>
        <Domain name="range" id="14886.SelectionMaximumNumberOfLabels.range"/>
      </Property>
      <Property name="SelectionOpacity" id="14886.SelectionOpacity" number_of_elements="1">
        <Element index="0" value="1"/>
        <Domain name="range" id="14886.SelectionOpacity.range"/>
      </Property>
      <Property name="SelectionPointLabelBold" id="14886.SelectionPointLabelBold" number_of_elements="1">
        <Element index="0" value="0"/>
        <Domain name="bool" id="14886.SelectionPointLabelBold.bool"/>
      </Property>
      <Property name="SelectionPointLabelColor" id="14886.SelectionPointLabelColor" number_of_elements="3">
        <Element index="0" value="1"/>
        <Element index="1" value="1"/>
        <Element index="2" value="0"/>
        <Domain name="range" id="14886.SelectionPointLabelColor.range"/>
      </Property>
      <Property name="SelectionPointLabelFontFamily" id="14886.SelectionPointLabelFontFamily" number_of_elements="1">
        <Element index="0" value="0"/>
        <Domain name="enum" id="14886.SelectionPointLabelFontFamily.enum">
          <Entry value="0" text="Arial"/>
          <Entry value="1" text="Courier"/>
          <Entry value="2" text="Times"/>
          <Entry value="4" text="File"/>
        </Domain>
      </Property>
      <Property name="SelectionPointLabelFontFile" id="14886.SelectionPointLabelFontFile" number_of_elements="1">
        <Element index="0" value=""/>
      </Property>
      <Property name="SelectionPointLabelFontSize" id="14886.SelectionPointLabelFontSize" number_of_elements="1">
        <Element index="0" value="18"/>
        <Domain name="range" id="14886.SelectionPointLabelFontSize.range"/>
      </Property>
      <Property name="SelectionPointLabelFormat" id="14886.SelectionPointLabelFormat" number_of_elements="1">
        <Element index="0" value=""/>
      </Property>
      <Property name="SelectionPointLabelItalic" id="14886.SelectionPointLabelItalic" number_of_elements="1">
        <Element index="0" value="0"/>
        <Domain name="bool" id="14886.SelectionPointLabelItalic.bool"/>
      </Property>
      <Property name="SelectionPointLabelJustification" id="14886.SelectionPointLabelJustification" number_of_elements="1">
        <Element index="0" value="0"/>
        <Domain name="enum" id="14886.SelectionPointLabelJustification.enum">
          <Entry value="0" text="Left"/>
          <Entry value="1" text="Center"/>
          <Entry value="2" text="Right"/>
        </Domain>
      </Property>
      <Property name="SelectionPointLabelOpacity" id="14886.SelectionPointLabelOpacity" number_of_elements="1">
        <Element index="0" value="1"/>
        <Domain name="range" id="14886.SelectionPointLabelOpacity.range"/>
      </Property>
      <Property name="SelectionPointLabelShadow" id="14886.SelectionPointLabelShadow" number_of_elements="1">
        <Element index="0" value="0"/>
        <Domain name="bool" id="14886.SelectionPointLabelShadow.bool"/>
      </Property>
      <Property name="SelectionPointLabelVisibility" id="14886.SelectionPointLabelVisibility" number_of_elements="1">
        <Element index="0" value="0"/>
        <Domain name="bool" id="14886.SelectionPointLabelVisibility.bool"/>
      </Property>
      <Property name="SelectionPointSize" id="14886.SelectionPointSize" number_of_elements="1">
        <Element index="0" value="5"/>
        <Domain name="range" id="14886.SelectionPointSize.range"/>
      </Property>
      <Property name="SelectionRepresentation" id="14886.SelectionRepresentation" number_of_elements="1">
        <Element index="0" value="1"/>
        <Domain name="enum" id="14886.SelectionRepresentation.enum">
          <Entry value="0" text="Points"/>
          <Entry value="1" text="Wireframe"/>
          <Entry value="2" text="Surface"/>
        </Domain>
      </Property>
      <Property name="SelectionUseOutline" id="14886.SelectionUseOutline" number_of_elements="1">
        <Element index="0" value="0"/>
        <Domain name="bool" id="14886.SelectionUseOutline.bool"/>
      </Property>
      <Property name="SetScaleArray" id="14886.SetScaleArray" number_of_elements="5">
        <Element index="0" value=""/>
        <Element index="1" value=""/>
        <Element index="2" value=""/>
        <Element index="3" value=""/>
        <Element index="4" value=""/>
        <Domain name="array_list" id="14886.SetScaleArray.array_list"/>
      </Property>
      <Property name="ShaderPreset" id="14886.ShaderPreset" number_of_elements="1">
        <Element index="0" value="1"/>
        <Domain name="enum" id="14886.ShaderPreset.enum">
          <Entry value="0" text="Gaussian Blur"/>
          <Entry value="1" text="Sphere"/>
          <Entry value="2" text="Black-edged circle"/>
          <Entry value="3" text="Plain circle"/>
          <Entry value="4" text="Triangle"/>
          <Entry value="5" text="Square Outline"/>
          <Entry value="6" text="Custom"/>
        </Domain>
      </Property>
      <Property name="ShaderReplacements" id="14886.ShaderReplacements" number_of_elements="1">
        <Element index="0" value=""/>
      </Property>
      <Property name="Specular" id="14886.Specular" number_of_elements="1">
        <Element index="0" value="0"/>
        <Domain name="range" id="14886.Specular.range"/>
      </Property>
      <Property name="SpecularColor" id="14886.SpecularColor" number_of_elements="3">
        <Element index="0" value="1"/>
        <Element index="1" value="1"/>
        <Element index="2" value="1"/>
        <Domain name="range" id="14886.SpecularColor.range"/>
      </Property>
      <Property name="SpecularPower" id="14886.SpecularPower" number_of_elements="1">
        <Element index="0" value="100"/>
        <Domain name="range" id="14886.SpecularPower.range"/>
      </Property>
      <Property name="StaticMode" id="14886.StaticMode" number_of_elements="1">
        <Element index="0" value="0"/>
        <Domain name="bool" id="14886.StaticMode.bool"/>
      </Property>
      <Property name="SuppressLOD" id="14886.SuppressLOD" number_of_elements="1">
        <Element index="0" value="0"/>
        <Domain name="bool" id="14886.SuppressLOD.bool"/>
      </Property>
      <Property name="Texture" id="14886.Texture">
        <Domain name="groups" id="14886.Texture.groups"/>
      </Property>
      <Property name="Triangulate" id="14886.Triangulate" number_of_elements="1">
        <Element index="0" value="0"/>
        <Domain name="bool" id="14886.Triangulate.bool"/>
      </Property>
      <Property name="UseCompositeGlyphTable" id="14886.UseCompositeGlyphTable" number_of_elements="1">
        <Element index="0" value="0"/>
        <Domain name="bool" id="14886.UseCompositeGlyphTable.bool"/>
      </Property>
      <Property name="UseDataPartitions" id="14886.UseDataPartitions" number_of_elements="1">
        <Element index="0" value="0"/>
        <Domain name="bool" id="14886.UseDataPartitions.bool"/>
      </Property>
      <Property name="UseGlyphCullingAndLOD" id="14886.UseGlyphCullingAndLOD" number_of_elements="1">
        <Element index="0" value="0"/>
        <Domain name="bool" id="14886.UseGlyphCullingAndLOD.bool"/>
      </Property>
      <Property name="UseGlyphTable" id="14886.UseGlyphTable" number_of_elements="1">
        <Element index="0" value="0"/>
        <Domain name="bool" id="14886.UseGlyphTable.bool"/>
      </Property>
      <Property name="UseMipmapTextures" id="14886.UseMipmapTextures" number_of_elements="1">
        <Element index="0" value="0"/>
        <Domain name="bool" id="14886.UseMipmapTextures.bool"/>
      </Property>
      <Property name="UseScaleFunction" id="14886.UseScaleFunction" number_of_elements="1">
        <Element index="0" value="1"/>
        <Domain name="bool" id="14886.UseScaleFunction.bool"/>
      </Property>
      <Property name="UseSeparateColorMap" id="14886.UseSeparateColorMap" number_of_elements="1">
        <Element index="0" value="0"/>
        <Domain name="bool" id="14886.UseSeparateColorMap.bool"/>
      </Property>
      <Property name="UseShaderReplacements" id="14886.UseShaderReplacements" number_of_elements="1">
        <Element index="0" value="0"/>
        <Domain name="bool" id="14886.UseShaderReplacements.bool"/>
      </Property>
      <Property name="UserTransform" id="14886.UserTransform" number_of_elements="16">
        <Element index="0" value="1"/>
        <Element index="1" value="0"/>
        <Element index="2" value="0"/>
        <Element index="3" value="0"/>
        <Element index="4" value="0"/>
        <Element index="5" value="1"/>
        <Element index="6" value="0"/>
        <Element index="7" value="0"/>
        <Element index="8" value="0"/>
        <Element index="9" value="0"/>
        <Element index="10" value="1"/>
        <Element index="11" value="0"/>
        <Element index="12" value="0"/>
        <Element index="13" value="0"/>
        <Element index="14" value="0"/>
        <Element index="15" value="1"/>
      </Property>
    </Proxy>
    <Proxy group="representations" type="GeometryRepresentation" id="15111" servers="21">
      <Property name="DataAxesGrid" id="15111.DataAxesGrid" number_of_elements="1">
        <Proxy value="14905"/>
        <Domain name="proxy_list" id="15111.DataAxesGrid.proxy_list">
          <Proxy value="14905"/>
        </Domain>
      </Property>
      <Property name="Input" id="15111.Input" number_of_elements="1">
        <Proxy value="14917" output_port="0"/>
        <Domain name="input_array_cell" id="15111.Input.input_array_cell"/>
        <Domain name="input_array_point" id="15111.Input.input_array_point"/>
        <Domain name="input_type" id="15111.Input.input_type"/>
      </Property>
      <Property name="PolarAxes" id="15111.PolarAxes" number_of_elements="1">
        <Proxy value="14954"/>
        <Domain name="proxy_list" id="15111.PolarAxes.proxy_list">
          <Proxy value="14954"/>
        </Domain>
      </Property>
      <Property name="Representation" id="15111.Representation" number_of_elements="1">
        <Element index="0" value="Surface"/>
        <Domain name="list" id="15111.Representation.list">
          <String text="3D Glyphs"/>
          <String text="Feature Edges"/>
          <String text="Outline"/>
          <String text="Point Gaussian"/>
          <String text="Points"/>
          <String text="Surface"/>
          <String text="Surface With Edges"/>
          <String text="Wireframe"/>
        </Domain>
      </Property>
      <Property name="RepresentationTypesInfo" id="15111.RepresentationTypesInfo" number_of_elements="8">
        <Element index="0" value="3D Glyphs"/>
        <Element index="1" value="Feature Edges"/>
        <Element index="2" value="Outline"/>
        <Element index="3" value="Point Gaussian"/>
        <Element index="4" value="Points"/>
        <Element index="5" value="Surface"/>
        <Element index="6" value="Surface With Edges"/>
        <Element index="7" value="Wireframe"/>
      </Property>
      <Property name="Selection" id="15111.Selection">
        <Domain name="input_type" id="15111.Selection.input_type"/>
      </Property>
      <Property name="SelectionCellFieldDataArrayName" id="15111.SelectionCellFieldDataArrayName" number_of_elements="1">
        <Element index="0" value="STLSolidLabeling"/>
        <Domain name="array_list" id="15111.SelectionCellFieldDataArrayName.array_list">
          <String text="STLSolidLabeling"/>
        </Domain>
      </Property>
      <Property name="SelectionPointFieldDataArrayName" id="15111.SelectionPointFieldDataArrayName" number_of_elements="1">
        <Element index="0" value="vtkOriginalPointIds"/>
        <Domain name="array_list" id="15111.SelectionPointFieldDataArrayName.array_list"/>
      </Property>
      <Property name="SelectionVisibility" id="15111.SelectionVisibility" number_of_elements="1">
        <Element index="0" value="1"/>
        <Domain name="bool" id="15111.SelectionVisibility.bool"/>
      </Property>
      <Property name="Visibility" id="15111.Visibility" number_of_elements="1">
        <Element index="0" value="1"/>
        <Domain name="bool" id="15111.Visibility.bool"/>
      </Property>
      <Property name="Ambient" id="15111.Ambient" number_of_elements="1">
        <Element index="0" value="0"/>
        <Domain name="range" id="15111.Ambient.range"/>
      </Property>
      <Property name="AmbientColor" id="15111.AmbientColor" number_of_elements="3">
        <Element index="0" value="0"/>
        <Element index="1" value="1"/>
        <Element index="2" value="0"/>
        <Domain name="range" id="15111.AmbientColor.range"/>
      </Property>
      <Property name="BackfaceAmbientColor" id="15111.BackfaceAmbientColor" number_of_elements="3">
        <Element index="0" value="1"/>
        <Element index="1" value="1"/>
        <Element index="2" value="1"/>
        <Domain name="range" id="15111.BackfaceAmbientColor.range"/>
      </Property>
      <Property name="BackfaceDiffuseColor" id="15111.BackfaceDiffuseColor" number_of_elements="3">
        <Element index="0" value="1"/>
        <Element index="1" value="1"/>
        <Element index="2" value="1"/>
        <Domain name="range" id="15111.BackfaceDiffuseColor.range"/>
      </Property>
      <Property name="BackfaceOpacity" id="15111.BackfaceOpacity" number_of_elements="1">
        <Element index="0" value="1"/>
        <Domain name="range" id="15111.BackfaceOpacity.range"/>
      </Property>
      <Property name="BackfaceRepresentation" id="15111.BackfaceRepresentation" number_of_elements="1">
        <Element index="0" value="400"/>
        <Domain name="enum" id="15111.BackfaceRepresentation.enum">
          <Entry value="400" text="Follow Frontface"/>
          <Entry value="401" text="Cull Backface"/>
          <Entry value="402" text="Cull Frontface"/>
          <Entry value="0" text="Points"/>
          <Entry value="1" text="Wireframe"/>
          <Entry value="2" text="Surface"/>
          <Entry value="3" text="Surface With Edges"/>
        </Domain>
      </Property>
      <Property name="BaseColorTexture" id="15111.BaseColorTexture">
        <Domain name="groups" id="15111.BaseColorTexture.groups"/>
      </Property>
      <Property name="BlockColor" id="15111.BlockColor"/>
      <Property name="BlockColorsDistinctValues" id="15111.BlockColorsDistinctValues" number_of_elements="1">
        <Element index="0" value="12"/>
        <Domain name="range" id="15111.BlockColorsDistinctValues.range"/>
      </Property>
      <Property name="BlockOpacity" id="15111.BlockOpacity"/>
      <Property name="BlockVisibility" id="15111.BlockVisibility"/>
      <Property name="ColorArrayName" id="15111.ColorArrayName" number_of_elements="5">
        <Element index="0" value=""/>
        <Element index="1" value=""/>
        <Element index="2" value=""/>
        <Element index="3" value="0"/>
        <Element index="4" value=""/>
        <Domain name="array_list" id="15111.ColorArrayName.array_list">
          <String text="STLSolidLabeling"/>
        </Domain>
      </Property>
      <Property name="ColorByLODIndex" id="15111.ColorByLODIndex" number_of_elements="1">
        <Element index="0" value="0"/>
        <Domain name="bool" id="15111.ColorByLODIndex.bool"/>
      </Property>
      <Property name="CoordinateShiftScaleMethod" id="15111.CoordinateShiftScaleMethod" number_of_elements="1">
        <Element index="0" value="2"/>
        <Domain name="enum" id="15111.CoordinateShiftScaleMethod.enum">
          <Entry value="0" text="Disable"/>
          <Entry value="1" text="Auto Shift Scale"/>
          <Entry value="2" text="Always Auto Shift Scale"/>
          <Entry value="4" text="Auto Shift Only"/>
          <Entry value="5" text="Near Focal Plane Shift Scale"/>
          <Entry value="6" text="Focal Point Shift Scale"/>
        </Domain>
      </Property>
      <Property name="CustomShader" id="15111.CustomShader" number_of_elements="1">
        <Element index="0" value=" // This custom shader code define a gaussian blur&#xa; // Please take a look into vtkSMPointGaussianRepresentation.cxx&#xa; // for other custom shader examples&#xa; //VTK::Color::Impl&#xa;   float dist2 = dot(offsetVCVSOutput.xy,offsetVCVSOutput.xy);&#xa;   float gaussian = exp(-0.5*dist2);&#xa;   opacity = opacity*gaussian;&#xa;"/>
      </Property>
      <Property name="CustomTriangleScale" id="15111.CustomTriangleScale" number_of_elements="1">
        <Element index="0" value="3"/>
      </Property>
      <Property name="Diffuse" id="15111.Diffuse" number_of_elements="1">
        <Element index="0" value="1"/>
        <Domain name="range" id="15111.Diffuse.range"/>
      </Property>
      <Property name="DiffuseColor" id="15111.DiffuseColor" number_of_elements="3">
        <Element index="0" value="0"/>
        <Element index="1" value="1"/>
        <Element index="2" value="0"/>
        <Domain name="range" id="15111.DiffuseColor.range"/>
      </Property>
      <Property name="EdgeColor" id="15111.EdgeColor" number_of_elements="3">
        <Element index="0" value="0"/>
        <Element index="1" value="0"/>
        <Element index="2" value="0.5"/>
        <Domain name="range" id="15111.EdgeColor.range"/>
      </Property>
      <Property name="EdgeTint" id="15111.EdgeTint" number_of_elements="3">
        <Element index="0" value="1"/>
        <Element index="1" value="1"/>
        <Element index="2" value="1"/>
        <Domain name="range" id="15111.EdgeTint.range"/>
      </Property>
      <Property name="Emissive" id="15111.Emissive" number_of_elements="1">
        <Element index="0" value="0"/>
        <Domain name="bool" id="15111.Emissive.bool"/>
      </Property>
      <Property name="EmissiveFactor" id="15111.EmissiveFactor" number_of_elements="3">
        <Element index="0" value="1"/>
        <Element index="1" value="1"/>
        <Element index="2" value="1"/>
        <Domain name="range" id="15111.EmissiveFactor.range"/>
      </Property>
      <Property name="EmissiveTexture" id="15111.EmissiveTexture">
        <Domain name="groups" id="15111.EmissiveTexture.groups"/>
      </Property>
      <Property name="FlipTextures" id="15111.FlipTextures" number_of_elements="1">
        <Element index="0" value="0"/>
        <Domain name="bool" id="15111.FlipTextures.bool"/>
      </Property>
      <Property name="GaussianRadius" id="15111.GaussianRadius" number_of_elements="1">
        <Element index="0" value="0.00045010074973106384"/>
        <Domain name="range" id="15111.GaussianRadius.range"/>
      </Property>
      <Property name="GlyphTableIndexArray" id="15111.GlyphTableIndexArray" number_of_elements="1">
        <Element index="0" value="None"/>
        <Domain name="array_list" id="15111.GlyphTableIndexArray.array_list">
          <String text="None"/>
          <String text="STLSolidLabeling"/>
        </Domain>
      </Property>
      <Property name="GlyphType" id="15111.GlyphType" number_of_elements="1">
        <Proxy value="14965" output_port="0"/>
        <Domain name="input_type" id="15111.GlyphType.input_type"/>
        <Domain name="proxy_list" id="15111.GlyphType.proxy_list">
          <Proxy value="14965"/>
          <Proxy value="14976"/>
          <Proxy value="14987"/>
          <Proxy value="14998"/>
          <Proxy value="15009"/>
          <Proxy value="15020"/>
          <Proxy value="15031"/>
          <Proxy value="15042"/>
        </Domain>
      </Property>
      <Property name="InteractiveSelectionColor" id="15111.InteractiveSelectionColor" number_of_elements="3">
        <Element index="0" value="0.5"/>
        <Element index="1" value="0"/>
        <Element index="2" value="1"/>
        <Domain name="range" id="15111.InteractiveSelectionColor.range"/>
      </Property>
      <Property name="InterpolateScalarsBeforeMapping" id="15111.InterpolateScalarsBeforeMapping" number_of_elements="1">
        <Element index="0" value="1"/>
        <Domain name="bool" id="15111.InterpolateScalarsBeforeMapping.bool"/>
      </Property>
      <Property name="InterpolateTextures" id="15111.InterpolateTextures" number_of_elements="1">
        <Element index="0" value="0"/>
        <Domain name="bool" id="15111.InterpolateTextures.bool"/>
      </Property>
      <Property name="Interpolation" id="15111.Interpolation" number_of_elements="1">
        <Element index="0" value="1"/>
        <Domain name="enum" id="15111.Interpolation.enum">
          <Entry value="0" text="Flat"/>
          <Entry value="1" text="Gouraud"/>
          <Entry value="3" text="PBR"/>
        </Domain>
      </Property>
      <Property name="LODValues" id="15111.LODValues">
        <Domain name="scalar_range" id="15111.LODValues.scalar_range"/>
      </Property>
      <Property name="LineWidth" id="15111.LineWidth" number_of_elements="1">
        <Element index="0" value="1"/>
        <Domain name="range" id="15111.LineWidth.range"/>
      </Property>
      <Property name="LookupTable" id="15111.LookupTable">
        <Domain name="groups" id="15111.LookupTable.groups"/>
      </Property>
      <Property name="Luminosity" id="15111.Luminosity" number_of_elements="1">
        <Element index="0" value="0"/>
        <Domain name="range" id="15111.Luminosity.range"/>
      </Property>
      <Property name="MapScalars" id="15111.MapScalars" number_of_elements="1">
        <Element index="0" value="1"/>
        <Domain name="bool" id="15111.MapScalars.bool"/>
      </Property>
      <Property name="Masking" id="15111.Masking" number_of_elements="1">
        <Element index="0" value="0"/>
        <Domain name="bool" id="15111.Masking.bool"/>
      </Property>
[truncated: 112,977 more chars]
